# Supplementary material for: A novel framework for the identification of drug target proteins: Combining stacked auto-encoders with a biased support vector machine
Source: PLoS One. 2017 Apr 28;12(4):e0176486. doi: 10.1371/journal.pone.0176486 (PMC5409512; doi:10.1371/journal.pone.0176486)
Supplement: S1 File — Please refer to the Supporting Information. (XLSX) [file pone.0176486.s001.xlsx]

## Sheet: target_nontarget_all
	Protein	Ala	Asx	Cys	Asp	Glu	Phe	Gly	His	Ile	Lys	Leu	Met	Asn	Pro	Gln	Arg	Ser	Thr	Val	Trp	Xaa	Tyr	Glx	Tiny	Small	Aliphatic	Aromatic	Non-polar	Polar	Charged	Basic	Acidic	Hydrophobicity	LowComplexityRegions	Ser	Thr	Tyr	Ogly_S	Ogly_T	Ngly	SignalP	Trans_Helices
0	SOAT1_HUMAN	6.182	0	1.636	3.273	5.091	10.545	3.818	2.182	5.273	4.909	11.091	2.545	4.182	4.727	2	5.636	6.909	4.182	7.818	2.727	0	5.273	0	22.727	42.727	30.364	20.727	61.636	38.364	21.091	12.727	8.364	104.7	0	1	2	0	0	0	0	0	8
0	GLRX2_HUMAN	11.585	0	2.439	3.659	4.878	3.659	7.317	2.439	3.659	6.707	9.146	3.049	4.878	1.829	3.659	5.488	7.927	6.707	6.098	1.829	0	3.049	0	35.976	52.439	30.488	10.976	53.659	46.341	23.171	14.634	8.537	-34.6	1	0	0	0	0	1	0	0.975	0
0	CDO1_HUMAN	5.5	0	2	5	8	4.5	5.5	5.5	4.5	6	8.5	3.5	7	3.5	4	4.5	6.5	6.5	5	1.5	0	3	0	26	46.5	23.5	14.5	47	53	29	16	13	-120.7	0	0	0	0	0	0	0	0.001	0
0	LGSN_HUMAN	6.68	0	2.554	5.108	7.466	5.501	5.108	2.161	5.108	5.697	9.234	2.75	5.501	4.322	2.947	5.501	9.037	6.68	5.108	0.786	0	2.75	0	30.059	50.098	26.13	11.198	49.902	50.098	25.933	13.36	12.574	-173.3	0	2	1	0	0	0	0	0	0
0	NADC_HUMAN	16.835	0	2.02	4.04	5.387	3.704	9.091	2.357	2.02	4.04	12.458	1.347	2.02	6.061	3.367	3.704	5.051	4.04	10.101	1.347	0	1.01	0	37.037	59.259	41.414	8.418	65.993	34.007	19.529	10.101	9.428	96.8	2	0	0	0	0	0	0	0.713	0
0	ACE_HUMAN	8.04	0	1.072	5.13	6.126	4.441	5.819	3.369	3.599	4.058	11.639	2.297	4.441	6.202	5.743	5.207	5.972	4.747	4.671	3.139	0	4.288	0	25.651	46.095	27.948	15.237	55.207	44.793	23.89	12.634	11.256	-520.3	3	0	0	0	0	0	0	0.813	1
0	1433Z_HUMAN	10.204	0	1.224	6.122	12.245	2.449	4.49	0.408	4.082	8.163	9.796	2.857	4.082	1.633	5.714	4.49	7.755	4.082	4.898	0.816	0	4.49	0	27.755	44.49	28.98	8.163	46.939	53.061	31.429	13.061	18.367	-152.1	1	0	0	0	0	0	0	0	0
0	DHSB_HUMAN	8.929	0	5	5.714	5	1.786	5.357	1.071	5.714	8.929	8.929	3.571	3.929	5	3.571	6.071	5.714	5.714	3.571	1.429	0	5	0	30.714	48.929	27.143	9.286	54.286	45.714	26.786	16.071	10.714	-114.3	1	0	0	0	0	0	0	0.922	0
0	ALAT2_HUMAN	8.604	0	2.677	3.824	7.266	3.442	7.457	1.721	5.927	5.545	8.222	2.677	3.824	6.31	4.78	5.927	6.501	3.25	7.648	0.574	0	3.824	0	28.489	50.096	30.402	9.56	57.361	42.639	24.283	13.193	11.09	-114.2	1	0	1	1	0	0	0	0	0
0	ITB3_HUMAN	5.076	0	7.107	6.853	6.599	2.919	7.36	1.269	4.188	5.711	8.249	2.03	4.315	4.949	3.807	4.822	7.995	5.838	6.599	1.015	0	3.299	0	33.376	56.091	24.112	8.503	52.792	47.208	25.254	11.802	13.452	-262	3	0	3	2	0	0	0	0.955	1
0	NDUB5_HUMAN	8.995	0	0	3.704	7.407	5.291	6.878	3.175	6.878	5.291	9.524	2.116	1.587	6.349	1.058	9.524	4.233	4.233	6.878	1.587	0	5.291	0	24.339	42.857	32.275	15.344	59.788	40.212	29.101	17.989	11.111	-34.6	1	0	0	0	0	1	0	0.052	1
0	FOLH1_HUMAN	7.2	0	0.533	4.8	6.4	6	8.133	2.133	5.2	6	8.133	2	5.067	6.133	2.667	4.667	7.6	4	6.4	1.733	0	5.2	0	27.467	49.867	26.933	15.067	56.667	43.333	24	12.8	11.2	-237.6	1	0	0	1	0	0	0	0.131	1
0	SYHC_HUMAN	6.287	0	1.965	6.483	9.43	3.143	7.662	0.589	5.894	8.448	12.574	1.965	1.768	3.34	4.715	6.483	4.519	3.143	7.859	0.393	0	3.34	0	23.576	43.026	32.613	7.466	54.42	45.58	31.434	15.521	15.914	-128.5	1	0	0	0	0	0	0	0	0
0	TTHY_HUMAN	10.204	0	1.361	3.401	8.844	4.082	7.483	3.401	3.401	5.442	8.844	1.361	2.041	5.442	0	3.401	8.844	8.163	9.524	1.361	0	3.401	0	36.054	56.463	31.973	12.245	56.463	43.537	24.49	12.245	12.245	-4.2	1	0	0	0	0	3	0	1	0
0	TYPH_HUMAN	13.693	0	1.452	4.979	5.809	1.66	11.826	1.245	2.282	2.282	14.523	2.282	0.622	7.054	5.809	6.639	5.602	3.527	7.676	0.83	0	0.207	0	36.1	56.432	38.174	3.942	63.485	36.515	20.954	10.166	10.788	38.3	2	0	4	0	2	2	0	0.001	0
0	G109B_HUMAN	5.168	0	3.876	3.618	3.101	8.269	4.651	3.876	8.01	4.393	11.886	2.842	4.91	4.651	2.326	5.685	7.235	4.134	6.977	2.326	0	2.067	0	25.065	45.22	32.041	16.537	60.724	39.276	20.672	13.953	6.718	121.3	2	0	1	0	0	1	0	0	7
0	GGT1_HUMAN	11.424	0	1.054	4.042	5.448	3.691	8.084	2.109	5.624	3.691	9.49	1.757	3.866	5.097	4.394	5.448	6.503	5.975	8.612	0.703	0	2.988	0	33.04	54.657	35.149	9.49	58.524	41.476	20.738	11.248	9.49	7.6	2	0	1	1	0	0	0	0.996	3
0	DPYD_HUMAN	8.39	0	3.512	4.878	5.756	4.195	7.707	0.976	6.829	6.829	8.098	2.439	3.902	6.049	3.415	3.707	7.317	6.146	6.439	1.073	0	2.341	0	33.073	54.341	29.756	8.585	57.073	42.927	22.146	11.512	10.634	-75.7	1	0	0	0	0	1	0	0	0
0	DRD4_HUMAN	14.347	0	5.782	4.711	1.285	2.784	8.994	0.428	1.713	0.857	11.777	1.285	2.355	14.775	2.57	7.709	4.711	3.212	7.923	1.285	0	1.499	0	37.045	66.809	35.76	5.996	72.163	27.837	14.989	8.994	5.996	104	9	2	1	0	3	2	0	0.406	7
0	STA5B_HUMAN	6.989	0	1.144	4.956	7.116	3.812	4.956	2.414	4.828	5.21	10.673	2.033	4.956	4.701	9.53	4.828	5.972	4.828	6.353	2.033	0	2.668	0	23.888	44.854	28.844	10.928	50.191	49.809	24.524	12.452	12.071	-367.8	1	1	1	0	0	0	0	0	0
0	THIL_HUMAN	11.944	0	1.171	3.513	5.621	1.639	9.133	1.171	6.089	7.026	8.665	3.981	4.45	4.45	3.044	3.747	6.557	4.918	9.836	0.468	0	2.576	0	33.724	55.972	36.534	5.855	59.953	40.047	21.077	11.944	9.133	37.5	1	0	1	1	0	1	0	0.02	0
0	DPP4_HUMAN	5.222	0	1.567	6.005	5.222	4.047	5.614	2.48	6.397	5.222	8.094	1.958	5.222	3.786	3.916	3.916	8.355	6.527	6.397	2.742	0	7.311	0	27.285	48.695	26.11	16.58	53.133	46.867	22.846	11.619	11.227	-260.1	1	0	0	0	0	1	0	0.685	1
0	APOA_HUMAN	7.762	0	5.299	2.902	6.113	0.418	6.904	2.704	1.297	0.55	3.254	1.803	4.376	10.752	5.101	6.025	8.026	11.28	6.113	2.089	0	7.234	0	39.27	63.412	18.426	12.445	52.924	47.076	18.294	9.279	9.015	-3297.5	33	32	1	1	0	76	0	0	0
0	NU1M_HUMAN	8.491	0	0	1.258	3.459	5.031	3.774	0.629	7.233	2.201	19.811	5.031	4.088	6.918	1.887	2.201	6.604	11.006	3.145	2.83	0	4.403	0	29.874	45.283	38.679	12.893	66.667	33.333	9.748	5.031	4.717	216.9	3	0	0	0	0	1	0	0.984	8
0	RENI_HUMAN	4.187	0	1.724	4.926	4.68	5.419	9.852	1.478	5.911	4.68	9.113	3.202	2.956	4.433	3.202	4.68	9.113	8.621	5.911	1.724	0	4.187	0	33.498	51.724	25.123	12.808	55.665	44.335	20.443	10.837	9.606	-46.3	0	0	0	0	0	1	0	0.998	0
0	GCSH_HUMAN	8.671	0	2.312	2.312	11.561	1.734	6.936	0.578	3.468	5.202	11.561	1.734	4.046	6.358	1.734	4.624	8.092	5.78	8.671	1.734	0	2.89	0	31.792	53.179	32.37	6.936	56.069	43.931	24.277	10.405	13.873	-26	1	0	0	0	0	1	0	0.959	0
0	ULA1_HUMAN	7.116	0	1.498	5.805	8.24	4.307	5.993	2.247	7.678	6.18	9.738	1.685	5.618	3.745	4.869	4.494	6.554	4.494	5.431	0.936	0	3.371	0	25.655	46.255	29.963	10.861	51.498	48.502	26.966	12.921	14.045	-177.3	0	0	0	0	0	1	0	0	0
0	MAON_HUMAN	8.609	0	1.821	4.967	5.464	4.139	8.113	2.815	5.96	5.464	10.43	2.483	3.808	5.795	3.808	5.464	3.974	5.464	6.788	0.828	0	3.808	0	27.98	49.338	31.788	11.589	58.775	41.225	24.172	13.742	10.43	-72.2	1	0	1	0	0	2	0	0.008	0
0	PE2R1_HUMAN	16.169	0	2.736	0.995	1.244	2.985	10.199	1.741	1.99	0.249	16.418	1.741	1.244	6.965	1.99	9.453	9.95	3.234	7.214	2.488	0	0.995	0	42.289	58.706	41.791	8.209	69.9	30.1	13.682	11.443	2.239	209.2	11	1	1	0	1	5	0	0.054	6
0	SYCM_HUMAN	10.106	0	1.596	5.319	5.319	4.255	9.043	3.191	5.142	4.965	9.22	1.95	2.128	4.61	4.433	6.56	7.447	4.255	5.674	1.95	0	2.837	0	32.447	50.177	30.142	12.234	56.383	43.617	25.355	14.716	10.638	-140.2	5	0	0	0	0	0	0	0.136	0
0	AMPD1_HUMAN	5.89	0	1.606	5.89	7.095	6.024	3.882	3.347	4.953	7.497	9.103	3.481	4.953	5.622	3.614	4.552	6.693	4.953	5.221	0.803	0	4.819	0	23.025	44.712	25.167	14.993	51.406	48.594	28.38	15.395	12.985	-338.5	1	0	0	3	0	0	0	0	0
0	SC5A6_HUMAN	7.559	0	2.52	2.205	2.047	6.142	9.606	1.417	4.724	1.732	14.331	3.937	1.575	5.197	3.622	3.622	9.291	6.142	8.819	1.417	0	4.094	0	35.118	52.913	35.433	13.071	68.346	31.654	11.024	6.772	4.252	420.3	4	0	2	0	5	3	0	0.196	14
0	ERG1_HUMAN	7.317	0	1.22	4.355	5.575	5.923	7.317	2.613	5.226	6.272	11.847	2.265	3.136	4.878	3.136	4.878	8.188	3.484	8.014	0.871	0	3.484	0	27.526	47.909	32.404	12.892	58.362	41.638	23.693	13.763	9.93	16	6	0	0	0	0	0	0	0.424	4
0	PLOD3_HUMAN	4.743	0	1.355	6.64	6.64	5.014	7.724	3.117	3.117	3.388	11.382	2.033	3.523	6.775	3.93	7.317	5.285	4.607	6.775	2.304	0	4.336	0	23.713	47.425	26.016	14.77	55.556	44.444	27.1	13.821	13.279	-311.5	2	0	0	1	0	1	0	0.993	0
0	ASPH_HUMAN	5.673	0	1.055	6.86	11.741	3.166	7.124	2.902	3.298	7.124	8.179	1.583	3.562	5.541	4.749	5.013	6.069	5.013	6.992	1.847	0	2.507	0	24.934	47.889	24.142	10.422	46.966	53.034	33.641	15.04	18.602	-597.4	7	2	3	3	0	3	0	0.002	1
0	TRPA1_HUMAN	5.719	0	2.502	4.826	6.256	4.915	5.362	3.843	6.971	6.792	12.422	3.753	5.809	3.396	4.2	3.664	5.809	4.736	5.183	0.983	0	2.86	0	24.129	43.342	30.295	12.601	54.066	45.934	25.38	14.298	11.081	-128.1	0	0	0	1	0	0	0	0	5
0	IMPA2_HUMAN	13.194	0	2.778	4.861	7.292	3.472	7.639	3.125	6.25	3.472	10.069	1.736	1.389	3.125	3.125	7.292	5.556	6.597	6.25	1.042	0	1.736	0	35.764	51.389	35.764	9.375	57.292	42.708	26.042	13.889	12.153	3.9	0	0	0	0	0	0	0	0.001	0
0	ACHA7_HUMAN	5.976	0	3.586	5.378	4.582	4.382	6.175	2.59	5.179	3.984	11.155	2.789	3.187	6.375	3.586	4.582	7.371	4.183	8.765	2.59	0	3.586	0	27.291	50.996	31.076	13.147	60.558	39.442	21.116	11.155	9.96	41.7	3	0	0	0	0	0	0	0.948	4
0	PROSC_HUMAN	8	0	1.818	4	7.636	2.909	6.545	2.909	4.727	6.909	9.455	3.273	4.727	6.182	5.091	4.727	7.273	3.273	8.364	1.091	0	1.091	0	26.909	50.182	30.545	8	53.455	46.545	26.182	14.545	11.636	-82.5	0	0	0	0	0	0	0	0.04	0
0	DPOLB_HUMAN	5.373	0	0.896	6.269	8.06	4.179	6.567	2.687	6.866	10.746	7.761	2.09	3.582	4.179	3.881	5.672	6.269	5.672	5.373	0.299	0	3.582	0	24.776	44.179	25.373	10.746	47.164	52.836	33.433	19.104	14.328	-217.7	0	0	0	0	0	0	0	0	0
0	LRP2_HUMAN	4.576	0	7.068	8.7	5.306	3.673	7.24	2.922	5.371	3.523	6.165	1.504	6.316	4.962	3.545	5.263	7.282	5.521	5.585	1.933	0	3.545	0	31.686	57.25	21.697	12.073	51.622	48.378	25.714	11.708	14.006	-2191.5	12	2	3	4	0	3	0	0	1
0	PURA1_HUMAN	7.002	0	1.094	5.252	5.908	3.939	11.816	2.407	5.689	6.346	8.534	1.751	3.72	3.939	4.376	5.908	3.939	5.689	8.534	1.532	0	2.626	0	29.54	50.985	29.759	10.503	56.455	43.545	25.821	14.661	11.16	-118	2	0	0	0	1	2	0	0	0
0	THNS1_HUMAN	7.402	0	2.557	5.249	5.653	5.114	6.057	3.365	6.729	6.595	9.421	2.288	4.441	3.499	4.711	3.769	8.21	4.441	6.595	1.211	0	2.692	0	28.668	48.452	30.148	12.382	53.567	46.433	24.63	13.728	10.902	-102.2	0	0	0	0	0	0	0	0	0
0	CRYM_HUMAN	11.465	0	0.955	3.822	8.917	3.822	6.688	1.911	4.459	5.414	8.599	1.911	1.911	4.777	2.229	3.503	8.28	6.688	11.146	1.274	0	2.229	0	34.076	55.732	35.669	9.236	57.325	42.675	23.567	10.828	12.739	28.8	0	0	0	0	0	0	0	0.006	0
0	INPP_HUMAN	7.769	0	2.506	5.013	8.02	3.759	7.769	1.504	6.516	5.764	9.774	1.504	5.013	3.008	4.261	4.261	6.767	6.266	6.767	1.504	0	2.256	0	31.078	50.877	30.827	9.023	53.133	46.867	24.561	11.529	13.033	-71.9	1	0	1	1	0	1	0	0	0
0	PON1_HUMAN	5.07	0	0.845	4.789	7.324	4.507	6.761	3.38	5.352	5.634	12.958	1.69	6.479	5.634	2.254	1.69	6.761	5.352	7.606	1.127	0	4.789	0	24.789	49.296	30.986	13.803	56.338	43.662	22.817	10.704	12.113	-32.4	0	0	0	0	0	0	0	0.749	0
0	TSPOA_HUMAN	11.243	0	1.183	1.183	2.367	4.142	11.834	2.367	0.592	1.775	13.609	2.367	1.775	8.284	2.367	4.734	4.142	5.325	7.692	7.692	0	5.325	0	33.728	52.663	33.136	19.527	73.964	26.036	12.426	8.876	3.55	41.2	1	0	0	0	0	0	0	0.922	5
0	AMPN_HUMAN	7.239	0	0.724	4.964	6.308	4.343	4.757	1.758	5.067	4.654	9.824	1.965	7.342	4.757	4.137	4.137	8.066	6.618	6.618	2.585	0	4.137	0	27.404	51.086	28.749	12.823	52.017	47.983	21.82	10.548	11.272	-306.1	4	0	2	0	0	5	0	0.083	1
0	DHE3_HUMAN	9.498	0	1.075	5.376	6.631	4.122	9.498	2.688	6.81	5.914	7.168	2.509	3.763	4.659	2.151	6.272	6.631	4.659	5.914	0.896	0	3.763	0	31.362	51.075	29.391	11.47	55.914	44.086	26.882	14.875	12.007	-163.6	2	0	0	0	0	2	0	0.098	0
0	FTCD_HUMAN	12.2	0	2.218	4.436	7.948	3.512	7.394	1.109	3.327	3.512	12.015	1.848	2.588	5.176	4.621	7.394	5.36	4.806	7.763	0.739	0	2.033	0	31.978	51.941	35.305	7.394	58.226	41.774	24.399	12.015	12.384	-39	2	0	0	0	0	0	0	0	0
0	S22A5_HUMAN	5.925	0	1.257	3.95	3.77	7.181	7.002	1.257	5.925	2.513	13.465	3.95	2.513	4.847	2.873	5.566	7.72	5.925	8.618	2.154	0	3.591	0	27.828	47.756	33.932	14.183	63.914	36.086	17.056	9.336	7.72	240.7	1	0	0	0	0	0	0	0	12
0	NDUAD_HUMAN	6.25	0	0	4.167	8.333	2.083	8.333	2.778	6.944	4.167	11.111	4.861	2.083	6.25	2.778	9.028	4.167	5.556	3.472	3.472	0	4.167	0	24.306	40.278	27.778	12.5	56.944	43.056	28.472	15.972	12.5	-59.4	0	0	0	1	1	1	0	0	1
0	ATP4B_HUMAN	6.873	0	3.093	4.467	5.498	6.186	5.498	2.062	3.093	5.842	8.591	2.749	5.155	7.216	5.498	4.124	4.811	5.155	6.529	1.375	0	6.186	0	25.43	48.797	25.086	15.808	57.388	42.612	21.993	12.027	9.966	-98.8	0	0	0	0	0	1	0	0	1
0	ATPD_HUMAN	19.643	0	0	3.571	6.548	3.571	6.548	1.786	2.976	2.381	11.31	1.786	3.571	4.762	4.167	5.357	5.357	5.952	9.524	0	0	1.19	0	37.5	58.929	43.452	6.548	61.31	38.69	19.643	9.524	10.119	39.1	2	0	0	0	0	1	0	0.355	0
0	ASGL1_HUMAN	11.039	0	1.948	6.494	5.844	1.623	12.987	2.273	4.545	7.468	7.143	2.922	3.571	3.571	2.273	3.247	4.87	6.169	9.74	0.974	0	1.299	0	37.013	60.39	32.468	6.169	57.792	42.208	25.325	12.987	12.338	-40	1	0	0	0	0	0	0	0	0
0	ACCN2_HUMAN	7.197	0	4.167	5.871	7.955	5.682	6.439	2.841	4.545	6.061	9.848	2.462	3.22	4.356	4.167	4.735	5.303	4.545	5.492	0.568	0	4.545	0	27.652	46.591	27.083	13.636	55.303	44.697	27.462	13.636	13.826	-141.3	0	0	0	0	0	0	0	0.001	0
0	ADK_HUMAN	10.773	0	1.934	5.801	8.011	5.801	5.249	2.762	6.906	9.392	7.459	2.21	4.144	3.867	4.42	3.315	4.42	5.249	5.249	0.552	0	2.486	0	27.624	46.685	30.387	11.602	52.486	47.514	29.282	15.47	13.812	-115.1	1	0	0	0	0	0	0	0	0
0	PISD_HUMAN	5.379	0	2.2	2.934	5.868	5.623	7.824	4.89	3.423	4.645	11.247	1.711	3.667	6.357	2.445	8.068	6.846	5.134	6.357	1.956	0	3.423	0	27.384	46.699	26.406	15.892	55.501	44.499	26.406	17.604	8.802	-130.2	0	0	0	0	0	0	0	0.108	0
0	ENPL_HUMAN	5.479	0	0.623	8.095	13.2	3.861	4.234	1.245	5.106	9.714	8.593	2.366	3.487	2.864	2.864	4.732	6.6	6.351	6.476	1.121	0	2.989	0	23.288	44.209	25.654	9.215	43.711	56.289	36.986	15.691	21.295	-572.3	6	2	1	1	0	2	0	0.998	0
0	GATM_HUMAN	7.329	0	2.128	6.383	5.674	4.255	5.674	2.837	7.329	5.674	5.91	2.837	3.783	6.856	2.837	7.092	5.201	6.147	5.674	2.6	0	3.783	0	26.478	49.173	26.241	13.475	54.374	45.626	27.66	15.603	12.057	-179.2	1	0	0	0	0	2	0	0.001	0
0	HBB_HUMAN	10.204	0	1.361	4.762	5.442	5.442	8.844	6.122	0	7.483	12.245	1.361	4.082	4.762	2.041	2.041	3.401	4.762	12.245	1.361	0	2.041	0	28.571	54.422	34.694	14.966	59.864	40.136	25.85	15.646	10.204	2	0	0	0	0	0	1	0	0	0
0	OSTCN_HUMAN	14	0	3	4	8	3	8	1	2	4	12	1	1	9	4	8	5	1	6	1	0	5	0	31	51	34	10	64	36	25	13	12	-21.2	1	0	0	0	0	0	0	1	0
0	GFPT2_HUMAN	6.598	0	2.053	5.279	7.625	4.399	6.012	2.786	7.185	6.158	9.971	2.493	3.226	2.786	3.812	6.598	6.452	6.158	7.331	0.147	0	2.933	0	27.273	45.894	31.085	10.264	51.906	48.094	28.446	15.543	12.903	-120.2	0	0	1	0	0	0	0	0	0
0	NDUAB_HUMAN	14.894	0	2.837	3.546	2.837	4.965	12.057	2.128	3.546	4.965	7.092	1.418	2.128	4.965	1.418	4.255	3.546	8.511	8.511	1.418	0	4.965	0	41.844	60.993	34.043	13.475	66.667	33.333	17.73	11.348	6.383	27.9	1	0	0	0	0	0	0	0.003	4
0	ACY1_HUMAN	8.824	0	0.98	4.902	7.598	5.637	5.882	3.676	2.696	3.676	7.843	2.451	2.696	7.108	3.676	6.127	6.127	6.373	9.069	2.206	0	2.451	0	28.186	51.961	28.431	13.971	55.147	44.853	25.98	13.48	12.5	-119.1	1	0	0	0	3	2	0	0	0
0	TREM1_HUMAN	4.274	0	1.709	4.274	5.556	3.846	4.701	1.709	5.128	6.41	11.111	2.137	3.419	6.838	3.846	5.556	7.265	8.974	8.974	1.282	0	2.991	0	26.923	50.427	29.487	9.829	52.991	47.009	23.504	13.675	9.829	-36.2	1	0	0	1	3	9	0	0.997	1
0	COX1_HUMAN	7.797	0	0.195	2.924	1.949	7.992	8.967	3.509	7.407	1.949	12.086	6.238	3.314	5.653	1.17	1.559	6.238	6.628	7.018	3.119	0	4.288	0	29.825	48.733	34.308	18.908	70.76	29.24	11.891	7.018	4.873	350.1	3	0	0	1	0	0	0	0.225	12
0	AL4A1_HUMAN	10.124	0	1.421	5.151	5.329	4.973	7.993	2.309	4.796	6.394	8.348	1.421	2.842	6.217	3.908	4.618	7.282	4.796	7.282	1.776	0	3.02	0	31.616	53.108	30.551	12.078	57.371	42.629	23.801	13.321	10.48	-106.8	1	0	0	0	0	0	0	0.002	0
0	DPOA2_HUMAN	5.017	0	2.508	4.348	8.528	4.013	6.856	2.341	5.853	4.515	10.702	1.003	2.341	6.187	4.682	4.515	10.535	5.518	7.023	0.167	0	3.344	0	30.435	50.334	28.595	9.866	52.676	47.324	24.247	11.371	12.876	-116.9	3	4	3	0	1	4	0	0	0
0	AT8A1_HUMAN	6.701	0	1.976	4.467	6.1	4.811	5.842	1.976	7.131	5.756	10.911	2.148	5.155	3.093	4.21	4.21	6.701	6.357	7.131	1.804	0	3.522	0	27.577	47.423	31.873	12.113	55.069	44.931	22.509	11.942	10.567	-31.7	1	0	0	1	0	1	0	0	8
0	GLO2_HUMAN	8.442	0	2.597	5.195	6.494	2.922	9.091	4.221	2.597	6.818	9.74	2.273	2.597	5.195	1.948	5.844	2.922	8.442	9.091	0.649	0	2.922	0	31.494	53.571	29.87	10.714	55.519	44.481	28.571	16.883	11.688	-82.3	2	0	0	0	0	1	0	0.519	0
0	SGMR1_HUMAN	9.865	0	0.448	2.691	6.726	5.381	9.417	3.139	2.691	0.448	13.004	1.794	0.897	3.139	4.484	6.278	5.381	7.623	8.072	4.933	0	3.587	0	32.735	47.534	33.632	17.04	62.332	37.668	19.283	9.865	9.417	29.9	1	0	0	0	0	1	0	0.996	1
0	PLD4_HUMAN	9.684	0	1.383	3.953	3.36	3.557	7.115	2.174	1.976	2.569	10.672	1.779	2.767	7.905	6.719	5.534	8.696	5.138	8.893	3.557	0	2.569	0	32.016	55.534	31.225	11.858	59.091	40.909	17.589	10.277	7.312	-61.9	0	0	1	0	0	2	0	0.86	1
0	PPIB_HUMAN	6.481	0	0.463	6.944	5.556	7.407	11.574	1.389	5.093	12.037	6.944	2.315	2.778	3.704	0.926	4.167	4.167	5.556	9.722	0.926	0	1.852	0	28.241	51.389	28.241	11.574	56.481	43.519	30.093	17.593	12.5	-42.7	1	0	0	0	0	0	0	0.965	1
0	TMLH_HUMAN	4.751	0	2.613	4.988	6.176	4.276	4.988	4.988	4.513	5.226	11.639	0.95	4.276	4.276	4.751	6.176	4.038	6.888	6.176	2.85	0	5.463	0	23.278	42.993	27.078	17.577	52.494	47.506	27.553	16.39	11.164	-176.9	0	0	0	0	0	1	0	0	0
0	TXD12_HUMAN	5.814	0	1.744	5.814	10.465	5.233	9.302	4.07	5.233	7.558	10.465	2.326	3.488	5.233	1.744	3.488	6.977	2.907	4.651	1.163	0	2.326	0	26.744	45.93	26.163	12.791	53.488	46.512	31.395	15.116	16.279	-69.7	0	0	0	0	0	0	0	0.888	1
0	NDUB9_HUMAN	6.704	0	2.235	4.469	11.173	3.352	3.352	2.793	1.117	7.821	8.939	2.793	0.559	9.497	5.028	9.497	3.352	3.352	2.793	4.469	0	6.704	0	18.994	36.313	19.553	17.318	51.955	48.045	35.754	20.112	15.642	-192.8	0	0	1	0	0	2	0	0.002	0
0	ANGT_HUMAN	10.309	0	1.031	5.155	4.536	4.536	5.773	2.887	2.887	4.33	14.227	2.474	3.093	5.155	6.186	3.505	6.598	6.392	7.835	1.443	0	1.649	0	30.103	51.34	35.258	10.515	57.32	42.68	20.412	10.722	9.691	31.3	1	0	0	0	0	0	0	0.989	0
0	A2MG_HUMAN	6.309	0	1.696	3.596	7.056	4.206	6.174	2.714	3.867	6.038	9.701	1.764	4.342	5.292	4.953	3.121	8.345	6.852	9.43	0.746	0	3.799	0	29.376	52.035	29.308	11.465	52.985	47.015	22.524	11.872	10.651	-287.5	3	0	1	0	0	3	0	0.074	0
0	RET3_HUMAN	8.821	0	0.642	4.731	6.816	2.646	7.698	2.967	4.09	2.406	12.751	2.406	1.764	6.576	4.411	4.411	7.378	6.496	8.901	1.203	0	2.887	0	31.034	53.007	34.563	9.703	58.621	41.379	21.331	9.783	11.548	50.7	3	1	1	1	0	4	0	0.127	0
0	NDUA6_HUMAN	6.494	0	1.299	5.195	5.844	5.844	6.494	3.247	3.896	9.091	4.545	4.545	1.948	4.545	2.597	10.39	4.545	5.844	9.74	1.948	0	1.948	0	24.675	46.104	24.675	12.987	51.299	48.701	33.766	22.727	11.039	-82.2	0	0	0	0	0	0	0	0.075	0
0	FOLR2_HUMAN	6.667	0	7.059	5.098	4.706	2.745	5.882	4.706	1.176	5.882	10.588	3.529	4.706	4.706	4.314	4.314	7.059	5.098	3.922	5.49	0	2.353	0	31.765	50.196	22.353	15.294	54.118	45.882	24.706	14.902	9.804	-113.1	1	0	0	0	0	0	0	1	0
0	MUC2_HUMAN	2.317	0	4.151	2.568	2.607	1.487	5.464	1.487	3.649	2.066	3.244	0.676	2.027	15.814	3.534	1.68	4.692	34.949	5.271	0.618	0	1.699	0	51.574	77.254	14.482	5.291	44.391	55.609	10.407	5.233	5.175	-2358.3	103	6	3	3	54	1642	0	0	0
0	PCFT_HUMAN	11.329	0	1.525	1.961	3.268	6.318	8.061	2.179	3.486	2.397	17.865	2.397	1.961	5.011	3.486	4.357	7.625	5.229	6.972	1.525	0	3.05	0	33.769	49.673	39.651	13.072	67.538	32.462	14.161	8.932	5.229	273.9	5	0	1	0	2	0	0	0.031	11
0	TPK1_HUMAN	4.527	0	2.469	6.584	6.173	4.115	7.407	2.881	6.584	4.938	12.346	2.469	4.115	4.938	3.704	3.292	4.115	9.053	5.761	1.646	0	2.881	0	27.572	48.971	29.218	11.523	55.144	44.856	23.868	11.111	12.757	-23.7	0	0	0	0	0	0	0	0	0
0	DHI2_HUMAN	11.358	0	2.222	3.704	3.704	3.21	7.901	1.728	2.716	2.963	16.79	1.975	1.975	7.901	3.951	7.407	5.679	5.185	5.432	1.975	0	2.222	0	32.346	51.358	36.296	9.136	63.704	36.296	19.506	12.099	7.407	48	7	0	2	0	2	2	0	0.997	0
0	TBB1_HUMAN	7.539	0	2.217	4.878	8.204	4.878	7.539	2.882	5.543	3.326	7.982	3.769	5.322	3.769	4.656	5.1	6.874	4.878	6.874	0.887	0	2.882	0	29.047	49.889	27.938	11.53	53.88	46.12	24.39	11.308	13.082	-109.5	2	0	0	0	0	0	0	0	0
0	GUAA_HUMAN	5.628	0	1.876	4.906	7.792	4.185	7.504	2.453	7.792	6.926	8.658	1.876	3.896	5.483	3.03	5.051	5.916	6.205	8.514	0.433	0	1.876	0	27.128	49.928	30.592	8.947	53.824	46.176	27.128	14.43	12.698	-111.8	0	0	1	0	0	2	0	0	0
0	NAGS_HUMAN	10.487	0	1.873	4.682	4.494	3.745	7.116	2.434	2.809	3.745	11.423	1.498	2.809	7.116	3.933	7.303	9.925	3.933	7.116	2.06	0	1.498	0	33.333	55.056	31.835	9.738	56.742	43.258	22.659	13.483	9.176	-90.1	3	2	4	1	6	1	0	0.258	0
0	NOS1_HUMAN	6.067	0	1.674	5.091	6.974	4.114	7.392	2.72	4.742	6.276	8.856	2.092	4.045	6.206	4.812	5.649	6.764	5.3	6.834	1.464	0	2.929	0	27.197	49.372	26.499	11.227	52.371	47.629	26.709	14.644	12.064	-640.4	3	0	3	0	0	1	0	0	0
0	GGH_HUMAN	6.604	0	2.201	4.088	6.289	6.604	6.604	2.201	5.346	7.233	11.006	2.201	5.346	4.403	2.516	2.83	7.233	5.031	5.66	1.258	0	5.346	0	27.673	47.17	28.616	15.409	57.233	42.767	22.642	12.264	10.377	-29.2	1	0	0	0	0	0	0	1	0
0	ELOV4_HUMAN	5.732	0	0.955	2.548	3.185	7.006	6.369	2.548	6.688	7.006	10.51	3.822	5.096	3.503	3.503	2.866	6.369	4.777	6.369	5.096	0	6.051	0	24.204	41.72	29.299	20.701	62.102	37.898	18.153	12.42	5.732	27.6	1	0	0	0	0	0	0	0	7
0	SLC31_HUMAN	3.796	0	1.168	6.861	5.401	5.109	6.131	2.774	6.277	4.964	8.759	3.066	6.569	4.088	3.942	4.818	7.737	6.569	5.255	2.19	0	4.526	0	25.401	48.175	24.088	14.599	50.365	49.635	24.818	12.555	12.263	-299.8	2	0	1	1	0	0	0	0	1
0	SYFA_HUMAN	7.48	0	0.197	4.134	8.661	4.724	7.087	3.15	2.953	5.512	10.827	2.953	2.559	5.512	4.724	7.283	7.283	4.331	6.496	1.575	0	2.559	0	26.378	45.079	27.756	12.008	52.362	47.638	28.74	15.945	12.795	-230.5	1	0	0	0	0	1	0	0	0
0	DCK_HUMAN	4.231	0	2.308	4.231	10.769	4.615	3.846	1.923	5	6.538	10.385	2.308	5	3.846	5	4.615	7.692	5.769	4.615	2.692	0	4.615	0	23.846	41.538	24.231	13.846	48.462	51.538	28.077	13.077	15	-140.9	0	0	1	0	2	1	0	0	0
0	NSMA2_HUMAN	9.618	0	3.511	6.565	5.649	4.427	9.008	1.985	3.206	4.427	9.924	0.763	3.359	6.412	3.817	5.649	8.702	3.817	4.885	1.069	0	3.206	0	34.656	55.878	27.634	10.687	56.031	43.969	24.275	12.061	12.214	-215.7	4	0	6	1	0	0	0	0.008	2
0	NDUAA_HUMAN	5.634	0	1.69	6.197	6.197	3.662	6.197	3.099	5.07	7.887	10.423	1.408	3.099	4.225	4.507	5.915	6.479	4.789	6.761	1.408	0	5.352	0	24.789	45.07	27.887	13.521	51.831	48.169	29.296	16.901	12.394	-160.4	1	0	0	0	0	0	0	0.671	0
0	MEFV_HUMAN	7.042	0	2.177	3.969	8.707	2.689	7.81	2.433	3.969	6.274	9.091	1.152	2.433	7.682	5.89	7.042	8.579	4.609	5.25	0.768	0	2.433	0	30.218	49.552	25.352	8.323	50.064	49.936	28.425	15.749	12.676	-503.8	1	2	7	0	0	3	0	0	0
0	LDH6B_HUMAN	5.774	0	2.1	3.937	5.512	2.625	7.087	2.625	9.449	7.874	10.499	2.1	4.462	4.199	2.362	3.412	8.661	6.037	7.612	2.1	0	1.575	0	29.659	49.869	33.333	8.924	55.118	44.882	23.36	13.911	9.449	20.2	0	0	0	0	1	1	0	0.391	0
0	LGUL_HUMAN	6.522	0	2.174	9.783	5.978	4.891	6.522	1.63	4.891	9.783	9.239	3.804	3.261	6.522	3.261	2.717	5.435	5.435	3.261	1.63	0	3.261	0	26.087	48.913	23.913	11.413	52.717	47.283	29.891	14.13	15.761	-94.9	0	0	0	1	0	1	0	0.001	0
0	ALKB3_HUMAN	5.594	0	1.399	4.895	8.392	2.448	4.895	3.846	4.196	5.245	6.643	1.399	3.147	8.741	4.895	9.091	4.895	6.643	6.643	3.147	0	3.846	0	23.427	46.853	23.077	13.287	48.951	51.049	31.469	18.182	13.287	-244.7	0	0	0	1	0	0	1	0.009	0
0	ACSA_HUMAN	6.277	0	2.71	4.565	7.418	4.28	8.845	3.138	5.136	5.136	7.561	2.14	2.282	6.277	3.424	5.136	5.706	6.277	7.418	2.425	0	3.852	0	29.815	50.357	26.391	13.695	56.919	43.081	25.392	13.409	11.983	-194.2	3	0	5	0	0	0	2	0	0
0	NDUS8_HUMAN	11.429	0	4.286	4.286	9.048	3.333	5.714	1.429	4.762	3.81	9.048	3.333	3.333	6.19	2.381	8.571	4.286	6.667	2.381	0.952	0	4.762	0	32.381	48.571	27.619	10.476	56.19	43.81	27.143	13.81	13.333	-82.4	2	0	0	0	0	0	0	0.979	0
0	FKBP4_HUMAN	9.15	0	1.089	4.139	12.854	4.139	6.972	1.743	4.357	9.586	8.715	2.397	3.486	3.486	4.575	4.357	6.1	3.922	4.575	0.871	0	3.486	0	27.233	42.919	26.797	10.24	49.237	50.763	32.68	15.686	16.993	-295.1	1	0	0	0	0	3	1	0	0
0	SERC_HUMAN	8.108	0	1.892	4.865	5.135	4.595	8.108	1.622	5.946	7.297	9.459	2.432	5.946	4.865	2.973	2.973	7.297	2.703	9.459	0.811	0	3.514	0	28.108	53.243	32.973	10.541	59.189	40.811	21.892	11.892	10	7.2	1	0	0	0	0	0	3	0	0
0	P3C2A_HUMAN	5.694	0	1.661	5.279	5.991	4.626	4.448	2.254	5.16	7.236	11.684	1.72	4.389	5.219	4.982	4.508	8.778	5.931	6.168	1.127	0	3.144	0	26.512	47.568	28.707	11.151	50.652	49.348	25.267	13.998	11.269	-509.4	3	1	1	4	0	2	7	0	0
0	MSRB2_HUMAN	6.593	0	4.396	2.198	6.593	3.846	13.736	3.297	1.648	6.044	9.89	1.099	2.198	7.143	2.747	6.044	8.242	6.593	3.846	1.648	0	2.198	0	39.56	54.945	21.978	10.989	56.044	43.956	24.176	15.385	8.791	-81.9	2	0	0	0	0	3	0	0.922	0
0	TPMT_HUMAN	3.265	0	3.265	5.714	8.571	6.531	7.347	2.857	5.714	8.571	10.204	1.633	2.857	4.082	3.673	3.673	6.122	5.306	5.306	2.041	0	3.265	0	25.306	43.265	24.49	14.694	52.653	47.347	29.388	15.102	14.286	-83.1	0	0	0	0	0	2	2	0	0
0	KCNE1_HUMAN	5.426	0	0.775	3.101	6.977	4.651	5.426	2.326	3.876	5.426	10.853	3.101	4.651	5.426	4.651	4.651	9.302	6.202	6.977	1.55	0	4.651	0	27.132	47.287	27.132	13.178	52.713	47.287	22.481	12.403	10.078	-37.2	0	0	1	0	1	2	2	0.001	1
0	TLR7_HUMAN	3.622	0	2.574	4.766	4.862	5.72	2.765	2.574	5.434	7.15	15.634	1.811	7.626	4.385	4.29	3.527	8.77	4.671	5.148	1.335	0	3.337	0	22.402	44.328	29.838	12.965	51.764	48.236	22.879	13.251	9.628	-141.1	5	0	0	0	0	1	14	0.008	1
0	RABP2_HUMAN	4.348	0	2.174	3.623	12.319	3.623	5.797	0	5.072	9.42	7.246	2.899	5.072	2.899	2.174	5.072	5.072	9.42	10.145	2.174	0	1.449	0	26.812	48.551	26.812	7.246	47.826	52.174	30.435	14.493	15.942	-55.6	0	0	0	0	0	1	1	0	0
0	CDD_HUMAN	9.589	0	6.164	4.11	6.164	4.11	6.164	0.685	5.479	6.164	6.164	3.425	2.055	6.849	7.534	4.11	5.479	5.479	5.479	0.685	0	4.11	0	32.877	51.37	26.712	9.589	58.219	41.781	21.233	10.959	10.274	-29.3	0	0	0	0	0	1	0	0.002	0
0	CCL23_HUMAN	6.667	0	5.833	4.167	5	4.167	2.5	0.833	3.333	8.333	10.833	4.167	3.333	5	2.5	6.667	10	7.5	7.5	0	0	1.667	0	32.5	52.5	28.333	6.667	51.667	48.333	25	15.833	9.167	-9.9	0	0	0	0	0	0	1	1	0
0	THTPA_HUMAN	9.13	0	1.304	5.652	11.739	2.174	8.261	2.174	1.739	3.478	13.478	1.304	0.435	6.087	4.783	6.957	3.478	5.652	7.826	1.304	0	3.043	0	27.826	47.826	32.174	8.696	55.652	44.348	30	12.609	17.391	-82.1	2	0	0	1	0	0	1	0	0
0	NDUS2_HUMAN	7.343	0	1.512	5.616	6.263	3.888	7.775	2.808	5.184	4.752	9.287	3.888	2.592	6.695	4.104	7.127	4.104	3.888	7.343	1.728	0	4.104	0	24.622	46.868	29.158	12.527	58.747	41.253	26.566	14.687	11.879	-123.1	0	0	1	1	0	0	2	0.204	0
0	AT12A_HUMAN	7.026	0	1.444	5.197	6.16	3.946	6.641	1.925	9.336	6.545	9.432	2.502	4.331	3.561	3.561	3.85	6.737	6.16	7.411	1.155	0	3.08	0	28.008	48.508	33.205	10.106	55.534	44.466	23.677	12.32	11.357	16.2	3	0	0	0	0	0	2	0	8
0	SV2A_HUMAN	7.547	0	1.887	4.717	6.873	7.817	10.377	2.022	4.313	3.504	9.434	3.1	2.561	2.83	3.1	5.526	7.682	4.313	7.008	1.887	0	3.504	0	31.806	48.922	28.302	15.229	59.704	40.296	22.642	11.051	11.59	9.6	6	2	2	4	0	0	2	0	12
0	KYNU_HUMAN	7.312	0	1.935	4.731	7.742	4.301	6.452	4.086	7.097	8.172	11.183	1.935	4.301	4.946	2.366	3.441	4.731	4.301	6.452	1.075	0	3.441	0	24.731	45.161	32.043	12.903	56.129	43.871	28.172	15.699	12.473	-69.3	1	0	0	0	0	1	0	0	0
0	PRLR_HUMAN	5.788	0	2.733	5.305	7.717	3.537	5.788	3.055	3.859	6.913	9.003	1.929	3.698	9.003	4.18	2.09	7.878	6.752	5.145	2.251	0	3.376	0	28.939	52.09	23.794	12.219	52.412	47.588	25.08	12.058	13.023	-307.6	2	0	1	5	0	0	5	0.352	2
0	DYR_HUMAN	2.674	0	0.535	4.813	8.556	4.813	6.952	1.604	4.813	9.091	10.16	3.743	5.348	6.417	3.743	4.278	6.417	3.743	7.487	1.604	0	3.209	0	20.321	44.385	25.134	11.23	52.406	47.594	28.342	14.973	13.369	-86.8	0	0	0	0	0	0	0	0.006	0
0	CAC1A_HUMAN	7.585	0	1.118	4.75	6.387	4.99	7.745	2.715	4.551	4.391	8.303	3.393	4.192	6.866	4.232	8.024	6.547	4.75	5.15	1.277	0	3.034	0	27.745	48.703	25.589	12.016	54.012	45.988	26.267	15.13	11.138	-1192.3	21	10	20	7	1	11	13	0	17
0	P3H1_HUMAN	9.239	0	2.038	5.027	9.647	4.348	5.435	2.31	2.31	4.212	10.326	2.174	3.397	5.435	5.163	5.978	6.114	4.755	6.25	0.815	0	5.027	0	27.582	47.69	28.125	12.5	53.397	46.603	27.174	12.5	14.674	-327.4	4	0	5	0	0	0	3	0.974	0
0	CMC1_HUMAN	9.587	0	1.032	4.277	5.31	6.195	8.26	1.917	5.752	5.015	10.177	1.475	3.687	5.015	4.572	5.31	5.752	5.162	7.227	0.59	0	3.687	0	29.794	50	32.743	12.389	58.997	41.003	21.829	12.242	9.587	-13.7	3	0	0	1	0	2	2	0	0
0	OXYR_HUMAN	13.625	0	3.599	2.314	2.828	5.398	4.627	1.542	5.141	3.599	13.368	2.057	2.571	4.113	3.085	6.427	8.483	4.113	8.226	2.828	0	2.057	0	34.447	51.671	40.36	11.825	65.039	34.961	16.71	11.568	5.141	202.4	4	0	0	0	2	2	4	0.72	7
0	AMNLS_HUMAN	14.128	0	2.87	5.519	5.077	4.194	10.155	2.649	0.883	0.883	12.583	0.883	1.766	7.064	2.649	7.726	6.623	2.649	9.272	1.766	0	0.662	0	36.424	60.044	36.865	9.272	64.459	35.541	21.854	11.258	10.596	56.9	3	0	1	0	0	0	1	0.968	1
0	SYDM_HUMAN	4.961	0	1.55	4.961	6.822	4.961	5.581	2.481	5.736	5.271	11.473	2.171	3.411	6.822	4.961	6.977	6.822	4.961	6.202	0.93	0	2.946	0	23.876	45.271	28.372	11.318	53.333	46.667	26.512	14.729	11.783	-199.3	1	0	1	0	0	0	0	0	0
0	SPCS_HUMAN	7.784	0	2.595	5.389	5.988	3.593	6.387	2.794	5.988	5.988	10.778	3.194	4.591	3.593	2.994	6.188	7.984	4.192	6.786	0.399	0	2.794	0	28.942	49.301	31.337	9.581	53.892	46.108	26.347	14.97	11.377	-75.6	0	0	0	1	0	0	0	0	0
0	GLSL_HUMAN	8.306	0	2.658	5.15	5.814	4.485	7.641	3.821	3.488	5.814	10.133	3.322	3.987	3.821	3.654	4.817	8.638	4.153	6.977	0.498	0	2.824	0	31.395	51.329	28.904	11.628	54.153	45.847	25.415	14.452	10.963	-125.4	1	0	1	0	0	0	2	0.001	0
0	SC6A5_HUMAN	9.159	0	2.886	2.886	3.89	6.274	7.654	0.878	7.152	4.015	9.285	2.886	3.639	7.026	3.262	3.011	7.026	5.897	7.026	2.509	0	3.639	0	32.622	53.199	32.622	13.3	65.496	34.504	14.68	7.905	6.775	261.4	2	0	4	0	0	2	7	0	12
0	RETST_HUMAN	8.361	0	1.967	3.607	5.41	4.59	8.525	2.295	4.426	6.066	12.459	2.295	2.787	6.066	4.098	3.934	7.049	4.262	7.213	0.82	0	3.77	0	30.164	49.836	32.459	11.475	60.492	39.508	21.311	12.295	9.016	18.3	2	0	0	0	0	0	0	0.999	1
0	MMP9_HUMAN	7.214	0	2.687	7.638	4.102	6.223	9.477	1.98	1.98	3.112	8.769	1.273	1.98	8.345	3.678	6.931	6.223	7.072	5.516	1.98	0	3.819	0	32.673	56.153	23.479	14.003	57.284	42.716	23.762	12.023	11.74	-278.7	5	0	0	0	3	15	3	0.999	0
0	AMD_HUMAN	5.139	0	1.542	5.755	6.68	5.139	8.016	3.597	4.728	5.55	7.811	2.569	3.597	6.578	3.494	4.83	7.914	4.83	8.428	1.028	0	2.775	0	27.441	51.799	26.105	12.539	53.751	46.249	26.413	13.977	12.436	-316.1	5	1	5	0	3	2	1	0.784	1
0	S23A1_HUMAN	7.358	0	2.508	3.177	3.679	5.184	9.03	1.505	9.197	2.676	12.04	2.843	2.676	6.689	3.01	3.512	6.522	7.525	6.522	1.672	0	2.676	0	32.943	52.007	35.117	11.037	65.719	34.281	14.548	7.692	6.856	294.4	1	0	0	0	0	4	3	0	10
0	HPRT_HUMAN	4.587	0	1.835	9.633	4.128	4.128	7.339	2.294	6.881	7.339	9.633	3.211	3.67	4.128	1.376	5.505	5.046	5.046	9.174	0	0	5.046	0	23.853	50.459	30.275	11.468	55.963	44.037	28.899	15.138	13.761	-29.7	0	0	0	0	0	1	0	0	0
0	CP27A_HUMAN	9.04	0	1.318	3.578	6.026	5.085	6.78	2.825	3.578	4.52	12.618	2.637	2.26	6.591	6.591	6.78	4.52	3.766	6.215	1.695	0	3.578	0	25.424	44.068	31.45	13.183	59.134	40.866	23.729	14.124	9.605	-98.2	5	0	0	0	0	0	0	0.032	0
0	LRAT_HUMAN	6.522	0	1.739	4.783	5.217	4.783	6.087	2.609	6.087	4.783	13.478	2.609	4.348	3.478	1.739	5.217	7.391	6.087	8.696	0.87	0	3.478	0	27.826	49.13	34.783	11.739	57.826	42.174	22.609	12.609	10	44.4	1	0	0	0	0	0	1	0.446	1
0	HPPD_HUMAN	5.598	0	0.763	4.835	8.397	5.089	7.125	3.308	5.344	8.397	8.142	2.799	4.326	4.326	4.835	4.071	5.089	4.58	7.634	1.272	0	4.071	0	23.155	44.275	26.718	13.74	52.163	47.837	29.008	15.776	13.232	-176.5	0	0	0	0	0	1	1	0.001	0
0	VKGC_HUMAN	4.485	0	1.319	4.354	5.277	5.805	5.673	2.507	2.902	3.562	15.04	2.375	3.562	6.069	4.881	6.464	8.311	4.222	6.201	2.375	0	4.617	0	24.011	44.195	28.628	15.303	56.86	43.14	22.164	12.533	9.631	-118.2	8	2	1	1	1	0	8	0	5
0	ADO_HUMAN	6.951	0	3.139	4.111	6.726	3.886	8.146	2.915	6.652	6.203	9.268	3.214	4.036	5.306	3.812	4.26	6.203	4.783	6.652	0.747	0	2.99	0	29.223	49.327	29.522	10.538	56.951	43.049	24.215	13.378	10.837	-164.2	1	0	0	0	0	0	2	0	0
0	BCL2_HUMAN	11.297	0	0.837	5.021	4.184	5.021	9.205	3.766	2.929	1.674	9.205	2.929	2.51	7.95	2.51	7.113	6.276	5.021	6.695	2.51	0	3.347	0	32.636	54.812	30.126	14.644	61.925	38.075	21.757	12.552	9.205	-32.5	3	2	2	0	4	3	0	0	1
0	NDUA8_HUMAN	5.233	0	4.651	6.395	9.302	4.651	4.651	3.488	2.907	9.302	8.721	1.163	1.744	8.14	4.07	6.977	3.488	4.651	5.233	2.326	0	2.907	0	22.674	44.186	22.093	13.372	50.581	49.419	35.465	19.767	15.698	-131.5	0	0	1	0	2	3	0	0	0
0	DHSD_HUMAN	14.465	0	3.145	3.145	1.258	1.887	8.176	6.289	2.516	3.145	16.981	1.887	1.258	4.403	2.516	3.774	7.547	3.145	8.176	3.145	0	3.145	0	36.478	53.459	42.138	14.465	67.925	32.075	17.61	13.208	4.403	78.7	3	0	0	0	0	0	0	0.836	0
0	CREB1_HUMAN	10.85	0	1.173	3.519	7.038	0.293	4.692	0.88	5.279	4.399	6.158	2.053	3.519	5.572	10.85	4.692	8.798	9.971	8.211	0	0	2.053	0	35.484	56.305	30.499	3.226	46.334	53.666	20.528	9.971	10.557	-160.2	4	1	3	1	4	14	2	0	0
0	RHOA_HUMAN	7.254	0	3.109	7.772	8.29	3.627	6.218	1.036	5.181	8.808	7.772	3.109	3.109	5.699	2.591	6.218	3.627	4.145	8.808	1.036	0	2.591	0	24.352	49.741	29.016	8.29	54.404	45.596	32.124	16.062	16.062	-71	0	0	0	0	0	0	0	0.003	0
0	DNLI3_HUMAN	7.235	0	2.577	6.244	5.748	4.658	6.145	2.379	3.865	9.812	8.92	2.478	3.171	5.253	3.766	5.352	7.73	4.955	6.541	1.09	0	2.081	0	28.642	49.851	26.561	10.208	50.842	49.158	29.534	17.542	11.992	-448.4	4	2	3	0	0	0	2	0	0
0	DCHS_HUMAN	7.553	0	2.87	5.136	5.438	4.985	5.74	2.719	4.683	5.589	10.121	3.021	2.568	6.042	4.079	5.74	8.61	4.683	6.495	1.813	0	2.115	0	29.456	49.698	28.852	11.631	55.438	44.562	24.622	14.048	10.574	-104.8	0	0	1	0	0	0	2	0	0
0	GSH1_HUMAN	5.024	0	2.198	6.279	8.006	4.239	5.651	2.669	6.279	6.279	8.791	2.826	5.181	4.867	2.983	5.808	7.064	5.024	5.965	1.099	0	3.768	0	24.961	47.253	26.06	11.774	50.706	49.294	29.042	14.757	14.286	-282.5	0	0	1	1	0	0	2	0	0
0	MOT8_HUMAN	7.236	0	1.855	2.412	6.865	7.421	8.534	1.67	5.937	2.783	10.946	3.896	1.484	9.276	4.453	4.453	7.05	3.711	6.308	1.113	0	2.597	0	28.386	47.866	30.427	12.801	65.121	34.879	18.182	8.905	9.276	109.4	4	1	2	0	2	4	1	0	12
0	ITA11_HUMAN	6.145	0	1.684	5.808	5.892	5.135	7.071	2.778	5.471	4.209	9.259	1.515	5.387	4.209	3.62	6.397	7.66	5.471	7.66	1.178	0	3.451	0	28.03	51.094	28.535	12.542	52.778	47.222	25.084	13.384	11.7	-322.3	1	0	1	1	0	0	11	0.006	1
0	DHB7_HUMAN	7.918	0	2.346	3.812	5.279	5.572	4.985	2.346	5.279	5.572	14.663	2.053	5.279	3.812	4.692	4.399	7.625	6.452	4.399	0.88	0	2.639	0	29.326	46.628	32.258	11.437	54.545	45.455	21.408	12.317	9.091	-3.8	0	0	0	0	0	0	5	0.621	0
0	PLD1_HUMAN	5.68	0	1.117	5.307	6.89	4.935	5.68	4.097	7.356	6.89	8.473	2.142	4.283	4.283	3.631	6.704	6.89	4.097	5.959	1.769	0	3.818	0	23.464	43.296	27.467	14.618	51.21	48.79	29.888	17.691	12.197	-465.8	1	0	0	1	0	1	4	0	0
0	GCST_HUMAN	8.437	0	2.481	4.715	4.715	2.481	8.685	2.73	2.481	4.218	11.911	3.722	2.73	5.211	4.218	6.948	5.955	5.459	9.926	0.744	0	2.233	0	31.017	53.598	32.754	8.189	58.313	41.687	23.325	13.896	9.429	-17	0	0	0	0	0	0	1	0.195	0
0	AMYP_HUMAN	5.479	0	2.348	6.654	3.718	5.871	9.98	2.153	5.675	4.501	5.479	1.957	8.219	4.501	2.74	5.479	6.262	4.305	7.045	3.523	0	4.11	0	28.376	54.795	23.679	15.656	55.969	44.031	22.505	12.133	10.372	-202.6	0	0	0	0	0	0	2	0.992	0
0	B4GT1_HUMAN	6.533	0	1.759	5.276	2.764	3.769	8.291	2.261	4.271	2.764	10.553	2.513	4.774	8.543	5.025	6.784	7.789	3.769	7.538	0.754	0	4.271	0	28.141	54.271	28.894	11.055	58.794	41.206	19.849	11.809	8.04	-82	0	1	2	0	7	5	1	0.676	1
0	GLNA_HUMAN	6.702	0	2.949	5.094	7.239	4.558	9.115	2.949	4.826	5.094	5.63	3.217	5.362	6.166	3.217	6.434	5.63	5.362	4.558	1.877	0	4.021	0	29.759	50.938	21.716	13.405	53.619	46.381	26.81	14.477	12.332	-222.2	0	0	0	0	0	0	1	0	0
0	PUR4_HUMAN	9.417	0	2.167	4.858	6.801	3.587	9.865	2.616	2.317	2.466	11.061	1.868	3.288	7.922	3.961	6.502	5.979	4.26	7.848	1.719	0	1.495	0	31.689	55.605	30.643	9.417	59.268	40.732	23.244	11.584	11.659	-266.6	2	2	2	0	0	2	7	0	0
0	5NTC_HUMAN	4.456	0	1.426	7.665	6.774	6.061	5.526	3.209	4.278	6.417	10.695	2.852	3.03	4.278	2.852	5.526	7.308	6.061	5.169	0.891	0	5.526	0	24.777	44.92	24.599	15.686	51.159	48.841	29.59	15.152	14.439	-240.3	1	0	0	0	0	0	2	0	0
0	PRDX5_HUMAN	14.019	0	1.869	3.738	5.607	4.673	13.551	0.935	3.271	6.075	9.346	1.402	2.804	4.206	2.336	5.14	6.075	3.271	9.813	0.935	0	0.935	0	38.785	59.346	36.449	7.477	64.019	35.981	21.495	12.15	9.346	32.6	1	0	0	0	0	0	0	0.592	0
0	A1AG1_HUMAN	5.473	0	1.99	5.473	9.95	4.478	3.483	1.493	4.975	6.965	10.448	0.995	4.975	3.98	5.97	3.98	3.98	8.458	5.473	1.99	0	5.473	0	23.383	43.284	26.368	13.433	48.756	51.244	27.861	12.438	15.423	-107.7	2	0	0	1	0	0	5	1	0
0	HYES_HUMAN	7.387	0	2.342	4.685	7.387	4.505	5.946	1.802	4.324	6.126	11.171	4.505	3.423	6.486	3.784	4.685	5.766	4.505	6.667	2.162	0	2.342	0	25.946	47.207	29.55	10.811	57.838	42.162	24.685	12.613	12.072	-74.9	0	0	0	0	0	0	3	0.043	0
0	NU4LM_HUMAN	9.184	0	3.061	1.02	2.041	3.061	4.082	3.061	7.143	0	23.469	10.204	6.122	2.041	1.02	1.02	8.163	5.102	6.122	0	0	4.082	0	29.592	44.898	45.918	10.204	72.449	27.551	7.143	4.082	3.061	126.2	0	0	0	0	0	0	0	0.97	3
0	AGT2_HUMAN	6.615	0	3.307	3.307	6.226	5.447	8.171	4.086	5.253	5.058	9.144	3.696	2.724	6.031	4.086	5.058	6.031	5.447	7.198	0.973	0	2.14	0	29.572	48.833	28.21	12.646	57.977	42.023	23.735	14.202	9.533	-35.5	1	0	0	0	0	0	0	0.016	0
0	SUCB1_HUMAN	10.583	0	1.296	5.832	6.048	3.24	8.423	1.512	7.343	7.991	8.639	3.456	3.672	3.024	5.4	3.888	5.184	3.24	8.639	0.216	0	2.376	0	28.726	49.892	35.205	7.343	57.235	42.765	25.27	13.391	11.879	-21.5	1	0	0	1	0	0	1	0.003	0
0	DNPEP_HUMAN	8.421	0	2.316	3.368	6.947	4	6.526	4	4.842	4.211	11.368	2.526	4.211	5.895	4.211	5.895	6.947	5.053	7.158	0.632	0	1.474	0	29.263	49.895	31.789	10.105	55.158	44.842	24.421	14.105	10.316	-61.5	0	0	0	0	0	0	1	0	0
0	GNMT_HUMAN	8.136	0	2.712	7.458	4.068	3.051	8.475	3.39	3.729	5.763	9.831	2.034	2.712	4.068	3.729	5.085	6.441	5.085	7.797	1.695	0	4.746	0	30.847	52.881	29.492	12.881	56.271	43.729	25.763	14.237	11.525	-72.8	0	0	0	0	0	0	0	0	0
0	AATM_HUMAN	10.233	0	1.628	4.884	4.884	4.884	8.372	2.558	5.581	6.744	7.907	2.791	3.721	4.884	4.186	5.349	5.581	4.884	6.512	1.628	0	2.791	0	30.698	50.698	30.233	11.86	57.209	42.791	24.419	14.651	9.767	-88.5	1	0	0	0	0	1	1	0.868	0
0	ANXA1_HUMAN	9.538	0	1.156	7.514	7.514	3.179	5.78	1.445	6.069	9.249	9.827	2.601	3.757	2.312	3.757	5.491	5.491	6.358	5.491	0.289	0	3.179	0	28.324	47.399	30.925	8.092	49.422	50.578	31.214	16.185	15.029	-145.1	0	0	0	0	0	1	1	0	0
0	AMHR2_HUMAN	8.377	0	4.363	4.538	5.934	2.618	7.853	2.269	3.141	1.222	13.962	1.222	1.571	10.646	5.585	6.981	7.155	4.712	3.665	2.269	0	1.92	0	32.461	52.88	29.145	9.075	60.035	39.965	20.942	10.471	10.471	-118.3	6	1	4	0	0	5	2	0.311	1
0	NDUC2_HUMAN	5.882	0	0.84	5.882	7.563	7.563	5.882	2.521	6.723	5.042	12.605	2.521	1.681	9.244	0.84	10.924	1.681	3.361	1.681	0	0	7.563	0	17.647	36.134	26.891	17.647	60.504	39.496	31.933	18.487	13.445	-47.1	0	0	0	1	0	0	0	0	1
0	ANFB_HUMAN	4.478	0	1.493	2.239	5.97	2.239	10.448	3.731	1.493	4.478	14.925	2.985	0.746	6.716	5.97	9.701	11.94	4.478	4.478	0.746	0	0.746	0	32.836	47.015	25.373	7.463	50.746	49.254	26.119	17.91	8.209	-65.1	1	0	2	0	0	2	0	0.999	0
0	GSH0_HUMAN	7.299	0	2.19	5.109	7.664	1.825	3.285	2.555	5.839	6.204	12.044	1.46	4.38	4.745	6.204	4.38	10.219	4.015	6.934	2.19	0	1.46	0	27.007	48.175	32.117	8.029	49.27	50.73	25.912	13.139	12.774	-82	1	0	0	0	0	0	2	0.001	0
0	TKT_HUMAN	11.717	0	1.926	5.618	5.618	3.852	7.223	2.729	7.544	6.742	7.384	2.087	3.21	4.494	4.173	4.655	6.742	5.136	5.778	0.642	0	2.729	0	32.745	51.846	32.424	9.952	55.377	44.623	25.361	14.125	11.236	-108.4	3	0	1	0	0	0	1	0	0
0	GSTK1_HUMAN	7.965	0	0.885	3.097	7.08	3.097	6.637	3.097	5.31	5.752	14.602	4.867	3.982	7.08	3.54	5.31	5.31	3.982	3.982	2.212	0	2.212	0	24.779	42.92	31.858	10.619	58.85	41.15	24.336	14.159	10.177	-30.5	0	0	0	0	0	0	0	0	0
0	PADI6_HUMAN	5.539	0	3.353	6.122	6.706	4.082	5.539	1.458	5.539	6.997	10.641	2.187	2.915	6.122	4.81	2.915	7.434	5.248	7.289	1.458	0	3.644	0	27.114	49.563	29.009	10.641	55.394	44.606	24.198	11.37	12.828	-101.4	1	0	0	2	0	2	2	0.001	0
0	NDUA9_HUMAN	7.958	0	0.796	5.04	4.244	5.57	6.366	3.979	6.897	5.836	8.488	2.387	2.918	5.836	2.387	7.692	6.631	2.918	10.08	1.592	0	2.387	0	24.668	48.541	33.422	13.528	58.355	41.645	26.79	17.507	9.284	-10.8	2	0	0	0	0	0	0	0.317	0
0	FCL_HUMAN	7.477	0	1.246	5.919	5.607	6.231	7.477	3.427	4.984	5.919	6.542	2.181	4.984	4.361	3.738	4.05	5.607	6.854	8.723	1.558	0	3.115	0	28.66	52.648	27.726	14.33	53.894	46.106	24.922	13.396	11.526	-82.7	0	0	0	0	0	1	0	0.004	0
0	S100P_HUMAN	8.421	0	1.053	8.421	8.421	6.316	8.421	1.053	4.211	10.526	10.526	4.211	1.053	1.053	3.158	1.053	7.368	6.316	6.316	0	0	2.105	0	31.579	48.421	29.474	9.474	52.632	47.368	29.474	12.632	16.842	-11.4	1	0	0	0	0	0	0	0.001	0
0	LOX5_HUMAN	6.38	0	1.929	6.528	7.122	5.193	4.896	2.522	6.528	5.638	8.754	2.374	3.858	5.045	4.599	5.341	4.896	4.451	7.27	2.226	0	4.451	0	22.552	45.252	28.932	14.392	55.045	44.955	27.151	13.501	13.65	-187.3	1	0	0	0	0	1	2	0	0
0	PANK1_HUMAN	7.692	0	2.508	4.682	6.355	4.013	12.876	2.007	3.01	5.518	10.033	3.01	4.013	6.689	3.512	5.686	6.02	4.013	5.351	0.669	0	2.341	0	33.11	53.846	26.087	9.03	58.194	41.806	24.247	13.211	11.037	-205.7	4	2	2	0	1	0	3	0	0
0	TOP1M_HUMAN	8.319	0	1.664	4.992	9.484	4.16	4.992	2.163	3.494	8.652	8.652	1.83	3.161	3.993	4.825	9.817	4.493	4.493	6.323	1.664	0	2.829	0	23.96	42.429	26.789	10.815	47.92	52.08	35.108	20.632	14.476	-446.8	4	0	0	0	0	0	1	0.007	0
0	MGMT_HUMAN	12.077	0	2.415	1.932	6.28	2.415	13.043	3.382	2.415	5.797	11.594	1.932	2.415	7.729	3.865	3.382	5.797	2.899	7.246	1.932	0	1.449	0	36.232	55.556	33.333	9.179	64.251	35.749	20.773	12.56	8.213	-7.6	2	0	2	0	0	1	0	0	0
0	APAF_HUMAN	5.208	0	3.285	6.891	6.25	4.006	5.128	3.846	5.288	7.131	11.138	2.083	4.167	2.404	4.647	3.766	8.173	5.048	6.971	2.083	0	2.484	0	26.843	47.276	28.606	12.42	50.08	49.92	27.885	14.744	13.141	-334.7	1	0	0	1	0	0	5	0	0
0	OPSD_HUMAN	9.195	0	2.874	1.149	4.598	8.621	6.322	1.437	6.897	3.161	8.333	4.31	4.598	5.747	3.448	2.011	4.885	6.897	8.621	1.437	0	5.46	0	30.172	50.287	33.046	16.954	67.816	32.184	12.356	6.609	5.747	180.5	1	0	0	0	1	4	2	0	7
0	HDAC6_HUMAN	9.877	0	2.305	4.444	7.243	2.387	8.889	3.786	3.539	2.222	10.453	2.798	2.716	5.844	5.267	4.609	6.996	6.749	6.091	1.317	0	2.469	0	34.815	53.909	29.959	9.959	55.967	44.033	22.305	10.617	11.687	-257.9	5	5	2	0	1	8	3	0	0
0	BPL1_HUMAN	4.132	0	1.515	5.234	7.713	2.893	7.438	2.893	5.096	4.683	11.983	2.066	3.719	5.51	4.959	4.959	8.953	4.132	8.402	0.689	0	3.03	0	26.171	49.036	29.614	9.504	52.755	47.245	25.482	12.534	12.948	-180.9	0	0	4	1	0	1	3	0	0
0	S19A3_HUMAN	7.46	0	1.21	2.218	4.435	6.452	4.839	1.008	6.653	4.032	10.685	2.823	4.032	4.435	3.629	2.016	10.282	5.04	10.282	2.016	0	6.452	0	28.831	49.798	35.081	15.927	63.306	36.694	13.71	7.056	6.653	220.7	2	0	1	0	0	1	3	0.028	12
0	CANB1_HUMAN	2.941	0	1.176	11.176	7.647	7.059	8.235	1.176	6.471	8.824	8.235	4.118	4.706	1.765	5.294	3.529	5.882	1.765	8.235	0	0	1.765	0	20	45.882	25.882	10	50	50	32.353	13.529	18.824	-65.4	0	0	0	0	0	0	0	0	0
0	ODP2_HUMAN	10.51	0	1.391	4.173	5.719	2.318	7.264	1.082	6.182	5.719	7.573	2.164	2.628	10.665	3.246	4.482	6.182	7.264	8.501	1.236	0	1.7	0	32.612	58.578	32.767	6.337	59.505	40.495	21.175	11.283	9.892	-59.1	4	7	1	2	5	14	2	0.001	0
0	NNMT_HUMAN	6.061	0	3.03	5.303	7.576	4.167	6.061	1.136	3.788	7.955	13.258	1.515	2.652	5.303	3.788	3.409	9.091	3.788	6.439	1.136	0	4.545	0	28.03	47.727	29.545	10.985	55.303	44.697	25.379	12.5	12.879	-47.2	0	0	0	0	0	0	0	0	0
0	F16P1_HUMAN	8.876	0	2.071	7.101	5.03	3.254	7.988	1.479	5.03	7.988	8.876	3.254	3.846	4.734	2.071	3.846	5.917	5.03	9.172	0	0	4.438	0	29.882	54.734	31.953	9.172	57.692	42.308	25.444	13.314	12.13	-33.2	1	0	0	0	0	1	1	0	0
0	TRFL_HUMAN	9.155	0	4.648	5.352	5.775	4.507	7.887	1.268	2.254	6.479	9.296	0.845	4.507	4.93	4.085	6.197	7.042	4.366	7.042	1.408	0	2.958	0	33.099	54.93	27.746	10.141	54.93	45.07	25.07	13.944	11.127	-239.3	3	0	1	0	0	0	2	0.999	0
0	ARLY_HUMAN	9.483	0	1.078	5.603	6.466	3.233	7.328	2.371	3.879	4.31	12.5	3.233	2.802	2.371	5.172	6.466	7.759	5.388	6.25	2.155	0	2.155	0	31.034	48.06	32.112	9.914	53.664	46.336	25.216	13.147	12.069	-87.8	1	0	0	0	0	0	1	0	0
0	NDUA5_HUMAN	7.759	0	0.862	3.448	12.931	0	4.31	1.724	5.172	10.345	13.793	2.586	3.448	6.034	5.172	4.31	0	5.172	6.897	3.448	0	2.586	0	18.103	37.931	33.621	7.759	53.448	46.552	32.759	16.379	16.379	-56.3	0	0	0	0	0	0	0	0.021	0
0	PNPH_HUMAN	7.612	0	1.384	4.498	6.228	5.19	9.689	2.768	4.152	4.152	8.997	4.152	3.806	5.19	4.498	5.882	4.498	5.19	7.958	1.038	0	3.114	0	28.374	49.827	28.72	12.111	58.478	41.522	23.529	12.803	10.727	-48.1	0	0	0	1	0	0	0	0	0
0	G6PE_HUMAN	8.85	0	1.264	3.793	6.068	4.804	6.827	4.425	3.287	3.413	12.642	2.149	2.528	5.815	6.574	5.942	7.459	2.908	6.448	1.77	0	3.034	0	27.307	45.891	31.226	14.033	56.89	43.11	23.641	13.78	9.861	-155.2	0	0	0	0	0	0	2	0.986	0
0	SCRB1_HUMAN	7.065	0	2.536	2.536	4.529	5.797	8.152	2.355	4.348	4.348	10.688	4.167	4.348	6.884	3.08	3.804	8.152	4.891	7.428	1.993	0	2.899	0	30.797	51.993	29.529	13.043	61.957	38.043	17.572	10.507	7.065	68.8	4	0	0	1	0	1	9	0.976	2
0	MGA_HUMAN	5.17	0	1.239	6.085	4.847	5.008	7.108	2.316	4.9	3.446	8.724	1.992	5.924	6.354	3.77	4.577	7.216	7.108	6.893	2.477	0	4.847	0	27.841	53.096	25.687	14.647	54.712	45.288	21.271	10.339	10.932	-586.1	6	0	0	2	0	18	14	0	1
0	CCG1_HUMAN	8.559	0	4.505	3.153	5.856	6.306	4.955	3.153	6.757	4.054	11.261	4.505	1.802	4.505	1.351	4.505	8.559	5.405	5.405	2.252	0	3.153	0	31.982	46.847	31.982	14.865	62.162	37.838	20.721	11.712	9.009	75.7	2	0	0	0	0	0	2	0.973	4
0	PERM_HUMAN	7.651	0	2.282	4.832	4.698	4.161	6.04	0.94	4.027	2.953	11.678	3.087	5.503	7.383	4.564	8.859	6.309	5.101	5.772	1.611	0	2.55	0	27.383	50.872	29.128	9.262	56.242	43.758	22.282	12.752	9.53	-200.1	2	0	0	0	0	2	5	0.719	0
0	TIG1_HUMAN	6.803	0	1.701	4.082	6.463	3.061	5.782	2.721	3.741	5.102	11.565	1.361	3.061	8.844	6.463	6.803	6.122	5.102	6.122	2.041	0	3.061	0	25.51	47.619	28.231	10.884	54.082	45.918	25.17	14.626	10.544	-135.4	3	0	1	0	1	3	1	1	0
0	NDUC1_HUMAN	6.579	0	0	2.632	5.263	3.947	5.263	1.316	3.947	6.579	15.789	1.316	3.947	10.526	1.316	9.211	6.579	3.947	5.263	2.632	0	3.947	0	22.368	44.737	31.579	11.842	59.211	40.789	25	17.105	7.895	-20.2	1	0	0	0	0	0	0	0.001	0
0	AQP1_HUMAN	10.409	0	1.487	4.833	2.23	4.833	10.037	1.859	8.55	2.974	12.268	1.115	4.089	2.602	2.974	4.089	8.55	5.576	8.178	1.487	0	1.859	0	36.059	55.762	39.405	10.037	62.825	37.175	15.985	8.922	7.063	133.1	0	0	0	0	0	0	0	0.987	6
0	ERI1_HUMAN	4.011	0	2.292	6.017	8.596	4.298	5.158	1.433	6.304	9.456	8.883	3.152	3.438	6.59	4.871	4.585	7.163	5.158	4.011	0.86	0	3.725	0	23.782	43.84	23.209	10.315	49.284	50.716	30.086	15.473	14.613	-209.2	2	1	1	1	1	2	0	0	0
0	ASNS_HUMAN	6.774	0	1.783	5.526	7.308	5.704	5.882	3.565	4.813	6.952	10.517	2.496	3.565	4.635	2.852	4.813	5.348	4.635	6.595	1.248	0	4.991	0	24.421	44.742	28.699	15.508	55.437	44.563	28.164	15.33	12.834	-144.6	2	0	0	0	0	0	0	0.002	0
0	SYUA_HUMAN	13.571	0	0	4.286	12.857	1.429	12.857	0.714	1.429	10.714	2.857	2.857	2.143	3.571	4.286	0	2.857	7.143	13.571	0	0	2.857	0	36.429	60	31.429	5	55	45	28.571	11.429	17.143	-56.4	2	0	0	3	0	0	0	0	0
0	HMDH_HUMAN	7.658	0	3.153	2.928	7.095	3.604	6.757	1.577	6.757	4.617	10.36	3.716	4.842	4.167	3.491	4.842	7.995	5.856	7.658	0.788	0	2.14	0	31.419	51.014	32.432	8.108	56.757	43.243	21.059	11.036	10.023	73.8	5	0	0	0	0	2	0	0	5
0	NDUB1_HUMAN	1.724	0	1.724	5.172	6.897	5.172	3.448	3.448	3.448	6.897	12.069	5.172	3.448	3.448	3.448	8.621	5.172	3.448	12.069	3.448	0	1.724	0	15.517	39.655	29.31	13.793	53.448	46.552	31.034	18.966	12.069	-10.5	0	0	0	0	0	1	0	0.012	0
0	GRM5_HUMAN	8.003	0	3.135	4.373	5.281	3.548	7.591	1.815	6.518	5.281	8.251	2.805	3.3	5.528	3.218	4.868	10.066	5.446	6.271	1.238	0	3.465	0	34.241	53.713	29.043	10.066	56.353	43.647	21.617	11.964	9.653	-118.1	6	3	8	3	0	4	0	0.005	6
0	GSTA4_HUMAN	4.955	0	0	4.505	7.658	5.405	4.955	2.703	7.207	7.658	13.514	3.153	4.054	6.306	5.405	4.955	3.153	3.604	6.757	0.45	0	3.604	0	16.667	38.288	32.432	12.162	56.306	43.694	27.477	15.315	12.162	-36.6	0	0	0	1	0	0	0	0	0
0	NDUS1_HUMAN	9.078	0	2.476	6.19	5.915	2.476	7.29	1.238	6.052	5.502	9.078	3.301	3.714	4.814	3.851	5.64	5.777	6.19	8.253	0.963	0	2.201	0	30.812	53.783	32.462	6.878	55.983	44.017	24.484	12.38	12.105	-78.6	0	0	0	0	0	1	0	0	0
0	GLYM_HUMAN	10.714	0	1.587	5.754	5.556	4.167	7.341	2.381	4.167	4.365	11.111	2.183	3.373	4.762	4.167	8.135	5.952	4.762	5.556	0.794	0	3.175	0	30.357	49.802	31.548	10.516	55.556	44.444	26.19	14.881	11.31	-137.8	1	0	1	0	0	0	0	0.003	0
0	CTR2_HUMAN	10.79	0	2.128	2.736	4.103	6.535	7.143	1.064	5.623	3.495	12.918	3.04	2.584	4.407	2.584	3.343	8.359	5.623	8.055	1.52	0	3.951	0	34.043	51.824	37.386	13.07	66.109	33.891	14.742	7.903	6.839	367.8	3	0	1	0	0	0	0	0	14
0	PAHX_HUMAN	5.621	0	2.071	4.438	6.805	5.621	6.509	5.03	5.621	7.692	7.988	2.959	4.734	5.03	4.142	5.03	5.325	5.03	6.805	0.888	0	2.663	0	24.556	45.562	26.036	14.201	51.775	48.225	28.994	17.751	11.243	-138.4	0	0	0	0	0	1	0	0.114	0
0	ENPP1_HUMAN	4	0	4.108	5.189	6.486	4.649	6.919	3.243	4.649	6.27	9.622	1.73	5.297	6.811	3.243	4.973	7.243	4.973	4.973	1.189	0	4.432	0	27.243	49.514	23.243	13.514	53.081	46.919	26.162	14.486	11.676	-421.8	4	0	0	0	0	2	0	0	1
0	SMS2_HUMAN	4.11	0	2.74	2.74	5.205	6.027	5.753	2.74	8.767	6.575	9.041	1.644	3.836	6.027	2.466	4.11	7.397	6.575	5.479	3.836	0	4.932	0	26.575	44.658	27.397	17.534	58.356	41.644	21.37	13.425	7.945	-14.7	1	0	0	1	0	0	0	0	6
0	DNMT1_HUMAN	6.559	0	2.537	6.374	8.973	3.589	6.188	1.918	3.837	8.478	7.55	1.918	3.775	6.807	3.837	7.24	6.683	4.703	5.074	0.928	0	3.032	0	26.671	48.7	23.02	9.468	48.02	51.98	32.983	17.636	15.347	-1289.7	9	2	7	2	0	1	0	0	0
0	CRP_HUMAN	4.464	0	1.339	4.018	6.696	7.143	8.036	1.339	5.357	6.25	8.929	1.339	3.125	4.911	3.125	2.679	10.268	6.25	8.482	2.679	0	3.571	0	30.357	50.893	27.232	14.732	56.25	43.75	20.982	10.268	10.714	-7.2	0	0	0	1	0	0	0	0.998	0
0	NDUBA_HUMAN	8.721	0	2.907	6.977	8.14	1.744	1.163	1.163	5.233	7.558	3.488	4.651	2.907	5.233	10.465	9.884	2.326	2.907	5.814	1.163	0	7.558	0	18.023	38.953	23.256	11.628	47.674	52.326	33.721	18.605	15.116	-177.3	2	0	0	1	2	2	0	0	0
0	PTSS2_HUMAN	4.723	0	2.053	5.544	5.339	5.955	7.803	2.053	4.312	4.312	11.91	2.259	2.669	6.776	3.08	5.133	3.901	6.571	6.776	4.723	0	4.107	0	25.051	46.817	27.721	16.838	61.396	38.604	22.382	11.499	10.883	-40.2	2	1	1	0	2	2	0	0	7
0	MAT2B_HUMAN	8.683	0	1.796	5.09	6.886	4.491	5.988	3.892	5.09	5.09	8.383	1.796	5.389	5.689	4.491	6.587	5.09	3.892	8.383	1.497	0	1.796	0	25.449	50	30.539	11.677	53.593	46.407	27.545	15.569	11.976	-114.7	0	0	0	0	0	0	0	0	0
0	ARGI2_HUMAN	6.78	0	1.412	6.497	4.802	3.107	7.91	3.672	6.497	3.672	10.734	1.412	3.107	5.932	3.955	5.65	9.04	5.085	7.91	0.565	0	2.26	0	30.226	53.672	31.921	9.605	54.52	45.48	24.294	12.994	11.299	-43.5	0	1	1	1	0	1	0	0.014	0
0	TNR5_HUMAN	4.332	0	8.303	3.971	7.942	3.61	5.776	3.249	4.332	5.415	7.942	0.361	2.888	7.581	6.859	3.249	6.137	7.942	7.942	1.444	0	0.722	0	32.491	54.874	24.549	9.025	52.347	47.653	23.827	11.913	11.913	-74	1	0	0	0	0	0	0	0.996	1
0	ENK13_HUMAN	5.759	0	3.665	5.236	5.236	4.188	9.948	4.712	3.665	6.283	10.471	1.571	2.618	6.806	2.618	2.618	4.712	6.283	5.236	3.665	0	4.712	0	30.366	50.262	25.131	17.277	59.686	40.314	24.084	13.613	10.471	-50.2	0	0	0	0	0	0	0	0	0
0	NPCL1_HUMAN	9.345	0	3.091	3.826	3.9	5.519	6.402	1.545	4.636	2.723	14.054	2.208	4.268	5.298	3.974	4.047	8.536	5.224	6.77	1.251	0	3.385	0	32.597	52.759	34.805	11.7	61.957	38.043	16.041	8.315	7.726	410.2	9	0	0	1	0	1	0	0.117	12
0	S5A1_HUMAN	11.583	0	3.861	1.931	4.247	6.564	6.95	3.475	4.633	2.703	11.969	3.089	2.703	5.405	2.317	7.336	4.633	3.861	4.633	2.317	0	5.792	0	30.888	45.56	32.819	18.147	66.795	33.205	19.691	13.514	6.178	49.8	1	0	0	1	0	0	0	0.837	4
0	ODO1_HUMAN	7.136	0	2.053	5.572	6.354	4.888	5.67	3.617	4.888	4.888	9.189	2.444	4.203	5.865	4.692	5.963	5.963	5.181	7.038	1.369	0	3.03	0	26.002	48.68	28.25	12.903	53.568	46.432	26.393	14.467	11.926	-335.4	1	0	0	0	0	0	0	0	0
0	GSTM3_HUMAN	4.889	0	3.556	7.556	7.556	6.667	4	1.333	5.778	8	11.556	3.556	4.444	4	4.889	4.889	4.889	3.556	2.667	1.778	0	4.444	0	20.889	39.556	24.889	14.222	52.889	47.111	29.333	14.222	15.111	-91.3	0	0	0	0	0	0	0	0.002	0
0	SCNNA_HUMAN	4.783	0	3.139	3.587	5.531	5.232	6.726	2.242	2.84	3.438	9.268	2.84	5.83	7.324	4.335	5.83	10.164	5.082	5.232	1.943	0	4.634	0	29.895	51.868	22.123	14.051	53.961	46.039	20.628	11.51	9.118	-279	5	1	3	0	9	4	0	0	1
0	LIPT_HUMAN	4.558	0	2.949	4.29	5.094	4.021	5.094	3.485	8.311	7.507	11.528	2.413	7.239	4.29	4.29	3.485	6.166	6.971	4.021	1.877	0	2.413	0	25.737	45.576	28.418	11.796	51.475	48.525	23.861	14.477	9.383	-87	0	0	0	0	0	0	0	0.003	0
0	PDXK_HUMAN	5.769	0	1.282	5.769	6.731	2.244	6.09	2.885	4.487	4.487	10.256	3.846	4.167	4.808	5.769	5.769	6.09	4.167	11.218	0.962	0	3.205	0	23.397	49.359	31.731	9.295	54.167	45.833	25.641	13.141	12.5	-64.6	0	0	0	0	0	0	0	0	0
0	NDUS7_HUMAN	10.329	0	2.347	4.225	2.347	1.878	7.981	1.408	3.756	3.286	7.512	4.695	1.408	7.981	3.756	10.329	7.512	2.817	9.859	1.408	0	5.164	0	30.986	54.46	31.455	9.859	62.911	37.089	21.596	15.023	6.573	-24.1	1	0	0	0	2	2	0	0.294	0
0	ERG25_HUMAN	5.119	0	2.389	3.413	6.143	8.874	4.096	5.461	7.167	5.802	10.58	2.048	5.119	4.778	2.73	3.072	3.754	5.119	3.754	3.754	0	6.826	0	20.478	37.543	26.621	24.915	59.386	40.614	23.891	14.334	9.556	-31.7	0	0	0	0	0	1	0	0.044	3
0	HUTH_HUMAN	8.98	0	1.826	4.566	8.067	3.044	6.697	3.044	5.784	5.784	10.807	1.674	3.044	5.175	2.435	6.088	6.393	5.023	7.915	1.065	0	2.588	0	28.919	49.619	33.486	9.741	55.556	44.444	27.549	14.916	12.633	-93.5	0	0	1	1	0	0	0	0	0
0	SO2B1_HUMAN	7.052	0	3.385	3.244	3.244	5.642	8.181	2.257	5.36	3.949	12.13	2.68	2.68	6.911	3.949	4.09	9.309	4.795	8.181	0.846	0	2.116	0	32.722	53.738	32.722	10.86	62.482	37.518	16.784	10.296	6.488	220	4	0	5	0	0	3	0	0	11
0	NDUA1_HUMAN	4.286	0	1.429	4.286	5.714	4.286	11.429	4.286	7.143	4.286	10	4.286	2.857	2.857	0	8.571	5.714	2.857	7.143	2.857	0	5.714	0	25.714	42.857	28.571	17.143	61.429	38.571	27.143	17.143	10	-5.7	0	0	0	0	0	0	0	0.976	1
0	CTL4_HUMAN	6.479	0	3.803	3.099	2.817	6.056	7.183	0.704	7.183	4.648	13.803	2.254	4.366	5.07	3.38	3.803	6.62	4.225	8.028	2.113	0	4.366	0	28.31	48.873	35.493	13.239	66.338	33.662	15.07	9.155	5.915	346.3	5	0	0	1	0	0	0	0	10
0	NAGK_HUMAN	8.721	0	1.744	5.814	5.523	4.36	11.919	2.907	6.977	3.779	10.756	2.326	2.326	3.488	2.907	5.523	7.558	3.488	5.233	1.453	0	3.198	0	33.43	50.291	31.686	11.919	60.174	39.826	23.547	12.209	11.337	-0.9	1	0	0	1	0	0	0	0	0
0	LIPL_HUMAN	7.158	0	2.105	4.632	6.526	4.421	6.737	3.368	5.263	7.368	8	1.474	4.211	4.211	2.737	4.632	9.053	5.263	7.368	1.895	0	3.579	0	30.316	50.737	27.789	13.263	52.211	47.789	26.526	15.368	11.158	-152.4	1	0	0	0	0	0	0	0.996	0
0	VIAAT_HUMAN	9.714	0	3.238	3.429	4.952	6.286	8.571	2.286	6.286	4.19	12	2.476	3.048	4	2.667	3.238	6.476	3.81	8.381	1.905	0	3.048	0	31.81	50.667	36.381	13.524	65.905	34.095	18.095	9.714	8.381	241.8	1	0	0	0	0	0	0	0.001	9
0	SCOT1_HUMAN	9.231	0	1.538	4.808	6.923	3.654	10.385	1.923	6.346	7.308	8.654	2.885	3.654	4.038	2.5	4.423	5.962	5.192	7.5	0.769	0	2.308	0	32.308	52.308	31.731	8.654	57.308	42.692	25.385	13.654	11.731	-55.9	1	0	0	0	0	1	0	0.359	0
0	NDUB8_HUMAN	5.914	0	1.075	6.452	5.376	2.688	7.527	3.226	1.075	3.226	5.914	6.452	3.763	10.753	3.763	7.527	3.763	2.688	7.527	3.763	0	7.527	0	20.968	49.462	20.43	17.204	60.215	39.785	25.806	13.978	11.828	-131.6	0	0	1	4	0	1	0	0.037	1
0	ASSY_HUMAN	6.796	0	1.214	3.883	8.495	3.641	7.524	2.427	6.553	8.01	8.252	2.184	3.883	4.854	4.126	4.854	5.825	4.369	7.282	1.214	0	4.612	0	25.728	45.631	28.883	11.893	54.126	45.874	27.67	15.291	12.379	-151.4	1	0	0	2	0	1	0	0.007	0
0	NDUS5_HUMAN	4.717	0	3.774	4.717	9.434	3.774	8.491	3.774	8.491	10.377	5.66	2.83	0.943	6.604	4.717	9.434	0.943	4.717	0.943	1.887	0	3.774	0	22.642	35.849	19.811	13.208	50.943	49.057	37.736	23.585	14.151	-96.9	0	0	0	0	0	0	0	0	0
0	CCND1_HUMAN	8.814	0	4.407	4.407	11.525	3.39	1.017	1.356	4.068	6.102	12.203	4.068	4.068	5.085	4.407	5.424	5.424	4.407	7.119	0.678	0	2.034	0	24.068	44.746	32.203	7.458	52.881	47.119	28.814	12.881	15.932	-54.6	3	0	1	0	0	0	0	0	0
0	RYR1_HUMAN	7.622	0	1.985	5.022	9.448	4.109	7.205	2.64	4.029	4.526	11.076	2.878	3.374	5.379	4.069	5.836	5.875	4.585	6.292	1.25	0	2.799	0	27.273	47.34	29.019	10.798	54.625	45.375	27.471	13.001	14.47	-1557.5	31	6	4	3	0	4	0	0	6
0	NNTM_HUMAN	11.694	0	1.197	3.499	3.959	3.315	10.773	1.473	6.446	5.709	10.958	3.223	3.683	4.88	3.223	2.21	5.801	6.538	7.827	0.368	0	3.223	0	36.004	55.893	36.924	8.379	63.904	36.096	16.851	9.392	7.459	324.8	3	0	0	1	0	1	0	0	12
0	SMOX_HUMAN	6.667	0	1.982	4.685	9.91	3.423	9.369	3.604	4.685	3.423	7.928	1.441	2.703	5.586	3.604	6.667	7.387	5.045	6.847	1.802	0	3.243	0	30.45	50.27	26.126	12.072	52.973	47.027	28.288	13.694	14.595	-259.5	2	0	1	0	0	0	0	0.001	0
0	GBG2_HUMAN	18.31	0	2.817	4.225	8.451	4.225	0	1.408	5.634	9.859	8.451	4.225	5.634	5.634	2.817	4.225	5.634	2.817	4.225	0	0	1.408	0	29.577	49.296	36.62	7.042	54.93	45.07	28.169	15.493	12.676	-12.9	0	0	0	0	0	1	0	0	0
0	SYWM_HUMAN	8.889	0	0.833	5.278	5.556	2.778	4.722	3.333	5.278	8.889	10.556	2.222	1.389	4.167	5.556	4.722	7.778	5	9.444	1.111	0	2.5	0	27.222	47.5	34.167	9.722	52.5	47.5	27.778	16.944	10.833	-63.8	1	0	1	0	0	0	0	0.01	0
0	CALY_HUMAN	13.364	0	2.304	5.53	5.991	2.304	7.834	1.843	4.147	5.991	8.295	3.226	0.922	10.599	5.53	5.069	5.53	5.069	2.304	0.922	0	3.226	0	34.101	53.456	28.111	8.295	58.525	41.475	24.424	12.903	11.521	-99.4	3	0	2	0	2	2	0	0	1
0	KPYR_HUMAN	11.15	0	1.22	4.355	6.62	2.962	8.711	1.742	7.143	3.484	8.362	2.091	2.439	4.878	4.007	7.666	6.794	4.181	9.93	0.697	0	1.568	0	32.056	53.659	36.585	6.969	58.711	41.289	23.868	12.892	10.976	23.3	1	0	0	0	0	3	1	0	0
0	HEP2_HUMAN	4.81	0	0.601	6.212	5.611	6.012	5.21	2.806	7.014	6.613	10.822	3.808	6.613	3.407	4.208	4.409	6.212	6.413	5.812	1.002	0	2.405	0	23.246	45.291	28.457	12.224	50.902	49.098	25.651	13.828	11.824	-117.6	1	0	1	2	0	1	3	0.971	0
0	SERA_HUMAN	10.131	0	2.439	3.752	5.816	2.814	9.381	1.501	4.503	4.878	12.195	2.439	3.565	4.878	5.066	4.128	6.004	6.567	8.255	1.126	0	0.563	0	34.522	54.972	35.084	6.004	58.724	41.276	20.075	10.507	9.568	49.7	2	0	0	0	0	0	2	0	0
0	ADH7_HUMAN	5.959	0	3.627	5.181	5.699	4.663	10.104	1.813	7.254	8.549	6.477	2.85	2.332	4.922	1.813	3.109	5.959	8.29	9.585	0.518	0	1.295	0	33.938	55.959	29.275	8.29	57.254	42.746	24.352	13.472	10.881	20.9	1	0	0	0	0	0	1	0	0
0	APT_HUMAN	8.889	0	1.667	5	7.222	4.444	9.444	1.111	3.889	4.444	16.111	1.111	0.556	6.111	3.889	6.667	6.111	3.333	7.222	0.556	0	2.222	0	29.444	48.333	36.111	8.333	61.667	38.333	24.444	12.222	12.222	18.7	0	0	0	0	0	1	0	0	0
0	MGST3_HUMAN	9.211	0	2.632	0.658	3.289	4.605	11.842	3.947	5.263	5.263	10.526	1.974	2.632	4.605	1.974	3.947	7.237	3.947	8.553	1.316	0	6.579	0	34.868	51.316	33.553	16.447	67.105	32.895	17.105	13.158	3.947	42.8	0	0	0	0	0	0	1	0.654	4
0	ACSL3_HUMAN	6.25	0	2.361	3.472	7.083	3.889	7.361	1.806	6.806	8.194	9.861	2.778	5.139	4.861	2.778	3.75	6.806	5.556	6.111	1.111	0	4.028	0	28.333	47.917	29.028	10.833	55.417	44.583	24.306	13.75	10.556	-133	0	0	0	1	0	0	1	0	1
0	PDE3A_HUMAN	8.852	0	2.366	5.346	6.836	2.892	6.223	2.717	4.382	4.119	10.517	1.928	3.506	6.748	3.681	5.697	9.904	5.259	5.521	1.315	0	2.191	0	32.603	53.725	29.273	9.115	52.936	47.064	24.715	12.533	12.182	-349.4	13	5	12	0	0	5	3	0	5
0	DHSA_HUMAN	8.886	0	2.711	5.12	6.024	3.313	10.392	3.313	4.217	4.367	8.584	2.259	3.012	3.916	3.614	6.627	5.873	6.024	7.078	0.904	0	3.765	0	33.886	53.012	28.765	11.295	56.024	43.976	25.452	14.307	11.145	-179.5	2	0	0	2	0	3	0	0.014	0
0	HMOX2_HUMAN	11.076	0	0.949	4.43	11.392	5.38	6.013	1.899	1.899	8.228	10.127	4.114	4.43	3.165	5.063	4.43	3.797	4.43	4.114	0.633	0	4.43	0	26.266	42.405	27.215	12.342	51.899	48.101	30.38	14.557	15.823	-180.6	1	0	1	0	0	1	0	0	1
0	CBS_HUMAN	7.26	0	1.996	5.445	7.441	2.722	8.348	2.541	6.352	6.715	9.256	2.359	2.359	5.808	4.356	5.082	5.989	6.171	6.897	1.452	0	1.452	0	29.764	50.272	29.764	8.167	53.902	46.098	27.223	14.338	12.886	-153.4	0	1	1	0	1	2	2	0	0
0	NDKA_HUMAN	5.263	0	1.974	5.263	8.553	5.263	9.868	2.632	6.579	6.579	7.237	3.289	3.289	3.947	3.289	5.263	4.605	3.289	9.211	1.974	0	2.632	0	25	46.711	28.289	12.5	57.237	42.763	28.289	14.474	13.816	-29.5	0	0	0	0	0	0	0	0	0
0	FPPS_HUMAN	8.592	0	2.148	5.489	7.16	3.58	5.489	1.432	5.012	5.251	11.933	1.909	2.625	4.535	6.205	6.205	4.773	3.103	6.444	2.387	0	5.728	0	24.105	43.198	31.981	13.126	57.757	42.243	25.537	12.888	12.649	-99.5	0	0	0	1	0	0	0	0.512	0
0	HEM1_HUMAN	8.125	0	2.344	5.156	5.156	4.063	6.719	3.594	3.75	5.938	8.281	3.594	3.125	5.781	4.844	5.781	8.594	4.688	7.813	0.313	0	2.344	0	30.469	52.344	27.969	10.313	53.125	46.875	25.625	15.313	10.313	-193.5	1	2	1	0	0	2	1	0	0
0	UGDH_HUMAN	7.692	0	2.429	6.073	6.68	3.846	6.073	1.619	8.3	7.287	7.085	1.619	4.656	4.858	3.036	5.263	6.68	5.061	7.692	1.012	0	3.036	0	27.935	51.215	30.769	9.514	53.644	46.356	26.923	14.17	12.753	-110.9	0	0	0	0	0	0	1	0.001	0
0	PRCM_HUMAN	10.734	0	2.26	6.78	4.802	4.802	9.04	4.237	3.107	3.955	9.605	2.542	1.412	6.215	1.695	5.932	5.085	5.65	9.605	0	0	2.542	0	32.768	56.78	33.051	11.582	60.452	39.548	25.706	14.124	11.582	7.4	0	0	1	0	1	1	0	0	0
0	KCY_HUMAN	4.082	0	2.041	7.653	9.184	4.082	8.163	0.51	7.143	10.204	7.653	2.551	4.592	3.061	4.592	5.102	5.612	3.571	6.633	0.51	0	3.061	0	23.469	45.408	25.51	8.163	48.98	51.02	32.653	15.816	16.837	-112.2	0	0	0	0	0	0	1	0.817	0
0	KDM5D_HUMAN	6.953	0	3.184	4.743	9.162	2.924	5.068	2.599	3.834	5.263	12.021	2.209	2.859	6.433	5.848	6.043	7.212	3.899	5.783	1.624	0	2.339	0	26.316	46.134	28.59	9.487	52.372	47.628	27.81	13.905	13.905	-622.1	12	2	3	3	0	0	3	0	0
0	TGM1_HUMAN	5.263	0	1.714	6.487	5.386	3.06	10.404	2.448	4.162	3.06	7.344	2.203	4.406	5.753	3.672	6.732	8.323	5.508	8.935	1.836	0	3.305	0	31.212	56.793	25.704	10.649	53.978	46.022	24.113	12.24	11.873	-319	4	2	5	1	0	3	5	0	0
0	VCAM1_HUMAN	4.33	0	2.571	4.33	8.525	2.977	6.36	1.083	6.901	7.037	9.608	2.571	3.654	5.277	3.518	3.112	10.149	7.442	7.442	0.812	0	2.3	0	30.853	51.556	28.281	7.172	51.15	48.85	24.087	11.231	12.855	-124	0	0	0	0	0	0	5	0.177	1
0	ALBU_HUMAN	10.345	0	5.747	5.911	10.181	5.747	2.135	2.627	1.478	9.852	10.509	1.149	2.791	3.941	3.284	4.433	4.598	4.762	7.061	0.328	0	3.12	0	27.586	47.291	29.392	11.823	51.56	48.44	33.005	16.913	16.092	-215.5	0	0	0	0	0	0	0	0.967	0
0	BIEA_HUMAN	5.743	0	1.689	2.365	11.824	5.405	7.095	2.365	3.716	7.77	13.176	2.027	3.378	3.041	3.716	5.068	8.784	2.027	7.77	1.014	0	2.027	0	25.338	41.892	30.405	10.811	52.703	47.297	29.392	15.203	14.189	-64.8	3	0	0	0	0	0	0	0.009	0
0	SYAM_HUMAN	10.558	0	1.827	4.873	6.599	2.64	8.528	2.335	2.335	2.335	12.284	2.132	1.929	5.584	6.193	7.513	5.99	4.975	8.223	1.421	0	1.726	0	31.878	52.487	33.401	8.122	57.259	42.741	23.655	12.183	11.472	-161.2	5	0	1	1	0	3	1	0	0
0	KCNQ1_HUMAN	7.84	0	1.331	3.698	4.142	4.586	8.284	2.367	5.473	5.325	9.615	1.479	1.479	7.101	3.846	7.396	7.988	5.325	8.136	1.775	0	2.811	0	30.769	51.183	31.065	11.538	58.432	41.568	22.929	15.089	7.84	-63	5	1	4	2	2	1	1	0.001	6
0	G3PT_HUMAN	8.824	0	1.471	4.902	5.147	2.696	6.373	2.206	5.147	5.637	5.392	2.941	3.676	10.049	2.941	5.147	6.373	5.637	11.029	0.735	0	3.676	0	28.676	58.333	30.392	9.314	58.333	41.667	23.039	12.99	10.049	-85.6	3	0	2	0	0	3	2	0.007	0
0	CEGT_HUMAN	7.614	0	2.792	5.838	3.299	5.838	6.853	2.03	7.868	5.076	10.66	4.315	3.046	3.807	3.299	4.569	4.569	4.569	6.853	2.538	0	4.569	0	26.396	45.939	32.995	14.975	63.706	36.294	20.812	11.675	9.137	98.4	1	0	0	1	0	0	1	0.739	3
0	SDHL_HUMAN	12.5	0	1.829	2.744	6.098	3.049	9.451	2.439	5.488	7.012	10.366	2.439	2.134	5.488	3.659	2.439	6.402	4.573	9.146	1.524	0	1.22	0	34.756	54.268	37.5	8.232	62.5	37.5	20.732	11.89	8.841	70.7	2	0	0	0	0	2	1	0	0
0	SYLC_HUMAN	5.782	0	1.786	5.782	7.908	4.422	6.037	2.126	5.272	9.439	9.524	3.401	3.656	5.102	3.741	4.082	5.357	4.932	6.293	1.786	0	3.571	0	23.895	44.728	26.871	11.905	52.976	47.024	29.337	15.646	13.69	-473.9	2	0	1	1	0	1	3	0	0
0	GBRA4_HUMAN	7.22	0	1.264	2.888	4.874	4.874	5.054	1.444	5.415	6.318	6.679	4.152	4.332	6.498	2.347	5.415	10.108	8.664	7.762	1.083	0	3.61	0	32.31	53.791	27.076	11.011	53.61	46.39	20.939	13.177	7.762	-90.7	3	2	2	0	3	7	4	0.762	4
0	GSHR_HUMAN	10.153	0	1.916	4.023	5.747	3.065	8.812	3.065	5.556	6.513	8.238	3.257	3.257	5.364	2.107	4.598	6.513	6.13	8.429	0.766	0	2.49	0	33.525	54.598	32.375	9.387	58.046	41.954	23.946	14.176	9.77	-25.4	3	0	0	1	0	3	2	0.922	0
0	CAH12_HUMAN	6.78	0	1.412	3.672	5.085	3.672	6.215	4.237	5.085	4.802	11.582	1.695	5.085	6.215	5.085	3.39	9.322	4.802	6.215	1.412	0	4.237	0	28.531	49.718	29.661	13.559	54.52	45.48	21.186	12.429	8.757	-76.4	2	0	0	1	0	0	5	0.967	1
0	IL6_HUMAN	8.491	0	1.887	3.774	7.547	5.189	3.302	0.943	4.245	6.604	13.208	2.83	5.189	5.189	6.604	4.245	8.962	6.132	3.774	0.472	0	1.415	0	28.774	46.698	29.717	8.019	50	50	23.113	11.792	11.321	-57.4	1	0	0	0	1	1	1	1	0
0	ACACB_HUMAN	6.916	0	1.424	5.085	7.201	4.15	6.469	2.726	6.265	4.923	9.642	2.889	3.702	5.33	4.312	5.899	6.713	4.923	7.12	1.18	0	3.133	0	26.444	47.681	29.943	11.188	54.516	45.484	25.834	13.548	12.286	-558.8	4	2	6	2	0	3	7	0	1
0	BAAT_HUMAN	8.134	0	0.718	3.11	6.22	5.024	8.852	4.067	4.785	3.828	12.919	1.675	3.349	5.981	5.263	4.545	5.502	4.545	6.938	1.196	0	3.349	0	27.751	47.129	32.775	13.636	59.569	40.431	21.77	12.44	9.33	-16.2	2	0	0	0	0	0	2	0.001	0
0	GPX3_HUMAN	4.425	0	1.77	3.097	7.08	6.195	10.177	1.77	4.867	6.637	11.062	2.655	3.982	5.31	4.867	4.425	5.752	3.982	5.752	1.327	0	4.425	0	26.549	44.69	26.106	13.717	58.407	41.593	23.009	12.832	10.177	-49.9	1	0	0	2	0	1	0	1	0
0	TOP2A_HUMAN	4.703	0	0.849	6.728	8.034	3.788	5.487	1.568	5.487	11.692	8.034	2.547	5.16	4.833	3.658	4.376	6.858	5.944	6.27	1.176	0	2.809	0	23.841	46.832	24.494	9.34	45.983	54.017	32.397	17.636	14.762	-1064.5	8	4	21	0	0	1	5	0	0
0	CGL_HUMAN	7.901	0	2.469	4.938	5.432	4.444	7.16	4.444	5.432	5.432	10.617	2.469	3.457	4.938	4.444	3.21	7.407	5.926	6.667	0.741	0	2.469	0	30.864	50.864	30.617	12.099	55.309	44.691	23.457	13.086	10.37	-33.2	1	0	0	0	1	1	2	0	0
0	SDPR_HUMAN	7.294	0	0.235	5.176	13.412	1.882	4	2.588	3.059	8.941	8	2.118	4.706	4	5.647	4.706	12.471	4.235	6.824	0	0	0.706	0	28.235	48.941	25.176	5.176	38.118	61.882	34.824	16.235	18.588	-389.5	3	2	8	1	6	3	2	0	0
0	3HIDH_HUMAN	11.905	0	2.083	4.464	4.167	3.571	10.714	0.595	5.06	5.952	9.226	5.06	4.167	4.167	2.381	3.571	9.226	3.869	6.548	0.595	0	2.679	0	37.798	57.143	32.738	7.44	61.607	38.393	18.75	10.119	8.631	41	1	0	0	0	0	1	2	0.928	0
0	NDUA3_HUMAN	7.143	0	0	5.952	2.381	3.571	5.952	1.19	2.381	7.143	9.524	3.571	4.762	14.286	2.381	2.381	5.952	1.19	13.095	2.381	0	4.762	0	20.238	58.333	32.143	11.905	66.667	33.333	19.048	10.714	8.333	-3.5	0	0	0	0	0	0	0	0.179	1
0	PGTB1_HUMAN	5.836	0	3.979	5.836	5.836	4.244	7.958	2.653	4.775	4.509	11.141	2.918	4.509	3.183	2.918	6.366	9.284	4.509	4.244	1.592	0	3.714	0	31.565	49.337	25.995	12.202	53.581	46.419	25.199	13.528	11.671	-102.4	0	0	0	0	0	0	3	0	0
0	MMAA_HUMAN	6.459	0	1.675	4.545	5.742	3.589	8.373	3.11	5.024	7.177	13.397	3.11	1.196	4.545	4.785	6.22	6.938	5.502	5.742	1.196	0	1.675	0	28.947	44.976	30.622	9.569	54.785	45.215	26.794	16.507	10.287	-70	1	0	0	1	0	0	0	0.001	0
0	LIAS_HUMAN	6.72	0	2.688	6.452	6.72	2.688	6.989	1.613	2.688	8.602	10.753	2.151	4.301	5.914	2.419	6.72	4.839	6.183	6.452	1.344	0	3.763	0	27.419	50.538	26.613	9.409	52.151	47.849	30.108	16.935	13.172	-203.3	1	0	0	0	0	0	0	0	0
0	ANAG_HUMAN	12.786	0	1.077	3.634	5.384	4.576	8.075	1.884	2.288	1.615	11.709	1.75	3.096	5.922	4.711	6.595	6.46	3.903	6.999	3.499	0	4.038	0	32.301	51.952	33.782	13.997	62.719	37.281	19.112	10.094	9.017	-28.7	5	0	0	0	0	0	5	0.961	0
0	MAP2_HUMAN	7.937	0	0.438	6.787	12.042	2.463	5.583	2.025	4.05	8.648	6.459	1.806	1.587	7.718	3.941	3.722	10.181	7.28	5.638	0.274	0	1.423	0	31.418	53.147	24.083	6.185	43.788	56.212	33.224	14.395	18.829	-1461	13	20	20	9	6	15	2	0	0
0	SPSY_HUMAN	4.918	0	2.186	8.197	7.377	2.459	8.197	1.366	6.557	7.377	10.929	2.732	3.005	3.279	3.825	3.825	5.464	4.645	7.104	1.366	0	5.191	0	25.41	46.995	29.508	10.383	54.918	45.082	28.142	12.568	15.574	-93.8	2	0	0	1	0	0	2	0.005	0
0	PYRG1_HUMAN	3.553	0	2.03	5.753	7.614	3.892	7.783	3.046	6.091	6.091	9.137	2.2	2.876	5.584	4.23	5.584	6.937	4.399	8.799	1.015	0	3.384	0	24.704	47.716	27.58	11.337	53.469	46.531	28.088	14.721	13.367	-181.1	3	1	3	0	0	1	2	0.002	0
0	FAAH1_HUMAN	8.463	0	2.763	3.972	5.354	3.627	8.636	1.382	1.554	4.145	13.299	2.591	2.591	6.736	4.491	5.527	7.427	4.836	8.29	1.554	0	2.763	0	32.124	53.713	31.606	9.326	60.276	39.724	20.38	11.054	9.326	-10.8	5	1	1	1	0	1	1	0.805	1
0	CA2D2_HUMAN	7.217	0	1.826	6.087	6.087	4.261	6	1.739	3.565	4.609	10.609	1.652	6	6	5.13	5.739	5.391	5.304	7.304	1.739	0	3.739	0	25.739	51.13	28.696	11.478	53.913	46.087	24.261	12.087	12.174	-433.8	6	0	0	2	0	3	13	0.83	0
0	COMT_HUMAN	7.749	0	2.952	6.273	6.273	2.214	7.749	2.952	5.535	5.166	15.498	2.214	2.583	5.166	4.059	3.69	3.321	3.321	8.487	1.845	0	2.952	0	25.092	47.601	37.269	9.963	62.362	37.638	24.354	11.808	12.546	43.3	1	0	0	1	0	0	0	0.944	1
0	TYRO_HUMAN	5.671	0	3.214	5.671	5.104	5.86	6.427	3.214	4.159	3.214	10.397	2.836	5.104	6.238	4.348	5.104	9.641	3.592	3.214	2.647	0	4.348	0	28.544	48.771	23.44	16.068	55.009	44.991	22.306	11.531	10.775	-188.5	1	2	1	1	0	0	5	0.953	1
0	PLPP_HUMAN	14.189	0	2.365	5.743	6.757	3.716	10.473	2.027	1.351	1.014	13.851	1.351	1.351	5.743	2.027	10.473	4.73	4.054	6.419	0.676	0	1.689	0	35.811	55.068	35.811	8.108	61.824	38.176	26.014	13.514	12.5	-17.3	2	0	1	0	0	0	2	0.001	0
0	NDUS3_HUMAN	8.712	0	0.758	6.061	7.197	6.061	4.545	1.894	3.409	4.545	9.47	0.758	3.409	6.818	3.03	8.712	4.924	4.545	9.848	1.894	0	3.409	0	23.485	49.621	31.439	13.258	55.682	44.318	28.409	15.152	13.258	-77.2	0	0	0	0	0	0	0	0.937	0
0	NDUB4_HUMAN	6.977	0	0.775	3.101	6.977	3.876	3.876	0.775	6.977	6.202	12.403	1.55	5.426	8.527	3.101	10.853	4.651	5.426	0.775	0.775	0	6.977	0	21.705	39.535	27.132	12.403	53.488	46.512	27.907	17.829	10.078	-81.3	0	0	0	1	0	0	0	0	1
0	PRIO_HUMAN	3.953	0	1.581	2.372	3.557	2.767	17.787	3.953	3.557	3.953	4.743	4.743	4.743	6.719	5.929	4.348	5.929	5.138	5.534	3.557	0	5.138	0	34.387	53.755	17.787	15.415	60.079	39.921	18.182	12.253	5.929	-143.5	5	0	1	1	0	0	2	0.985	2
0	NADE_HUMAN	7.79	0	3.258	5.382	5.807	3.258	6.232	2.266	5.241	3.399	10.765	2.833	3.824	4.391	4.533	6.516	7.649	4.958	6.374	1.841	0	3.683	0	29.887	49.858	30.17	11.048	55.666	44.334	23.371	12.181	11.19	-112	1	0	0	0	0	0	3	0	0
0	SHBG_HUMAN	6.716	0	0.995	5.721	4.229	2.488	8.955	3.234	2.488	2.985	17.413	1.741	2.736	8.706	4.975	5.721	8.706	4.229	4.975	2.736	0	0.249	0	29.602	51.741	31.592	8.706	57.463	42.537	21.891	11.94	9.95	-67	3	0	0	0	0	0	2	1	0
0	VEGFA_HUMAN	3.448	0	7.759	3.448	6.897	2.586	6.034	4.741	3.448	9.052	6.897	3.448	3.017	6.466	5.603	8.19	6.466	2.586	4.741	2.155	0	3.017	0	26.293	43.966	18.534	12.5	50	50	32.328	21.983	10.345	-181.6	1	0	0	0	0	0	1	0.998	0
0	PPBN_HUMAN	11.278	0	0.94	5.827	5.075	3.383	9.586	3.008	3.195	3.759	10.526	2.444	2.82	5.827	4.135	5.263	5.639	6.767	6.391	0.94	0	3.195	0	34.211	55.075	31.391	10.526	57.707	42.293	22.932	12.03	10.902	-105.8	3	0	1	0	0	0	2	0.869	0
0	PLCL1_HUMAN	6.758	0	2.74	6.027	8.128	4.018	6.027	1.37	6.575	7.032	8.95	3.196	4.84	4.84	4.201	5.114	7.763	4.018	5.114	0.639	0	2.648	0	27.306	48.128	27.397	8.676	51.507	48.493	27.671	13.516	14.155	-413.8	5	3	2	0	0	0	3	0	0
0	FGF2_HUMAN	9.722	0	2.083	3.472	4.514	2.778	16.319	1.389	2.431	4.861	6.25	1.389	2.431	8.333	1.736	14.236	6.25	4.167	4.514	0.694	0	2.431	0	38.542	57.292	22.917	7.292	56.944	43.056	28.472	20.486	7.986	-215.4	5	2	4	0	0	0	0	0	0
0	SAT1_HUMAN	6.433	0	2.339	5.263	11.111	6.433	5.848	2.924	5.848	6.433	9.942	4.094	1.754	3.509	1.17	4.678	6.433	2.924	4.678	2.339	0	5.848	0	23.977	39.181	26.901	17.544	57.31	42.69	30.409	14.035	16.374	-35.8	0	0	0	0	0	0	1	0	0
0	DHPR_HUMAN	13.525	0	1.639	3.689	5.738	2.869	10.246	1.639	3.689	5.738	8.607	3.279	2.869	3.689	2.869	3.689	7.787	6.967	7.377	2.869	0	1.23	0	40.164	57.787	33.197	8.607	59.016	40.984	20.492	11.066	9.426	1	2	0	0	1	0	0	0	0.034	0
0	CLCN2_HUMAN	10.245	0	1.893	2.895	6.236	5.234	7.238	1.782	5.234	3.563	11.024	2.561	1.559	6.013	3.786	6.57	7.35	5.902	7.461	1.559	0	1.893	0	32.628	50.557	33.964	10.468	60.356	39.644	21.047	11.915	9.131	119	6	2	9	0	0	0	3	0	12
0	NDUB3_HUMAN	9.184	0	0	4.082	8.163	7.143	10.204	8.163	2.041	11.224	6.122	3.061	2.041	3.061	2.041	4.082	4.082	2.041	5.102	4.082	0	4.082	0	25.51	39.796	22.449	23.469	54.082	45.918	35.714	23.469	12.245	-70.4	2	0	0	0	0	0	0	0	1
0	LCMT2_HUMAN	9.621	0	2.332	3.644	6.56	5.102	8.309	3.499	3.061	1.603	11.516	1.02	2.478	5.685	4.227	7.289	8.163	4.519	6.997	1.895	0	2.478	0	32.945	51.749	31.195	12.974	58.017	41.983	22.595	12.391	10.204	-69.8	5	0	1	0	0	0	3	0	0
0	NDUA2_HUMAN	12.121	0	2.02	4.04	6.061	3.03	7.071	1.01	5.051	6.061	10.101	1.01	5.051	5.051	5.051	9.091	6.061	2.02	7.071	1.01	0	2.02	0	29.293	50.505	34.343	7.071	55.556	44.444	26.263	16.162	10.101	-30.8	1	0	0	0	0	0	0	0.002	0
0	NGF_HUMAN	9.959	0	2.49	5.394	3.32	5.394	4.979	3.734	4.979	5.394	5.394	1.66	3.32	4.979	3.32	9.129	7.884	8.299	7.469	1.66	0	1.245	0	33.61	54.772	27.801	12.033	50.207	49.793	26.971	18.257	8.714	-87.5	1	1	1	0	0	0	2	0.983	0
0	C560_HUMAN	8.284	0	2.367	0.592	2.959	3.55	8.284	4.734	5.325	3.55	16.568	5.325	3.55	5.325	1.775	4.734	8.284	4.142	5.917	2.367	0	2.367	0	31.361	46.746	36.095	13.018	65.68	34.32	16.568	13.018	3.55	75.6	1	0	0	0	0	0	0	0.007	3
0	OPLA_HUMAN	9.161	0	1.863	4.348	5.59	3.96	11.879	3.339	3.649	1.32	9.938	2.096	2.174	6.599	4.814	7.065	6.211	5.124	8.463	0.233	0	2.174	0	34.239	55.823	31.211	9.705	60.016	39.984	21.661	11.724	9.938	-100.7	5	0	1	1	0	0	3	0	0
0	CTNB1_HUMAN	10.115	0	1.408	5.378	6.146	1.665	7.17	3.457	4.225	3.329	12.036	3.841	3.969	4.481	6.274	4.994	5.378	6.146	6.914	0.896	0	2.177	0	30.218	50.96	33.291	8.195	54.93	45.07	23.303	11.78	11.524	-136.7	1	0	0	2	0	0	5	0	0
0	SMS_HUMAN	15.517	0	4.31	3.448	8.621	4.31	3.448	0	0.862	5.172	14.655	2.586	4.31	5.172	6.897	6.034	7.759	3.448	1.724	0.862	0	0.862	0	34.483	49.138	32.759	6.034	54.31	45.69	23.276	11.207	12.069	-30.7	0	0	2	0	0	0	1	0.998	0
0	S15A2_HUMAN	6.722	0	1.646	3.292	4.527	6.036	5.898	2.195	7.27	5.624	11.248	2.881	4.664	5.075	3.978	2.881	7.545	4.801	8.093	1.646	0	3.978	0	26.612	47.737	33.333	13.855	60.494	39.506	18.519	10.7	7.819	160.2	3	0	2	0	0	0	4	0	11
0	SPYA_HUMAN	7.398	0	1.531	4.847	4.337	2.551	9.439	3.316	5.612	5.357	13.52	2.806	2.551	6.378	4.337	4.847	6.378	4.337	5.867	1.276	0	3.316	0	29.082	48.724	32.398	10.459	59.694	40.306	22.704	13.52	9.184	-24.5	1	0	1	1	0	0	1	0.001	0
0	MDHM_HUMAN	11.538	0	2.367	3.846	4.734	3.55	8.284	1.479	6.213	7.692	9.172	1.775	3.846	5.917	2.663	2.959	6.509	7.101	8.876	0	0	1.479	0	35.799	58.284	35.799	6.509	59.172	40.828	20.71	12.13	8.58	48.5	1	0	0	0	0	0	2	0.055	0
0	RIR1_HUMAN	6.944	0	2.02	4.924	7.197	3.03	5.556	1.894	6.818	7.449	9.343	2.904	5.808	3.788	3.914	4.419	6.187	5.934	5.429	1.515	0	4.924	0	26.641	46.591	28.535	11.364	52.273	47.727	25.884	13.763	12.121	-285.6	2	0	0	2	0	0	2	0	0
0	ASNA_HUMAN	6.897	0	2.299	5.747	8.908	5.172	5.747	1.724	6.034	6.609	9.77	4.598	3.448	6.034	4.31	2.874	6.322	4.31	6.897	0.575	0	1.724	0	25.575	47.701	29.598	9.195	55.747	44.253	25.862	11.207	14.655	-37.7	2	0	0	0	0	0	2	0	0
0	MGST1_HUMAN	9.032	0	0.645	5.161	3.226	6.452	5.161	1.935	5.161	4.516	13.548	4.516	3.226	4.516	1.29	7.097	5.806	6.452	6.452	0	0	5.806	0	27.097	46.452	34.194	14.194	61.29	38.71	21.935	13.548	8.387	30.1	0	0	0	0	0	0	0	0	1
0	MBD2_HUMAN	7.299	0	1.46	4.38	6.083	1.946	16.788	0.73	2.676	6.569	6.083	2.19	2.92	7.543	5.109	9.489	8.516	3.893	4.623	0.973	0	0.73	0	37.956	57.421	20.681	4.38	52.311	47.689	27.251	16.788	10.462	-347.5	5	1	3	2	0	0	2	0	0
0	P5CR2_HUMAN	11.875	0	1.875	4.063	5	2.813	8.438	2.5	5.313	5.625	12.5	3.125	1.875	4.688	3.75	3.75	8.125	5.938	7.813	0	0	0.938	0	36.25	54.688	37.5	6.25	59.375	40.625	20.938	11.875	9.063	74	2	1	2	0	0	0	1	0.253	0
0	PYGL_HUMAN	6.966	0	0.826	6.257	6.966	4.723	5.667	2.243	6.494	7.674	9.917	2.715	5.903	3.778	3.424	5.195	4.132	4.723	6.848	1.417	0	4.132	0	22.314	45.1	30.224	12.515	53.483	46.517	28.335	15.112	13.223	-273.8	2	0	0	0	0	0	6	0	0
0	CHD1_HUMAN	4.094	0	1.17	7.544	9.24	2.632	5.614	3.626	4.795	9.415	8.07	1.52	3.86	3.743	4.971	6.725	11.813	3.626	2.982	1.52	0	3.041	0	26.316	44.444	19.942	10.819	39.181	60.819	36.55	19.766	16.784	-1854.6	17	6	56	4	0	0	5	0	0
0	SYYM_HUMAN	7.757	0	0.839	4.403	5.451	5.87	9.224	2.935	3.983	4.822	13.627	1.468	2.935	4.193	5.241	6.499	6.289	5.241	5.241	1.258	0	2.725	0	29.35	46.122	30.608	12.788	56.184	43.816	24.109	14.256	9.853	-82.6	2	0	0	0	0	0	1	0.602	0
0	DCAM_HUMAN	4.491	0	2.096	6.287	5.689	7.485	4.79	1.198	5.09	6.287	7.784	3.593	3.593	4.491	5.988	4.491	9.581	6.287	5.689	1.198	0	3.892	0	27.246	47.305	23.054	13.772	50.599	49.401	23.952	11.976	11.976	-113	1	0	0	0	0	0	2	0	0
0	PYR1_HUMAN	8.719	0	1.843	4.09	6.831	3.506	7.91	2.831	4.315	3.82	10.472	2.337	2.562	6.607	4.27	5.528	6.472	5.843	8.629	0.899	0	2.517	0	30.787	52.674	32.135	9.753	57.753	42.247	23.101	12.18	10.921	-179	7	2	1	0	0	0	2	0	0
0	AMPM2_HUMAN	7.741	0	3.138	8.159	8.787	2.301	8.787	2.301	5.23	9.205	6.067	1.883	3.556	4.812	2.51	5.23	4.603	5.858	5.858	0.837	0	3.138	0	30.126	52.51	24.895	8.577	49.791	50.209	33.682	16.736	16.946	-325.9	4	1	3	1	0	0	0	0	0
0	NDUB6_HUMAN	0	0	0	3.125	8.594	4.688	4.688	4.688	5.469	10.938	7.813	4.688	1.563	10.156	3.906	6.25	3.906	3.906	7.813	3.125	0	4.688	0	12.5	35.156	21.094	17.188	53.125	46.875	33.594	21.875	11.719	-89.2	1	1	1	0	0	0	0	0	1
0	NU5M_HUMAN	7.297	0	0.995	1.824	1.493	6.302	4.312	2.322	8.955	3.483	17.247	4.312	5.473	5.307	3.317	1.327	8.126	10.779	2.488	1.99	0	2.653	0	31.509	46.6	35.987	13.267	61.857	38.143	10.448	7.131	3.317	355.1	5	0	0	0	0	0	1	0.033	15
0	SYYC_HUMAN	6.25	0	1.136	5.114	9.659	3.409	6.439	1.894	4.735	11.553	11.174	2.083	3.03	6.061	3.22	2.841	6.061	3.22	8.144	0.758	0	3.22	0	23.106	45.455	30.303	9.28	53.409	46.591	31.061	16.288	14.773	-190.9	3	0	0	0	0	0	1	0	0
0	STS_HUMAN	6.175	0	2.573	4.803	4.117	6.69	7.719	3.774	4.803	4.117	12.178	2.23	4.288	6.175	3.602	4.974	6.69	5.832	4.631	1.887	0	2.744	0	28.988	48.885	27.787	15.094	57.804	42.196	21.784	12.864	8.919	-53.4	2	0	1	1	0	0	4	0.974	2
0	ECHA_HUMAN	8.257	0	1.704	4.98	6.029	4.063	8.912	1.18	6.029	9.305	9.83	2.49	2.228	4.325	4.194	4.325	6.291	4.98	8.388	0.131	0	2.359	0	30.144	50.066	32.503	7.733	56.488	43.512	25.819	14.81	11.009	-59.4	3	0	0	0	0	0	3	0	0
0	CASP1_HUMAN	5.941	0	2.97	5.941	7.673	4.208	5.941	1.98	6.683	6.683	7.921	3.713	3.96	4.455	4.208	4.95	8.168	6.436	5.693	0.743	0	1.733	0	29.455	49.505	26.238	8.663	50	50	27.228	13.614	13.614	-134.7	0	0	0	0	0	0	3	0	0
0	ACPM_HUMAN	8.974	0	1.923	8.333	5.769	2.564	3.846	0.641	5.128	4.487	13.462	4.487	0.641	7.051	5.128	5.769	5.769	3.846	8.333	0	0	3.846	0	24.359	48.718	35.897	7.051	59.615	40.385	25	10.897	14.103	8.9	0	0	0	0	0	0	0	0.96	0
0	GAMT_HUMAN	11.441	0	1.695	4.661	6.78	4.237	6.78	3.39	5.508	4.237	8.051	3.39	2.542	8.051	2.542	4.661	4.237	6.356	5.085	2.966	0	3.39	0	30.508	50.847	30.085	13.983	60.593	39.407	23.729	12.288	11.441	-39.7	1	0	1	0	0	0	1	0.015	0
0	HINT1_HUMAN	7.937	0	1.587	7.937	4.762	3.175	10.317	6.349	9.524	7.143	7.143	3.175	1.587	5.556	3.968	3.968	4.762	1.587	7.143	0.794	0	1.587	0	26.19	48.413	31.746	11.905	57.937	42.063	30.159	17.46	12.698	-22	0	0	0	0	0	0	0	0	0
0	IMDH1_HUMAN	8.366	0	1.362	6.226	4.864	3.113	10.117	2.14	7.004	6.42	8.755	3.502	1.751	3.307	4.475	4.086	7.004	6.031	8.171	0	0	3.307	0	32.879	52.335	32.296	8.56	57.004	42.996	23.735	12.646	11.089	-7.2	0	0	0	0	0	0	0	0	0
0	CD40L_HUMAN	6.13	0	1.916	2.299	6.897	5.747	6.13	2.299	5.747	6.13	9.962	3.065	4.981	3.065	6.13	4.215	9.579	6.897	5.364	0.383	0	3.065	0	30.651	46.36	27.203	11.494	50.575	49.425	21.839	12.644	9.195	-56.1	0	0	0	0	0	0	2	0.037	1
0	TCO1_HUMAN	5.543	0	2.079	3.233	6.697	3.695	6.005	0.924	6.467	4.85	10.855	2.54	9.238	2.771	5.081	2.309	9.469	5.774	6.928	0.924	0	4.619	0	28.868	51.039	29.792	10.162	52.425	47.575	18.014	8.083	9.931	-54.7	0	0	0	0	0	0	6	0.914	0
0	CYC_HUMAN	5.714	0	1.905	2.857	7.619	2.857	12.381	2.857	7.619	17.143	5.714	3.81	4.762	3.81	1.905	1.905	1.905	6.667	2.857	0.952	0	4.762	0	28.571	42.857	21.905	11.429	52.381	47.619	32.381	21.905	10.476	-74.1	0	0	0	0	0	0	0	0	0
0	KCNH7_HUMAN	5.1	0	1.923	6.104	5.602	4.348	4.933	3.177	6.773	6.271	9.783	2.174	4.431	5.017	4.013	5.518	10.117	5.602	5.351	0.836	0	2.926	0	27.676	48.579	27.007	11.288	49.164	50.836	26.672	14.967	11.706	-432.2	6	1	13	2	0	0	9	0	4
0	IL1B_HUMAN	4.833	0	1.859	7.435	7.807	7.435	4.833	1.487	3.346	7.435	8.922	4.461	4.461	5.576	6.691	2.23	7.807	3.346	6.32	0.743	0	2.974	0	22.677	46.468	23.42	12.639	51.301	48.699	26.394	11.152	15.242	-113	1	0	0	0	0	0	1	0	0
0	ACDSB_HUMAN	8.796	0	1.389	3.472	7.176	4.167	8.796	2.083	7.176	6.713	9.722	2.546	3.704	3.241	4.63	3.472	6.944	6.25	5.093	0.694	0	3.935	0	32.176	47.685	30.787	10.88	55.556	44.444	22.917	12.269	10.648	-55.5	1	0	0	0	0	0	2	0.001	0
0	NDUS4_HUMAN	7.429	0	0	4.571	5.714	2.857	2.857	0.571	2.857	8	6.286	3.429	5.143	4	3.429	9.143	9.143	10.286	9.143	4	0	1.143	0	29.714	52.571	25.714	8.571	44	56	28	17.714	10.286	-112.5	1	0	0	0	0	0	1	0.919	0
0	VMAT2_HUMAN	9.144	0	1.946	3.502	3.502	5.253	7.782	1.362	9.533	3.113	11.479	5.058	3.307	5.447	2.918	2.724	8.171	4.864	6.615	0.973	0	3.307	0	31.907	50.778	36.77	10.895	66.537	33.463	14.202	7.198	7.004	297.8	3	0	1	0	0	0	4	0.956	11
0	METK1_HUMAN	7.342	0	2.532	7.848	5.316	3.038	8.608	3.038	5.57	5.57	7.848	2.532	2.025	4.051	4.304	5.57	5.063	5.316	10.127	1.013	0	3.291	0	28.861	52.911	30.886	10.38	55.949	44.051	27.342	14.177	13.165	-68.5	1	0	0	1	0	0	0	0	0
0	NEUR1_HUMAN	6.747	0	2.169	5.783	4.819	4.337	9.639	1.687	3.855	2.651	8.916	1.446	3.373	6.024	3.373	6.265	9.398	5.542	8.434	2.892	0	2.651	0	33.494	57.108	27.952	11.566	57.108	42.892	21.205	10.602	10.602	-68.4	2	0	0	1	0	0	3	0.986	1
0	VDAC2_HUMAN	7.143	0	3.061	5.782	4.082	5.102	11.565	1.361	4.422	7.823	7.823	1.02	5.102	2.381	2.721	2.381	7.823	10.544	5.102	1.361	0	3.401	0	40.136	58.503	24.49	11.224	52.381	47.619	21.429	11.565	9.864	-80.6	1	0	0	0	0	0	2	0.001	0
0	IL5_HUMAN	5.224	0	1.493	1.493	8.955	2.985	5.97	2.985	7.463	5.97	15.672	2.239	3.731	2.985	5.224	5.224	4.478	8.209	5.97	0.746	0	2.985	0	25.373	39.552	34.328	9.701	53.731	46.269	24.627	14.179	10.448	-1.8	1	0	0	0	0	0	2	1	0
0	MUTA_HUMAN	9.2	0	1.067	5.333	7.333	3.733	7.733	2	6.933	6.533	8.533	3.2	3.333	4.8	4.533	5.6	5.467	4.933	6.267	0.933	0	2.533	0	28.4	48.133	30.933	9.2	54.933	45.067	26.8	14.133	12.667	-194.8	2	0	0	0	0	0	1	0	0
0	TY3H_HUMAN	11.742	0	1.326	5.492	8.144	5.114	5.871	2.841	3.03	4.167	9.659	0.758	0.568	7.386	4.356	7.576	7.386	4.545	6.061	0.758	0	3.22	0	30.871	50.379	30.492	11.932	54.924	45.076	28.22	14.583	13.636	-192.8	2	2	2	1	0	0	0	0	0
0	DPEP1_HUMAN	8.029	0	1.946	6.326	4.866	3.163	7.056	2.92	2.92	2.433	12.409	2.19	4.38	4.38	3.893	6.569	7.786	5.109	8.516	2.433	0	2.676	0	29.927	53.528	31.873	11.192	55.718	44.282	23.114	11.922	11.192	-55.2	1	0	0	0	0	0	4	0.879	0
0	TYSY_HUMAN	5.431	0	1.597	6.709	6.07	4.473	7.987	2.875	6.07	4.792	10.543	2.875	2.556	7.348	4.792	7.348	4.792	4.153	4.473	1.597	0	3.514	0	23.962	45.048	26.518	12.46	55.911	44.089	27.796	15.016	12.78	-128.9	0	0	0	0	0	0	1	0	0
0	NDUB2_HUMAN	5.714	0	0.952	6.667	6.667	8.571	11.429	3.81	2.857	0	7.619	1.905	0	6.667	4.762	9.524	7.619	3.81	4.762	4.762	0	1.905	0	29.524	47.619	20.952	19.048	57.143	42.857	26.667	13.333	13.333	-49.4	1	0	0	0	0	0	0	0.121	0
0	ADA_HUMAN	8.54	0	1.377	5.785	8.264	2.755	6.612	3.03	4.683	6.612	9.917	2.479	3.581	5.785	4.132	4.683	4.683	4.683	6.887	1.102	0	4.408	0	25.895	47.934	30.028	11.295	54.545	45.455	28.375	14.325	14.05	-143.2	0	0	0	1	0	0	0	0	0
0	S38A3_HUMAN	7.54	0	1.587	1.389	4.563	7.143	6.151	2.183	8.135	3.968	13.095	3.968	3.968	5.952	2.778	2.381	7.738	5.754	7.143	0.595	0	3.968	0	28.77	47.222	35.913	13.889	65.278	34.722	14.484	8.532	5.952	281.9	4	0	1	0	0	0	4	0	10
0	PDE5A_HUMAN	6.971	0	2.857	5.6	8.114	4.8	3.886	2.971	6.286	6.629	9.829	2.514	5.371	3.314	6.514	4.686	6.4	4.914	5.257	1.029	0	2.057	0	25.029	44.571	28.343	10.857	48.8	51.2	28	14.286	13.714	-345.1	2	2	1	0	0	0	0	0	0
0	CACB2_HUMAN	8.485	0	0.758	6.515	7.424	2.424	4.091	4.242	3.788	6.515	6.212	1.515	3.788	5.909	4.545	7.727	13.03	4.242	6.061	0.606	0	2.121	0	30.606	52.879	24.545	9.394	41.97	58.03	32.424	18.485	13.939	-571.3	6	4	9	1	0	0	3	0	0
0	DHCR7_HUMAN	7.789	0	2.737	4.211	1.684	6.737	7.789	3.579	5.895	3.789	11.579	1.684	3.579	4.421	3.158	4.421	4.421	5.263	6.947	4.211	0	6.105	0	28	47.158	32.211	20.632	65.895	34.105	17.684	11.789	5.895	110	1	0	0	0	0	0	0	0.001	6
0	SGPL1_HUMAN	7.923	0	1.761	4.225	4.93	5.106	6.866	1.937	6.162	8.451	8.451	3.345	3.169	5.106	3.169	3.873	7.746	5.282	6.69	1.761	0	4.049	0	29.577	48.768	29.225	12.852	57.218	42.782	23.415	14.261	9.155	-63.7	0	0	0	1	0	0	1	0	0
0	S29A1_HUMAN	10.088	0	2.193	1.754	3.947	8.772	5.921	0.877	7.456	3.509	13.596	3.07	3.07	4.825	3.07	3.289	8.553	5.263	6.579	1.535	0	2.632	0	32.018	48.246	37.719	13.816	66.667	33.333	13.377	7.675	5.702	313.4	4	0	0	0	0	0	2	0.213	11
0	PSB5_HUMAN	11.027	0	1.141	5.323	4.943	2.281	12.167	1.521	4.183	3.042	9.506	3.042	2.662	3.422	2.281	6.844	7.985	3.802	6.844	1.521	0	6.464	0	36.122	54.373	31.559	11.787	61.597	38.403	21.673	11.407	10.266	-29.9	1	0	0	0	0	0	0	0.001	0
0	DDAH1_HUMAN	9.474	0	2.105	6.316	8.07	2.456	6.667	3.158	3.86	6.667	11.228	3.158	2.807	4.561	3.158	4.561	6.316	3.86	9.474	0	0	2.105	0	28.421	51.579	34.035	7.719	55.088	44.912	28.772	14.386	14.386	-37.9	0	0	0	0	0	0	1	0.045	0
0	NB5R3_HUMAN	4.319	0	1.329	6.312	4.983	4.983	6.977	3.654	7.309	5.316	10.963	3.654	1.993	8.97	3.654	5.98	4.983	4.651	5.648	0.997	0	3.322	0	22.259	45.183	28.239	12.957	58.472	41.528	26.246	14.95	11.296	-54.1	1	0	0	0	0	0	1	0.355	0
0	GABR1_HUMAN	6.035	0	1.977	4.266	6.348	4.266	6.972	2.081	5.723	5.515	10.406	1.873	3.642	5.411	3.746	5.931	7.7	6.035	6.452	2.289	0	3.33	0	28.72	48.491	28.616	11.967	54.735	45.265	24.142	13.528	10.614	-215.1	8	0	1	1	0	0	9	0.831	7
0	CNR1_HUMAN	7.203	0	2.754	5.085	3.178	5.932	4.449	2.754	8.051	5.085	11.229	3.39	3.602	3.39	2.966	4.237	8.475	6.144	8.051	1.059	0	2.966	0	29.025	49.153	34.534	12.712	58.475	41.525	20.339	12.076	8.263	155.3	1	0	0	1	0	0	4	0	7
0	NSMA3_HUMAN	7.255	0	1.572	3.507	5.2	5.925	5.079	3.869	3.144	3.99	14.027	1.935	1.935	7.739	5.441	5.079	8.706	4.716	5.804	1.33	0	3.748	0	27.328	46.312	30.23	14.873	57.557	42.443	21.644	12.938	8.706	-72.4	5	1	2	0	0	0	1	0	1
0	GCSP_HUMAN	8.235	0	2.745	5.098	6.176	3.431	8.431	3.529	5.49	4.608	9.314	2.941	3.529	5.392	4.02	6.078	6.667	4.804	5.588	1.078	0	2.843	0	30.882	50.49	28.627	10.882	55.49	44.51	25.49	14.216	11.275	-279.6	4	0	3	1	0	0	5	0	0
0	VGFR2_HUMAN	5.015	0	2.434	5.088	7.596	3.024	6.268	1.917	5.9	6.195	9.145	1.917	3.909	5.236	3.761	4.499	8.333	6.711	8.112	1.401	0	3.54	0	28.761	51.106	28.171	9.882	51.991	48.009	25.295	12.611	12.684	-370.2	3	0	4	3	0	0	15	0.113	2
0	CXA1_HUMAN	6.806	0	2.356	4.712	4.712	5.497	6.021	2.094	5.759	7.33	8.901	1.832	4.188	4.974	4.712	4.45	9.686	3.403	6.806	1.571	0	4.188	0	28.272	48.953	28.272	13.351	54.712	45.288	23.298	13.874	9.424	-82	2	0	5	1	0	0	0	0.477	4
0	CP1B1_HUMAN	8.84	0	1.473	4.972	4.236	6.262	5.893	2.762	3.131	2.762	11.234	2.578	4.42	6.262	4.972	8.103	6.998	4.236	7.919	1.289	0	1.657	0	27.44	51.013	31.123	11.971	56.538	43.462	22.836	13.628	9.208	-72.6	3	0	0	0	0	0	2	0.098	0
0	AAKB2_HUMAN	4.412	0	0.735	6.618	6.25	4.044	6.25	4.044	4.779	7.353	8.456	2.206	3.676	7.721	3.309	3.309	11.029	4.779	6.985	1.471	0	2.574	0	27.206	52.206	24.632	12.132	49.632	50.368	27.574	14.706	12.868	-134.4	1	0	1	0	0	0	2	0	0
0	APEX1_HUMAN	8.491	0	2.201	5.975	7.547	2.83	7.862	1.887	2.516	9.119	11.635	0.943	3.459	6.604	3.145	5.346	6.289	3.459	4.717	2.201	0	3.774	0	28.302	49.057	27.358	10.692	53.774	46.226	29.874	16.352	13.522	-185.4	1	0	1	1	0	0	0	0	0
0	MMAC_HUMAN	9.22	0	1.773	4.61	5.674	4.61	4.965	2.837	3.546	3.546	9.929	1.064	1.773	13.83	4.61	7.092	5.319	3.901	6.028	2.128	0	3.546	0	25.177	51.418	28.723	13.121	60.638	39.362	23.759	13.475	10.284	-101	0	2	6	0	0	0	1	0	0
0	MOT7_HUMAN	8.413	0	2.103	2.868	4.971	7.648	7.648	1.912	8.222	4.398	10.707	3.059	2.486	4.207	2.677	3.824	8.031	5.163	8.222	0.956	0	2.486	0	31.358	49.14	35.564	13.002	63.671	36.329	17.973	10.134	7.839	261.2	4	0	1	0	0	0	1	0	12
0	KCMA1_HUMAN	6.23	0	2.832	5.502	4.612	5.178	6.392	2.346	6.149	5.016	10.275	2.832	5.34	3.803	3.155	4.693	10.437	4.773	6.23	1.375	0	2.832	0	30.663	51.537	28.883	11.731	54.126	45.874	22.168	12.055	10.113	-92.9	7	1	3	0	0	0	3	0	6
0	IDE_HUMAN	6.084	0	1.374	4.612	8.93	5.496	4.612	3.238	5.692	7.556	11.384	2.453	4.711	5.79	4.22	4.514	5.005	4.22	4.711	0.981	0	4.416	0	21.295	41.119	27.87	14.132	52.993	47.007	28.852	15.309	13.543	-411.7	1	0	0	0	0	0	2	0.01	0
0	ACY3_HUMAN	9.718	0	1.567	4.075	6.27	6.27	6.583	3.135	1.567	1.567	10.345	2.508	3.448	8.15	5.016	5.956	6.27	6.27	7.524	0.313	0	3.448	0	30.408	53.605	29.154	13.166	57.994	42.006	21.003	10.658	10.345	-54	1	2	1	1	0	0	2	0.001	0
0	AK1C1_HUMAN	7.121	0	2.477	5.573	7.121	4.025	4.644	2.477	4.644	8.05	11.146	1.238	5.263	5.882	3.715	5.263	5.573	2.477	8.05	0.929	0	4.334	0	22.291	47.059	30.96	11.765	54.489	45.511	28.483	15.789	12.693	-106.9	0	0	0	0	0	0	0	0	0
0	NR0B1_HUMAN	8.723	0	4.894	2.979	5.319	2.979	8.298	2.128	2.979	3.617	11.489	2.34	2.34	7.66	6.17	6.17	6.383	5.532	5.106	2.128	0	2.766	0	33.83	51.915	28.298	10	59.362	40.638	20.213	11.915	8.298	-86.2	3	0	0	0	0	0	1	0.001	0
0	PSB2_HUMAN	9.453	0	1.493	6.468	5.473	3.98	5.473	2.488	5.97	5.473	12.438	2.985	4.478	3.98	3.483	5.97	4.975	3.98	4.975	0	0	6.468	0	25.373	45.274	32.836	12.935	57.214	42.786	25.871	13.93	11.94	-34.1	1	0	0	0	0	0	1	0	0
0	NDUV2_HUMAN	9.237	0	2.008	4.016	6.426	3.614	8.032	2.41	5.221	6.426	8.032	2.811	5.221	8.032	3.213	4.819	2.811	6.426	7.229	0.803	0	3.213	0	28.514	53.012	29.719	10.04	58.233	41.767	24.096	13.655	10.442	-66.6	1	0	0	0	0	0	0	0.015	0
0	ABCC8_HUMAN	8.159	0	1.771	4.175	5.123	5.123	5.313	2.404	7.084	4.175	13.409	2.277	3.163	3.858	4.491	5.376	7.147	5.819	7.211	1.455	0	2.467	0	28.21	46.616	35.863	11.448	58.128	41.872	21.252	11.954	9.298	328.9	8	0	1	1	0	0	8	0	16
0	FADS1_HUMAN	6.982	0	1.126	3.829	3.829	8.333	4.955	6.757	4.505	5.631	11.937	2.703	3.829	5.405	4.505	3.604	5.18	3.829	5.856	3.604	0	3.604	0	22.072	40.991	29.279	22.297	59.009	40.991	23.649	15.991	7.658	-31.4	2	0	0	0	0	0	1	0	3
0	FAS_HUMAN	9	0	1.832	4.62	5.934	3.505	8.204	2.708	3.624	3.385	12.585	1.712	2.668	5.934	4.938	5.655	7.925	4.58	7.686	1.314	0	2.19	0	31.541	52.449	32.895	9.717	57.587	42.413	22.302	11.748	10.554	-175	8	0	2	1	0	0	4	0	0
0	MTHR_HUMAN	5.945	0	1.677	4.878	9.604	4.726	6.86	2.134	5.183	5.183	9.909	1.829	4.573	6.402	2.744	5.793	6.86	4.573	5.488	2.439	0	3.201	0	25.915	47.256	26.524	12.5	53.659	46.341	27.591	13.11	14.482	-274.3	3	0	1	0	0	0	3	0	0
0	THB_HUMAN	5.206	0	4.338	6.074	8.243	4.121	4.989	4.121	4.772	8.243	9.328	2.82	2.82	4.338	3.471	5.423	6.291	6.074	5.64	1.302	0	2.386	0	26.898	45.77	24.946	11.931	49.241	50.759	32.104	17.787	14.317	-215	1	0	0	0	0	0	0	0	0
0	ASM_HUMAN	8.585	0	2.862	4.293	4.134	3.339	7.79	3.657	3.657	2.067	12.719	1.431	3.18	10.016	3.021	6.041	6.677	4.61	5.087	3.339	0	3.498	0	30.525	53.1	30.048	13.831	62.321	37.679	20.191	11.765	8.426	-79.1	2	0	1	0	0	0	6	0.946	1
0	KAT3_HUMAN	5.947	0	1.762	5.507	5.727	4.846	5.066	1.322	7.489	9.031	9.692	1.982	3.744	5.066	3.304	3.084	8.811	5.507	5.947	2.203	0	3.965	0	27.093	47.357	29.075	12.335	53.965	46.035	24.67	13.436	11.233	-79.6	0	0	0	0	0	0	0	0.001	0
0	ACM3_HUMAN	7.288	0	2.034	3.898	3.729	5.085	4.576	1.525	6.441	6.441	9.492	2.203	4.915	4.237	3.898	4.407	10.339	8.305	5.763	2.373	0	3.051	0	32.542	51.356	28.983	12.034	52.542	47.458	20	12.373	7.627	-60.7	2	0	4	0	0	0	8	0	7
0	MAP1A_HUMAN	8.063	0	0.928	5.851	12.344	1.819	6.386	1.855	2.283	7.528	8.098	1.106	1.427	11.523	4.103	4.602	9.311	5.672	4.709	0.999	0	1.391	0	30.36	53.871	23.154	6.065	47.306	52.694	32.18	13.985	18.195	-2503.2	29	28	58	11	0	0	1	0	0
0	HEM2_HUMAN	12.121	0	2.424	5.455	6.061	3.636	6.97	2.727	3.636	3.636	10.606	3.333	1.515	6.667	3.03	6.97	5.758	3.333	7.576	0.909	0	3.636	0	30.606	51.818	33.939	10.909	61.515	38.485	24.848	13.333	11.515	-11.7	0	0	0	1	0	0	0	0.002	0
0	SYVC_HUMAN	9.81	0	1.741	4.826	6.566	3.323	7.358	2.057	3.244	4.509	10.918	1.503	2.215	7.911	4.747	6.962	5.459	4.193	7.437	2.532	0	2.69	0	28.56	50.949	31.408	10.601	58.465	41.535	24.921	13.528	11.392	-340.4	10	0	3	2	0	0	0	0	0
0	KNG1_HUMAN	4.503	0	2.95	6.366	6.366	3.882	7.143	4.814	5.124	7.919	6.211	1.242	4.658	6.056	5.59	3.261	7.764	8.075	4.503	1.087	0	2.484	0	30.435	52.019	20.342	12.267	45.186	54.814	28.727	15.994	12.733	-487.7	5	1	2	0	0	0	0	0.589	0
0	PUR2_HUMAN	10.495	0	2.178	4.356	6.733	3.663	9.703	2.277	5.743	6.832	10.198	1.683	2.871	4.257	4.059	3.366	6.04	5.05	8.317	0.792	0	1.386	0	33.465	53.267	34.752	8.119	58.416	41.584	23.564	12.475	11.089	36.3	1	0	0	0	0	0	0	0	0
0	MCM6_HUMAN	6.577	0	2.071	5.968	9.988	3.898	5.238	2.314	6.334	5.359	9.379	1.462	3.776	3.532	4.263	7.065	7.186	4.872	7.674	0.365	0	2.68	0	25.944	46.894	29.963	9.257	49.208	50.792	30.694	14.738	15.956	-309.7	1	0	0	1	0	0	0	0	0
0	UD14_HUMAN	7.865	0	2.06	3.745	4.869	4.494	5.618	3.745	4.12	5.431	11.798	3.933	4.307	5.618	2.434	4.682	6.18	5.431	8.427	1.685	0	3.558	0	27.154	49.251	32.21	13.483	59.176	40.824	22.472	13.858	8.614	21.5	1	0	0	0	0	0	0	0.931	1
0	NUA4L_HUMAN	8.046	0	2.299	6.897	1.149	3.448	6.897	1.149	5.747	8.046	12.644	3.448	4.598	8.046	2.299	9.195	5.747	1.149	2.299	2.299	0	4.598	0	24.138	45.977	28.736	11.494	59.77	40.23	26.437	18.391	8.046	-32.9	1	0	0	0	0	0	0	0.417	1
0	S12A2_HUMAN	10.396	0	0.99	5.033	5.446	4.538	8.498	2.063	6.766	5.611	9.818	2.475	3.713	4.62	2.723	3.63	7.178	5.116	7.096	1.32	0	2.97	0	32.178	52.64	34.076	10.891	59.488	40.512	21.782	11.304	10.479	84.5	7	3	4	1	0	0	0	0	12
0	GRID1_HUMAN	7.73	0	1.685	5.253	5.253	3.766	5.847	2.478	5.748	4.46	10.605	2.874	4.063	4.559	4.658	5.055	9.911	5.451	6.244	1.784	0	2.577	0	30.624	50.743	30.327	10.605	53.419	46.581	22.498	11.992	10.505	-153.1	3	1	1	0	0	0	0	0.055	3
0	DHB3_HUMAN	8.387	0	2.581	2.258	5.806	4.516	6.129	1.935	8.065	7.097	13.548	2.258	3.871	2.581	2.903	3.226	6.452	6.129	7.097	1.29	0	3.871	0	29.677	45.484	37.097	11.613	60.323	39.677	20.323	12.258	8.065	103.9	1	0	0	1	0	0	0	0.929	3
0	MSRA_HUMAN	6.383	0	2.128	1.702	7.234	4.255	10.213	3.83	2.128	5.532	5.957	2.979	4.255	5.957	5.957	4.255	6.809	6.383	7.66	1.277	0	5.106	0	31.915	51.489	22.128	14.468	54.043	45.957	22.553	13.617	8.936	-123.5	0	0	1	0	0	0	0	0.799	0
0	NDUAC_HUMAN	1.379	0	0	4.828	4.828	4.828	8.276	3.448	2.759	8.276	5.517	2.759	4.828	6.897	4.138	6.207	2.759	11.034	7.586	4.138	0	5.517	0	23.448	47.586	17.241	17.931	49.655	50.345	27.586	17.931	9.655	-123.4	0	0	0	0	0	0	0	0	0
0	ADX_HUMAN	10.87	0	2.717	8.152	5.435	1.63	10.87	2.717	4.348	3.261	10.326	2.174	3.261	1.63	1.087	7.609	9.783	6.522	5.978	0.543	0	1.087	0	40.761	59.783	31.522	5.978	52.174	47.826	27.174	13.587	13.587	-38.1	2	0	2	0	0	0	0	0.693	0
0	PUR6_HUMAN	7.294	0	3.059	4.706	7.294	3.765	7.294	1.176	6.353	8.235	9.412	1.647	3.765	4.706	4.471	3.765	7.059	5.176	6.824	2.353	0	1.647	0	29.882	49.882	29.882	8.941	54.353	45.647	25.176	13.176	12	-85.7	0	0	0	0	0	0	0	0	0
0	RIFK_HUMAN	3.871	0	0.645	4.516	7.097	5.161	9.032	3.871	7.742	8.387	6.452	3.226	5.161	4.516	3.226	3.871	7.097	3.226	7.097	1.29	0	4.516	0	23.871	45.161	25.161	14.839	53.548	46.452	27.742	16.129	11.613	-62	0	0	0	1	0	0	0	0.001	0
0	MCR_HUMAN	4.776	0	2.744	3.455	5.589	3.455	6.606	2.033	4.268	5.285	7.419	2.541	5.285	7.622	4.878	3.76	15.142	4.98	6.402	0.61	0	3.15	0	34.248	57.012	22.866	9.248	49.593	50.407	20.122	11.077	9.045	-414.2	5	0	11	9	0	0	0	0	0
0	KCRS_HUMAN	5.489	0	2.148	6.683	6.444	3.58	7.637	2.148	5.489	5.967	9.785	2.387	4.057	5.251	3.341	8.115	4.535	5.728	6.921	1.193	0	3.103	0	25.537	48.449	27.685	10.024	52.983	47.017	29.356	16.229	13.126	-175.7	0	0	0	0	0	0	0	0.194	0
0	NQO1_HUMAN	9.124	0	0.365	4.38	6.204	6.204	7.664	2.555	6.934	8.759	9.124	2.555	3.285	4.745	4.38	3.285	6.204	3.285	5.109	2.19	0	3.65	0	26.642	44.161	30.292	14.599	57.664	42.336	25.182	14.599	10.584	-51.3	1	0	0	0	0	0	0	0.005	0
0	IDH3G_HUMAN	9.924	0	1.781	3.562	5.852	2.036	6.87	4.071	7.125	5.089	7.888	3.308	6.616	4.326	2.29	5.598	6.107	5.598	9.415	0.254	0	2.29	0	30.28	54.198	34.351	8.651	55.216	44.784	24.173	14.758	9.415	-31.4	2	0	0	0	0	0	0	0.615	0
0	DHYS_HUMAN	8.401	0	1.084	5.42	7.046	4.065	7.588	2.168	5.691	4.607	9.485	3.252	5.962	4.336	4.065	4.607	5.42	5.42	7.046	1.084	0	3.252	0	27.913	50.678	30.623	10.569	55.285	44.715	23.848	11.382	12.466	-77.6	0	0	0	0	0	0	0	0.017	0
0	OGFD1_HUMAN	3.506	0	1.476	5.72	12.177	5.904	4.059	3.69	5.166	7.38	9.41	2.214	3.69	6.458	3.506	4.059	8.303	4.428	3.875	1.845	0	3.137	0	21.771	41.513	21.956	14.576	47.048	52.952	33.026	15.129	17.897	-369.1	1	0	1	1	0	0	0	0	0
0	SUCA_HUMAN	9.827	0	2.023	2.023	5.491	3.179	12.717	2.89	8.382	6.069	7.514	2.023	3.468	5.202	4.913	3.468	5.78	7.225	6.069	0	0	1.734	0	37.572	54.335	31.792	7.803	58.671	41.329	19.942	12.428	7.514	-7.8	5	0	0	0	0	0	0	0.238	0
0	SL9A1_HUMAN	5.399	0	1.104	3.926	5.89	5.767	6.994	3.436	7.853	4.908	12.27	2.209	2.822	6.258	2.577	4.417	7.362	4.908	8.466	0.982	0	2.454	0	25.767	47.239	33.988	12.638	59.755	40.245	22.577	12.761	9.816	170.1	6	2	6	1	0	0	0	0.626	12
0	SOX_HUMAN	6.154	0	2.051	4.103	5.641	3.333	8.205	4.359	6.41	4.615	12.051	2.308	2.564	5.897	5.385	6.41	5.641	4.359	5.128	1.282	0	4.103	0	26.41	44.103	29.744	13.077	56.923	43.077	25.128	15.385	9.744	-91.2	0	0	0	0	0	0	0	0.009	1
0	METH_HUMAN	8.458	0	1.818	6.245	7.747	3.794	7.826	2.134	7.273	6.561	9.249	2.925	3.715	4.585	3.241	4.664	4.822	4.585	6.166	0.711	0	3.478	0	27.51	48.221	31.146	10.119	56.285	43.715	27.352	13.36	13.992	-249.2	2	0	1	3	0	0	0	0	0
0	ABCA1_HUMAN	5.484	0	1.725	5.086	5.661	5.219	6.502	1.769	5.661	5.705	11.322	2.742	4.556	4.644	3.892	4.511	7.961	5.307	7.43	1.769	0	3.052	0	26.979	48.695	29.898	11.809	55.551	44.449	22.733	11.986	10.747	-166.3	9	2	4	2	0	0	0	0	11
0	VKORL_HUMAN	9.659	0	2.841	2.273	3.977	3.977	6.25	1.136	7.386	3.977	15.909	2.273	2.841	3.409	2.841	6.25	6.25	1.705	9.091	2.273	0	5.682	0	26.705	44.318	42.045	13.068	68.75	31.25	17.614	11.364	6.25	104.2	0	0	0	0	0	0	0	0.002	2
0	HPSE_HUMAN	5.341	0	0.921	5.525	3.683	5.341	6.814	1.657	3.131	7.182	15.47	1.657	4.236	6.63	3.867	4.788	7.919	4.604	5.709	1.473	0	4.052	0	25.599	47.698	29.65	12.523	56.538	43.462	22.836	13.628	9.208	-98.1	1	0	1	0	0	0	0	0.973	0
0	ESTD_HUMAN	7.447	0	3.191	6.028	4.255	5.319	8.156	3.546	5.319	7.801	8.156	1.773	3.901	5.674	4.255	1.773	7.092	4.61	4.61	1.773	0	5.319	0	30.496	50.709	25.532	15.957	56.738	43.262	23.404	13.121	10.284	-84.9	0	0	0	0	0	0	0	0	0
0	TKN1_HUMAN	8.527	0	0	6.202	6.977	5.426	5.426	3.101	4.651	6.977	10.853	3.101	3.101	3.101	6.202	7.752	6.977	1.55	4.651	1.55	0	3.876	0	22.481	39.535	28.682	13.953	51.163	48.837	31.008	17.829	13.178	-68.1	0	0	0	0	0	0	0	1	0
0	TRPV1_HUMAN	6.675	0	1.907	5.483	5.84	5.602	5.721	1.549	4.529	5.959	12.157	2.741	3.933	4.529	3.337	5.244	7.271	6.555	5.721	1.311	0	3.933	0	28.129	47.795	29.082	12.396	54.827	45.173	24.076	12.753	11.323	-124.4	0	0	1	0	0	0	0	0	6
0	CPT1A_HUMAN	6.727	0	1.552	4.916	5.563	4.657	6.339	2.975	5.045	5.692	9.702	3.493	3.105	4.398	3.752	6.21	7.374	5.692	6.21	2.329	0	4.269	0	27.684	46.313	27.684	14.23	54.722	45.278	25.356	14.877	10.479	-201.9	0	0	0	1	0	0	0	0	2
0	RET4_HUMAN	8.458	0	2.985	8.955	4.975	4.975	6.468	0.995	1.99	5.473	9.453	2.488	4.478	2.488	3.98	7.463	5.97	4.478	6.965	2.985	0	3.98	0	28.358	51.244	26.866	12.935	53.234	46.766	27.861	13.93	13.93	-87.1	1	0	0	0	0	0	0	1	0
0	APOB_HUMAN	6.049	0	0.526	5.128	6.509	4.909	4.536	2.498	6.29	7.802	11.747	1.731	5.369	3.748	5.062	3.287	8.613	6.553	5.479	0.811	0	3.353	0	26.277	46	29.564	11.571	49.178	50.822	25.225	13.588	11.637	-1352.6	8	0	0	3	0	0	0	0	1
0	SYSC_HUMAN	6.226	0	1.751	6.615	9.339	4.28	5.642	1.946	5.447	8.755	9.144	2.529	3.502	4.086	4.086	6.031	5.642	4.086	7.004	0.973	0	2.918	0	23.346	44.553	27.821	10.117	50	50	32.685	16.732	15.953	-255.4	1	0	0	1	0	0	0	0	0
0	PSMD1_HUMAN	8.395	0	1.889	5.666	8.29	3.358	5.981	2.204	5.981	7.345	10.388	3.043	4.722	4.407	4.092	3.253	5.876	4.932	6.611	0.525	0	3.043	0	27.072	48.478	31.375	9.129	53.62	46.38	26.758	12.802	13.956	-218.1	6	0	1	1	0	0	0	0	0
0	AFG32_HUMAN	6.901	0	1.004	5.395	7.654	4.893	10.289	1.004	4.768	7.779	10.163	1.757	3.388	5.019	3.513	6.399	4.141	5.395	6.775	1.38	0	2.384	0	27.729	48.306	28.607	9.661	55.332	44.668	28.231	15.182	13.049	-280.9	5	0	0	1	0	0	0	0.001	2
0	MTP_HUMAN	7.047	0	1.23	4.474	6.711	3.803	6.152	1.678	6.935	7.718	10.962	2.125	4.027	2.908	4.81	4.362	9.396	5.481	6.488	0.447	0	3.244	0	29.306	47.204	31.432	9.172	51.342	48.658	24.944	13.758	11.186	-158.3	1	0	1	2	0	0	0	0.598	0
0	C1TC_HUMAN	8.663	0	1.283	4.92	6.524	3.316	8.342	2.246	7.166	6.631	9.519	2.139	4.064	5.775	3.316	4.599	4.599	6.738	7.914	0.535	0	1.711	0	29.626	52.299	33.262	7.807	56.364	43.636	24.92	13.476	11.444	-88.8	3	0	0	2	0	0	0	0	0
0	NMDE2_HUMAN	5.863	0	2.022	6.132	5.66	4.784	6.671	2.83	5.795	6.065	6.806	2.763	5.054	4.852	3.302	4.987	9.771	4.919	6.739	1.28	0	3.706	0	29.245	52.022	25.202	12.601	51.28	48.72	25.674	13.881	11.792	-576.3	3	0	3	2	0	0	0	0.008	4
0	ADCY1_HUMAN	8.4	0	3.038	3.575	5.362	4.468	8.043	2.324	4.558	3.932	13.494	2.413	3.128	4.468	3.396	6.613	5.63	5.183	8.222	0.715	0	3.038	0	30.295	49.687	34.674	10.545	60.858	39.142	21.805	12.869	8.937	183.5	6	0	1	1	0	0	0	0	9
0	CYB_HUMAN	6.579	0	0.526	2.895	1.053	6.316	6.316	3.158	10.263	2.368	16.842	3.947	3.947	6.053	2.105	1.842	7.632	7.895	2.632	3.158	0	4.474	0	28.947	44.474	36.316	17.105	67.105	32.895	11.316	7.368	3.947	244.9	4	0	0	1	0	0	0	0.021	9
0	P5CS_HUMAN	8.05	0	1.635	5.157	6.289	2.893	7.044	3.648	5.912	4.78	11.572	2.013	3.396	3.774	4.654	6.038	7.547	4.78	8.805	0.629	0	1.384	0	29.057	50.189	34.34	8.553	53.711	46.289	25.912	14.465	11.447	-65.7	1	0	0	0	0	0	0	0	0
0	P85A_HUMAN	5.249	0	0.829	5.801	9.254	2.624	4.42	2.072	5.249	7.597	10.497	1.519	5.249	5.249	5.11	5.801	7.044	5.11	5.11	1.105	0	5.11	0	22.652	44.061	26.105	10.912	46.961	53.039	30.525	15.47	15.055	-518.4	3	1	1	5	0	0	0	0	0
0	NU3M_HUMAN	6.957	0	0.87	2.609	4.348	6.957	2.609	0	7.826	2.609	24.348	6.957	3.478	6.957	2.609	0.87	5.217	6.087	2.609	3.478	0	2.609	0	21.739	37.391	41.739	13.043	72.174	27.826	10.435	3.478	6.957	114.1	3	0	0	0	0	0	0	0.911	3
0	NDUV1_HUMAN	8.405	0	2.586	4.741	6.897	3.879	11.638	2.155	5.603	5.388	7.759	1.94	2.586	4.957	2.586	7.328	5.388	5.388	6.466	2.155	0	2.155	0	33.405	52.155	28.233	10.345	57.543	42.457	26.509	14.871	11.638	-125.9	1	0	0	0	0	0	0	0.012	0
0	NAC1_HUMAN	6.783	0	1.542	5.139	8.941	6.269	7.4	2.158	7.605	5.036	8.119	1.953	3.186	2.98	2.261	4.111	6.166	7.297	8.941	1.233	0	2.878	0	29.188	49.435	31.449	12.539	55.704	44.296	25.385	11.305	14.08	38.4	4	0	0	0	0	0	0	0.037	11
0	MMAB_HUMAN	8.8	0	2.4	4.4	6.8	4.8	9.2	1.2	3.6	6	10.4	1.6	1.6	5.6	4.4	7.2	7.6	6.8	4.4	0.4	0	2.8	0	34.8	50.8	27.2	9.2	54	46	25.6	14.4	11.2	-87	2	0	1	1	0	0	0	0.037	0
0	FCERG_HUMAN	8.14	0	2.326	2.326	6.977	1.163	4.651	1.163	6.977	5.814	19.767	1.163	1.163	4.651	5.814	3.488	3.488	6.977	6.977	0	0	6.977	0	25.581	40.698	41.86	9.302	62.791	37.209	19.767	10.465	9.302	31.5	1	0	0	1	0	0	0	1	1
0	S14L4_HUMAN	4.187	0	1.97	5.419	7.389	4.433	6.158	1.478	4.187	6.158	12.562	3.448	3.448	5.419	6.404	5.911	6.404	3.941	6.158	1.232	0	3.695	0	22.66	43.103	27.094	10.837	53.448	46.552	26.355	13.547	12.808	-145	0	0	2	0	0	0	0	0	0
0	IL8_HUMAN	10.101	0	5.051	2.02	9.091	4.04	3.03	2.02	6.061	10.101	12.121	1.01	3.03	5.051	2.02	6.061	7.071	3.03	7.071	1.01	0	1.01	0	28.283	45.455	35.354	8.081	55.556	44.444	29.293	18.182	11.111	-1.9	1	0	0	0	0	0	0	1	1
0	FCGR1_HUMAN	3.743	0	1.872	2.674	7.487	3.476	6.417	3.209	3.209	5.615	13.636	1.07	3.476	4.011	5.08	5.08	8.289	8.021	7.487	2.941	0	3.209	0	28.342	45.989	28.075	12.834	51.07	48.93	24.064	13.904	10.16	-103.6	1	0	0	0	0	0	6	0.988	1
0	SYEP_HUMAN	7.275	0	1.852	5.093	8.73	3.307	5.754	2.05	5.225	9.788	7.87	1.918	4.167	5.357	4.299	3.902	5.886	5.489	7.077	1.786	0	3.175	0	26.257	47.95	27.447	10.317	50.595	49.405	29.563	15.741	13.823	-781.6	4	2	1	2	0	0	7	0	0
0	BLVRB_HUMAN	9.709	0	0.971	7.282	2.427	1.456	8.252	4.369	3.398	4.369	8.738	2.913	0.971	5.825	4.369	5.34	5.34	8.738	12.136	0.485	0	2.913	0	33.01	59.223	33.981	9.223	56.796	43.204	23.786	14.078	9.709	-12.3	1	0	0	0	0	0	0	0.636	0
0	CTNS_HUMAN	3.542	0	1.362	2.18	2.452	8.992	5.995	1.09	7.902	3.27	11.444	1.362	5.995	4.632	4.36	3.27	7.902	5.995	11.444	2.725	0	4.087	0	24.796	49.046	34.332	16.894	63.488	36.512	12.262	7.629	4.632	195.1	1	0	0	0	0	0	8	0.07	7
0	NDUV3_HUMAN	8.333	0	0.926	2.778	5.556	3.704	5.556	2.778	0	8.333	10.185	2.778	3.704	10.185	7.407	5.556	11.111	5.556	2.778	0	0	2.778	0	31.481	50.926	21.296	9.259	47.222	52.778	25	16.667	8.333	-92.9	1	0	1	1	0	0	1	0.051	0
0	EAA2_HUMAN	8.188	0	1.568	4.704	4.878	3.659	8.014	2.091	8.362	5.401	12.195	4.355	3.833	3.833	2.439	3.136	5.749	5.749	9.582	0.697	0	1.568	0	29.268	51.22	38.328	8.014	62.021	37.979	20.209	10.627	9.582	249.2	3	0	0	1	0	0	2	0	9
0	CALCA_HUMAN	13.281	0	1.563	3.125	6.25	4.688	6.25	1.563	2.344	3.906	13.281	1.563	3.125	3.906	6.25	8.594	9.375	3.906	6.25	0	0	0.781	0	34.375	50.781	35.156	7.031	53.906	46.094	23.438	14.063	9.375	-17.1	0	0	1	0	0	0	0	1	0
0	MCCB_HUMAN	10.835	0	1.599	5.151	5.684	4.085	10.124	1.954	6.75	4.973	8.171	2.131	3.73	4.796	3.73	6.039	5.151	3.552	6.927	0.71	0	3.908	0	31.261	51.865	32.682	10.657	60.036	39.964	23.801	12.966	10.835	-64.2	1	0	0	0	0	0	1	0.075	0
0	I23O1_HUMAN	7.444	0	1.985	5.459	6.203	4.715	6.203	2.978	4.467	7.444	11.911	2.73	3.722	4.963	4.467	3.97	6.948	3.474	6.452	1.489	0	2.978	0	26.055	46.65	30.273	12.159	55.335	44.665	26.055	14.392	11.663	-81.9	0	0	0	0	0	0	2	0	0
0	BCAT2_HUMAN	5.867	0	1.786	3.571	5.867	4.082	8.418	2.296	3.827	4.592	13.01	3.316	2.551	7.143	5.102	6.378	4.337	4.337	8.163	2.806	0	2.551	0	24.745	46.173	30.867	11.735	60.969	39.031	22.704	13.265	9.439	-28.3	1	0	0	0	0	0	1	0.493	0
0	S35D1_HUMAN	9.014	0	1.127	3.099	3.944	7.606	7.606	0.563	6.197	6.197	12.958	3.099	3.944	2.254	2.535	2.817	5.915	7.606	8.169	1.127	0	4.225	0	31.268	48.732	36.338	13.521	63.38	36.62	16.62	9.577	7.042	172.1	0	0	0	0	0	0	2	0	8
0	CART_HUMAN	9.483	0	5.172	5.172	7.759	0.862	6.034	0.862	3.448	8.621	17.241	2.586	0.862	5.172	4.31	6.897	6.034	1.724	5.172	0	0	2.586	0	28.448	44.828	35.345	4.31	57.759	42.241	29.31	16.379	12.931	-12.5	1	0	0	0	0	0	0	0.999	0
0	CP19A_HUMAN	4.374	0	1.789	4.175	7.555	5.169	5.765	2.584	8.748	6.561	10.736	5.169	4.374	4.573	2.187	5.169	5.368	4.771	6.362	1.193	0	3.38	0	22.068	41.551	30.219	12.326	57.256	42.744	26.044	14.314	11.73	-1.7	1	0	0	0	0	0	2	0.01	0
0	BMP2_HUMAN	7.071	0	2.02	3.788	6.566	4.293	5.556	5.303	3.03	4.798	9.848	1.768	4.04	6.313	4.04	7.828	8.838	4.293	7.323	1.263	0	2.02	0	27.778	49.242	27.273	12.879	50.505	49.495	28.283	17.929	10.354	-184.6	1	1	3	1	0	0	4	0.999	1
0	GLYL1_HUMAN	3.974	0	1.987	3.974	8.609	3.642	4.967	2.318	4.305	6.623	8.609	4.305	5.629	4.636	4.305	5.298	8.94	2.98	7.616	2.318	0	4.967	0	22.848	44.702	24.503	13.245	51.325	48.675	26.821	14.238	12.583	-146.5	0	0	0	1	0	0	2	0.001	0
0	ELN_HUMAN	21.247	0	0.254	0.382	0.636	2.036	28.499	0.254	2.163	4.453	6.616	0.127	0	12.723	1.272	1.527	1.908	1.527	12.468	0	0	1.908	0	53.435	79.008	42.494	4.198	88.041	11.959	7.252	6.234	1.018	488.6	27	3	5	5	0	0	0	0.899	3
0	PNPO_HUMAN	6.13	0	2.299	4.598	9.195	5.364	8.046	2.299	1.533	5.364	8.812	2.682	2.299	7.28	4.215	8.046	6.13	4.215	5.364	2.682	0	3.448	0	26.82	46.36	21.839	13.793	53.64	46.36	29.502	15.709	13.793	-170.6	0	0	0	1	0	0	0	0.018	0
0	PUR9_HUMAN	11.149	0	1.52	5.574	6.25	3.209	6.419	2.196	5.068	6.25	9.628	1.689	4.054	4.223	3.378	4.73	6.588	5.405	8.784	0.845	0	3.041	0	31.081	53.716	34.628	9.291	55.574	44.426	25	13.176	11.824	-64.1	0	0	0	0	0	0	1	0.002	0
0	AASS_HUMAN	7.343	0	1.404	4.968	6.695	2.484	8.423	3.24	7.019	6.048	10.907	3.348	3.456	5.184	3.132	4.212	6.263	4.968	6.371	0.648	0	3.888	0	28.402	48.38	31.641	10.259	57.019	42.981	25.162	13.499	11.663	-117.9	0	0	0	2	0	0	3	0	0
0	FRIH_HUMAN	7.104	0	1.639	8.197	8.743	3.279	3.825	5.464	3.279	7.104	12.022	2.732	6.557	1.639	5.464	3.825	6.557	3.825	3.279	0.546	0	4.918	0	22.951	42.623	25.683	14.208	44.262	55.738	33.333	16.393	16.94	-141.4	0	0	0	0	0	0	1	0	0
0	ACES_HUMAN	8.958	0	1.303	4.723	5.537	4.723	9.446	2.443	1.466	1.629	11.238	1.466	2.769	8.306	3.909	7.003	5.863	4.235	8.795	2.769	0	3.42	0	29.805	54.397	30.456	13.355	61.889	38.111	21.336	11.075	10.261	-92.1	2	0	0	0	0	0	3	0.999	0
0	T23O_HUMAN	2.956	0	0.739	3.695	10.345	5.911	5.911	3.695	4.187	6.65	12.315	2.709	4.68	2.709	4.68	6.404	7.389	3.941	5.172	1.478	0	4.433	0	20.936	37.192	24.631	15.517	48.522	51.478	30.788	16.749	14.039	-222.1	1	0	0	1	0	0	1	0	0
0	IRK3_HUMAN	4.79	0	1.597	4.99	5.589	5.788	6.188	1.597	4.99	6.387	10.379	3.992	2.994	5.19	4.99	4.99	8.782	6.786	5.988	1.198	0	2.794	0	28.144	47.305	26.148	11.377	52.894	47.106	23.553	12.974	10.579	-106.5	1	0	0	1	0	0	0	0	3
0	PTN4_HUMAN	4.32	0	2.052	5.4	6.156	4.32	5.076	3.132	4.968	5.4	8.099	2.484	5.508	6.479	5.94	6.048	7.667	5.508	6.695	0.972	0	3.78	0	24.622	48.704	24.082	12.203	49.244	50.756	26.134	14.579	11.555	-518.6	0	4	7	1	0	0	4	0	0
0	GSTO2_HUMAN	4.938	0	4.527	4.527	6.173	5.35	5.35	2.469	5.35	4.938	12.346	2.469	4.115	6.584	3.292	6.173	4.527	4.938	4.527	2.058	0	5.35	0	24.28	44.033	27.16	15.226	58.848	41.152	24.28	13.58	10.7	-41.3	0	0	0	0	0	0	1	0	0
0	GATB_HUMAN	7.72	0	1.436	3.591	7.002	2.693	6.463	2.513	5.027	5.745	11.67	2.334	4.488	5.027	6.822	6.104	7.361	4.488	7.002	0.898	0	1.616	0	27.469	47.576	31.418	7.72	51.885	48.115	24.955	14.363	10.592	-174.4	2	0	0	0	0	0	3	0	0
0	NDUB7_HUMAN	7.299	0	2.92	7.299	9.489	3.65	4.38	3.65	0.73	8.029	10.219	5.109	0.73	6.569	5.839	12.409	1.46	1.46	4.38	0.73	0	3.65	0	17.518	36.496	22.628	11.679	49.635	50.365	40.876	24.088	16.788	-136.4	1	0	0	0	0	0	0	0	0
0	CATA_HUMAN	7.97	0	0.759	6.831	4.744	6.072	6.452	4.175	4.554	5.693	5.693	1.898	6.262	7.021	4.934	5.503	4.744	4.554	7.021	1.139	0	3.985	0	24.478	51.613	25.237	15.37	52.562	47.438	26.945	15.37	11.575	-308.6	0	0	0	1	0	0	2	0	0
0	TRPM8_HUMAN	5.707	0	2.446	4.982	6.703	6.341	4.71	2.083	6.25	6.522	11.051	1.993	5.707	2.536	3.351	4.982	6.159	5.435	6.975	2.264	0	3.804	0	24.457	44.656	29.982	14.493	54.076	45.924	25.272	13.587	11.685	-126.3	1	0	1	1	0	0	4	0	8
0	PP2AA_HUMAN	3.883	0	3.236	7.767	6.472	4.531	7.443	3.236	4.207	3.883	10.032	1.942	3.883	4.207	4.531	6.472	4.854	5.825	6.796	1.618	0	5.178	0	25.243	47.896	24.919	14.563	53.074	46.926	27.832	13.592	14.239	-132	0	0	0	1	0	0	0	0	0
0	ATNG_HUMAN	3.03	0	1.515	7.576	4.545	6.061	16.667	0	6.061	4.545	10.606	3.03	4.545	4.545	1.515	9.091	4.545	3.03	4.545	0	0	4.545	0	28.788	50	24.242	10.606	60.606	39.394	25.758	13.636	12.121	-19.3	0	0	1	1	0	0	0	0	1
0	MOCOS_HUMAN	7.432	0	2.027	4.842	5.405	4.392	7.095	3.153	4.73	3.378	9.122	1.914	4.054	5.293	4.955	5.631	9.91	5.631	6.757	1.239	0	3.041	0	32.095	53.041	28.041	11.824	53.041	46.959	22.41	12.162	10.248	-226.8	1	0	1	0	0	0	5	0	0
0	FOLC_HUMAN	8.859	0	2.385	3.407	5.281	3.407	7.836	3.578	3.237	2.555	13.288	1.363	2.044	7.325	6.644	6.644	6.985	5.281	6.133	1.874	0	1.874	0	31.346	50.256	31.516	10.733	57.581	42.419	21.465	12.777	8.688	-91.2	3	0	3	0	0	0	3	0.895	0
0	DGKD_HUMAN	7.002	0	3.13	5.189	7.331	2.883	6.26	2.471	4.119	7.002	9.967	2.306	3.46	5.766	4.201	5.684	9.473	4.86	5.931	1.4	0	1.565	0	30.725	51.071	27.018	8.32	50.329	49.671	27.677	15.157	12.521	-524.8	5	1	5	2	0	0	1	0	0
0	CHDH_HUMAN	9.764	0	2.189	4.714	5.219	2.189	9.596	3.535	3.872	4.04	9.596	2.02	2.525	5.892	5.556	6.902	5.892	4.209	6.902	2.189	0	3.199	0	31.65	51.684	30.135	11.111	57.407	42.593	24.411	14.478	9.933	-192.1	2	0	0	2	0	0	0	0.013	0
0	AOC3_HUMAN	8.388	0	1.311	4.456	4.587	6.16	8.388	3.67	3.014	1.835	10.092	1.704	3.408	7.602	4.98	5.374	7.077	4.718	7.471	1.835	0	3.932	0	29.882	52.818	28.965	15.596	59.895	40.105	19.921	10.878	9.043	-100.6	2	0	0	0	0	0	4	0.824	1
0	FIBA_HUMAN	4.273	0	1.501	5.774	7.39	3.349	11.201	2.194	3.002	4.965	5.658	1.732	5.196	4.734	3.464	6.236	12.356	6.813	5.196	2.194	0	2.771	0	36.143	57.044	18.129	10.508	45.612	54.388	26.559	13.395	13.164	-711.6	6	1	4	2	0	0	2	0.728	0
0	S13A3_HUMAN	9.635	0	1.163	2.492	4.485	7.475	5.814	0.997	6.146	3.654	14.95	3.488	3.821	6.811	2.326	3.987	5.814	6.478	6.312	2.824	0	1.329	0	28.904	48.339	37.043	12.625	65.947	34.053	15.615	8.638	6.977	305.8	4	0	0	0	0	0	2	1	11
0	IL3_HUMAN	7.237	0	1.316	3.947	4.605	3.289	1.974	1.974	5.921	4.605	18.421	2.632	8.553	7.895	5.921	5.263	4.605	7.237	2.632	1.316	0	0.658	0	22.368	45.395	34.211	7.237	53.289	46.711	20.395	11.842	8.553	-22.1	3	0	0	0	0	0	2	0.999	0
0	NDUA7_HUMAN	8.85	0	0.885	2.655	4.425	0	4.425	1.77	4.425	7.965	8.85	1.77	2.655	10.619	6.195	7.965	12.389	4.425	4.425	1.77	0	3.54	0	30.973	51.327	26.549	7.08	49.558	50.442	24.779	17.699	7.08	-82.1	0	0	1	2	0	0	0	0.001	0
0	GSHB_HUMAN	10.549	0	0.633	4.43	8.017	3.586	6.54	1.688	4.641	4.641	12.447	1.899	3.586	4.43	6.329	6.118	6.751	3.586	6.962	0.633	0	2.532	0	28.059	47.468	34.599	8.439	54.852	45.148	24.895	12.447	12.447	-90.7	1	0	0	0	0	0	1	0	0
0	ERGI2_HUMAN	5.836	0	1.326	5.04	5.836	5.57	5.57	5.305	6.897	5.04	8.488	3.183	3.714	4.244	3.714	3.979	7.958	6.631	7.692	0.796	0	3.183	0	27.321	48.011	28.912	14.854	52.785	47.215	25.199	14.324	10.875	-46.8	0	0	0	0	0	0	1	0	0
0	CEPT1_HUMAN	6.25	0	3.846	2.644	2.644	7.212	6.731	4.567	8.894	3.125	10.096	2.644	2.885	4.567	3.606	3.606	7.692	6.971	6.971	1.923	0	3.125	0	31.49	48.558	32.212	16.827	62.26	37.74	16.587	11.298	5.288	177.5	0	1	2	0	0	0	1	0	8
0	PDXD1_HUMAN	6.98	0	2.03	4.949	8.883	2.411	7.614	2.284	3.807	5.584	12.817	1.904	3.046	5.711	4.695	4.822	7.234	4.949	7.107	0.888	0	2.284	0	28.807	49.619	30.711	7.868	53.553	46.447	26.523	12.69	13.832	-219.1	1	1	2	1	0	0	1	0	0
0	RENBP_HUMAN	8.899	0	2.81	4.918	8.431	5.152	9.133	3.044	1.639	3.747	10.539	3.747	1.171	5.855	5.386	7.728	3.044	2.81	5.621	3.044	0	3.279	0	26.698	44.262	26.698	14.52	59.719	40.281	27.869	14.52	13.349	-160.6	2	0	1	0	0	0	1	0	0
0	CP51A_HUMAN	6.958	0	1.392	4.771	5.567	4.97	6.958	2.386	5.567	6.362	12.525	2.584	3.38	5.567	3.976	5.169	5.567	5.765	5.169	1.193	0	4.175	0	26.64	45.527	30.219	12.724	57.058	42.942	24.254	13.917	10.338	-76.1	2	0	0	1	0	0	1	0.588	1
0	CHKA_HUMAN	6.127	0	1.751	3.282	9.409	5.689	6.346	1.751	4.376	6.346	12.473	2.845	3.282	8.315	5.033	5.47	7.221	2.845	2.407	1.313	0	3.72	0	24.289	41.575	25.383	12.473	55.361	44.639	26.258	13.567	12.691	-201.9	4	0	2	0	0	0	0	0.219	0
0	DPOLA_HUMAN	5.882	0	2.12	7.114	8.071	3.967	5.267	1.71	5.609	9.371	9.166	2.326	3.967	5.062	4.651	3.899	6.088	4.378	6.908	0.889	0	3.557	0	23.735	46.785	27.565	10.123	50.752	49.248	30.164	14.979	15.185	-671.6	9	2	5	4	0	0	8	0	0
0	HNMT_HUMAN	4.795	0	2.055	6.849	7.534	5.137	6.164	2.055	6.849	8.562	10.616	3.425	4.452	2.74	4.452	2.397	8.219	4.452	4.11	1.712	0	3.425	0	25.685	43.836	26.37	12.329	51.027	48.973	27.397	13.014	14.384	-92.6	0	0	0	0	0	0	2	0	0
0	DCOR_HUMAN	8.677	0	2.603	7.375	6.074	5.206	6.508	1.735	5.206	6.291	7.158	2.82	3.688	4.772	3.471	3.905	7.158	4.555	8.026	1.085	0	3.688	0	29.501	53.362	29.067	11.714	55.748	44.252	25.38	11.931	13.449	-84.4	0	0	0	1	0	0	1	0	0
0	COLI_HUMAN	7.116	0	2.622	5.618	9.363	3.371	11.236	1.498	1.124	7.116	7.865	2.622	2.622	8.24	2.996	8.24	8.614	2.996	2.996	1.498	0	2.247	0	32.584	52.06	19.101	8.614	50.936	49.064	31.835	16.854	14.981	-243.9	4	0	1	1	0	0	1	0.998	0
0	ECP_HUMAN	5.625	0	5.625	3.75	0.625	4.375	3.75	3.75	5.625	1.25	9.375	1.875	9.375	8.125	4.375	11.25	4.375	6.25	6.875	1.25	0	2.5	0	25.625	53.75	27.5	11.875	55	45	20.625	16.25	4.375	-44.6	1	0	0	0	0	0	4	0.999	0
0	GPDA_HUMAN	8.596	0	3.152	4.011	7.163	4.298	10.315	2.292	7.163	7.163	8.883	2.579	4.011	4.298	4.585	2.292	3.725	4.298	9.169	0.573	0	1.433	0	30.086	51.576	33.811	8.596	60.458	39.542	22.923	11.748	11.175	37.1	0	0	0	0	0	0	1	0.029	0
0	ODPA_HUMAN	9.487	0	3.077	4.872	7.179	3.333	9.231	2.051	5.128	5.897	7.949	3.59	3.333	3.846	3.077	7.179	5.385	4.359	5.897	0.513	0	4.615	0	31.538	49.487	28.462	10.513	56.667	43.333	27.179	15.128	12.051	-121.6	1	0	0	1	0	0	1	0.167	0
0	RAI3_HUMAN	7.003	0	1.961	3.922	4.202	7.283	6.162	1.401	5.042	4.482	13.725	2.521	2.801	4.762	3.081	4.482	6.723	7.003	7.563	2.241	0	3.641	0	28.852	47.899	33.333	14.566	61.905	38.095	18.487	10.364	8.123	110.8	2	0	0	2	0	0	1	0	7
0	SYFB_HUMAN	7.47	0	1.868	5.772	7.131	4.584	5.433	2.207	8.829	7.81	9.677	2.037	4.754	5.263	2.377	4.414	3.735	6.621	6.452	0	0	3.565	0	25.127	47.368	32.428	10.357	55.178	44.822	27.334	14.431	12.903	-70.3	1	0	0	0	0	0	1	0	0
0	5NTD_HUMAN	6.272	0	1.742	5.575	5.052	4.181	8.711	2.613	6.272	6.098	10.105	2.091	5.401	4.704	2.962	4.007	6.62	4.53	8.362	1.22	0	3.484	0	27.875	51.916	31.01	11.498	57.143	42.857	23.345	12.718	10.627	-49.8	1	0	0	0	0	0	4	0.999	2
0	PCY1B_HUMAN	6.775	0	1.355	5.962	8.943	4.607	3.794	2.71	4.336	6.504	6.233	2.439	2.981	7.317	3.794	6.775	9.756	6.233	5.691	1.084	0	2.71	0	27.913	49.864	23.035	11.111	46.341	53.659	30.894	15.989	14.905	-258.6	2	0	10	2	0	0	1	0	0
0	SIRT5_HUMAN	10.323	0	3.871	2.258	7.097	4.194	8.065	3.226	4.194	4.516	7.419	1.613	3.226	7.419	3.226	7.097	6.129	5.484	7.419	1.29	0	1.935	0	33.871	54.194	29.355	10.645	57.742	42.258	24.194	14.839	9.355	-66.4	0	0	0	0	0	0	1	0.002	0
0	GLUC_HUMAN	7.222	0	0	8.889	7.222	6.111	5	2.222	4.444	5.556	6.667	2.778	4.444	1.667	5.556	8.889	9.444	5	4.444	2.222	0	2.222	0	26.667	46.111	22.778	12.778	42.778	57.222	32.778	16.667	16.111	-146.5	0	0	2	0	0	0	0	0.98	0
0	P4HA2_HUMAN	8.411	0	1.308	6.168	8.785	3.551	6.542	2.43	2.804	5.421	10.841	2.056	2.804	3.925	3.551	6.729	5.421	5.794	6.916	2.056	0	4.486	0	27.477	47.29	28.972	12.523	52.897	47.103	29.533	14.579	14.953	-233.4	0	0	0	1	0	0	2	0.998	0
0	PHOP1_HUMAN	9.738	0	2.996	5.993	5.243	5.993	7.865	3.371	2.996	2.247	10.112	2.622	2.247	5.993	3.745	9.363	7.865	2.247	5.993	0.375	0	2.996	0	30.712	50.936	28.839	12.734	57.678	42.322	26.217	14.981	11.236	-61.3	0	0	0	0	0	0	1	0.005	0
0	PROD_HUMAN	10.833	0	1.667	4.167	8	4	6	2.5	2.5	4	12	3.333	2.5	4.5	4.833	8.5	5.167	4.5	6	1.167	0	3.833	0	28.167	45.333	31.333	11.5	55.833	44.167	27.167	15	12.167	-178.6	3	0	0	0	0	0	2	0.005	0
0	OAZ1_HUMAN	6.14	0	2.632	4.825	7.895	4.825	7.018	3.947	3.947	3.947	10.088	1.316	4.386	6.579	1.754	8.772	11.842	3.947	3.947	0.877	0	1.316	0	31.579	51.316	24.123	10.965	48.684	51.316	29.386	16.667	12.719	-126	2	0	2	0	0	0	2	0	0
0	NEP_HUMAN	7.067	0	1.6	5.733	7.333	3.733	5.6	1.2	6.8	7.2	8.8	2.267	7.6	3.333	4.4	4.267	6.267	4.933	5.333	2	0	4.533	0	25.467	47.467	28	11.467	51.067	48.933	25.733	12.667	13.067	-335	3	0	0	0	0	0	5	0	1
0	IFNG_HUMAN	5.422	0	1.807	6.024	5.422	6.627	4.217	1.205	5.422	12.651	8.434	3.012	6.024	1.205	6.024	4.819	7.831	3.614	5.422	0.602	0	4.217	0	22.892	41.566	24.699	12.651	46.386	53.614	30.12	18.675	11.446	-95.9	0	0	1	0	0	0	2	0.983	0
1	SPRY3_HUMAN	4.072	0	2.036	7.692	7.919	4.072	11.086	3.62	4.751	4.751	6.787	2.715	2.941	4.751	1.81	8.145	6.561	2.941	8.371	0.905	0	4.072	0	26.697	50.452	23.982	12.67	53.62	46.38	32.127	16.516	15.611	-230.6	2	0	0	0	0	0	0	0	0
1	SSPN_HUMAN	7.407	0	6.584	3.292	3.704	5.35	7.407	1.235	3.704	4.115	13.992	2.881	0.823	4.938	5.761	4.115	6.173	6.584	8.23	0.823	0	2.881	0	34.156	51.44	33.333	10.288	64.198	35.802	16.461	9.465	6.996	106.2	2	0	0	0	0	1	0	0	4
1	ZFPL1_HUMAN	10	0	4.194	5.806	3.871	2.581	5.806	2.903	1.935	2.581	13.226	1.29	5.161	10.323	2.581	8.387	6.774	4.194	4.516	1.613	0	2.258	0	30.968	56.774	29.677	9.355	57.742	42.258	23.548	13.871	9.677	-104	3	3	1	1	6	3	2	0	1
1	PTGES_HUMAN	11.184	0	2.632	2.632	2.632	5.921	4.605	3.947	3.947	2.632	13.816	3.947	1.974	7.237	2.632	7.237	5.263	3.947	8.553	1.316	0	3.947	0	27.632	48.026	37.5	15.132	67.105	32.895	19.079	13.816	5.263	61.2	0	0	0	0	0	0	0	0.945	2
1	KPRB_HUMAN	7.317	0	1.897	5.149	6.775	2.981	5.149	2.168	10.298	6.504	7.588	4.065	2.981	5.149	3.794	5.42	7.859	4.336	8.401	0	0	2.168	0	26.558	48.238	33.604	7.317	55.014	44.986	26.016	14.092	11.924	-0.5	1	0	0	1	0	0	3	0	0
1	TMED8_HUMAN	7.385	0	1.231	8.615	9.231	2.154	7.385	2.154	3.077	4.923	7.077	1.846	1.846	6.769	4	5.231	9.538	4.923	8	1.231	0	3.385	0	30.462	55.692	25.538	8.923	49.538	50.462	30.154	12.308	17.846	-203.7	2	0	8	0	2	4	1	0	0
1	CN109_HUMAN	7.362	0	2.454	2.454	4.294	5.521	4.908	3.067	6.135	2.454	12.883	3.067	2.454	6.135	4.908	5.521	6.748	6.135	5.521	3.067	0	4.908	0	27.607	44.172	31.902	16.564	61.963	38.037	17.791	11.043	6.748	26.4	1	0	0	1	0	1	0	0.016	2
1	APOL4_HUMAN	9.972	0	0.57	3.704	8.262	3.134	5.128	1.994	6.838	5.698	10.541	1.14	3.419	2.849	4.558	6.553	6.268	6.553	9.402	1.994	0	1.425	0	28.49	47.863	36.752	8.547	52.991	47.009	26.211	14.245	11.966	-25	2	0	0	0	0	0	0	0.204	0
1	CP079_HUMAN	8.077	0	4.231	3.462	5.769	1.923	7.692	2.308	3.462	2.308	12.692	1.923	1.538	9.231	5	6.923	6.154	5.769	7.308	2.308	0	1.923	0	31.923	53.462	31.538	8.462	60.769	39.231	20.769	11.538	9.231	-14.2	2	0	0	0	1	3	1	0.885	1
1	OFUT2_HUMAN	5.828	0	1.166	5.828	8.159	4.662	6.527	3.03	4.895	4.895	10.256	1.632	2.098	4.895	3.497	7.692	6.76	3.963	6.294	3.73	0	4.196	0	24.242	43.357	27.273	15.618	54.079	45.921	29.604	15.618	13.986	-181.8	1	0	0	0	0	0	3	0.999	0
1	FRAT1_HUMAN	12.903	0	2.151	4.301	7.168	0.358	10.753	1.434	1.075	1.434	12.903	0.358	0.358	13.62	5.735	10.394	7.168	2.151	5.018	0.358	0	0.358	0	35.125	58.423	31.9	2.509	59.857	40.143	24.731	13.262	11.47	-132	4	1	5	1	3	2	0	0	0
1	CK068_HUMAN	11.554	0	1.195	5.578	6.773	1.992	10.359	2.39	3.187	2.789	9.562	1.594	1.992	6.375	3.984	6.375	5.179	5.976	6.375	2.789	0	3.984	0	34.263	54.582	30.677	11.155	58.964	41.036	23.904	11.554	12.351	-80	2	0	1	0	0	1	0	0	0
1	UTS2_HUMAN	5.645	0	3.226	5.645	6.452	5.645	4.032	1.613	5.645	5.645	17.742	1.613	4.032	7.258	3.226	7.258	8.065	2.419	0.806	1.613	0	2.419	0	23.387	41.129	29.839	11.29	55.645	44.355	26.613	14.516	12.097	-25.1	1	0	1	0	0	0	0	0.997	0
1	TMM83_HUMAN	5.147	0	5.147	2.206	1.471	8.088	0	8.824	3.676	2.941	16.176	0.735	1.471	5.882	2.941	0.735	16.912	8.824	6.618	0	0	2.206	0	36.029	52.206	31.618	19.118	53.676	46.324	16.176	12.5	3.676	66.2	2	0	0	0	1	3	1	0.001	1
1	AMPD3_HUMAN	6.258	0	1.173	5.346	7.562	4.563	3.651	3.781	4.042	6.649	10.821	3.129	4.042	7.04	4.302	5.346	7.04	4.824	4.302	0.782	0	5.346	0	22.947	43.677	25.424	14.472	51.108	48.892	28.683	15.776	12.907	-426.1	3	0	1	0	2	6	2	0	0
1	YO010_HUMAN	4.032	0	2.419	1.613	2.419	8.871	7.258	3.226	4.032	2.419	14.516	2.419	1.613	7.258	1.613	4.032	17.742	4.839	4.032	2.419	0	3.226	0	36.29	50.806	26.613	17.742	60.484	39.516	13.71	9.677	4.032	38.7	2	0	1	0	2	4	1	0.794	1
1	PA2G3_HUMAN	8.055	0	4.322	3.536	4.715	3.34	8.448	3.536	2.161	3.143	9.823	1.375	2.75	8.055	7.662	9.234	6.876	4.519	3.536	2.947	0	1.965	0	32.22	50.098	23.576	11.788	54.028	45.972	24.165	15.914	8.251	-312.6	3	1	3	0	6	4	3	0.827	0
1	UTP6_HUMAN	8.543	0	1.843	4.188	11.223	5.025	3.183	2.178	5.36	8.878	10.385	3.015	2.178	2.345	4.523	6.365	6.533	3.35	4.69	2.513	0	3.685	0	23.451	36.851	28.978	13.4	50.586	49.414	32.831	17.42	15.41	-263.9	1	0	0	1	0	0	0	0	0
1	CEP76_HUMAN	6.222	0	3.49	4.401	7.587	4.249	5.615	2.58	4.704	4.552	10.774	1.973	3.035	6.222	4.401	6.525	6.525	6.222	6.829	1.366	0	2.731	0	28.073	48.558	28.528	10.926	54.173	45.827	25.645	13.657	11.988	-155.2	2	0	0	0	0	2	1	0	0
1	BUD31_HUMAN	3.472	0	6.944	4.167	9.722	2.778	6.25	2.778	7.639	11.111	6.944	1.389	2.778	4.861	2.778	9.028	3.472	4.861	2.778	2.083	0	4.167	0	25	39.583	20.833	11.806	49.306	50.694	36.806	22.917	13.889	-112.6	0	0	0	0	0	0	0	0	0
1	CINP_HUMAN	5.66	0	1.415	4.245	11.321	1.415	3.302	4.245	3.302	9.434	15.566	2.358	4.717	3.774	1.415	3.302	7.547	8.019	3.774	1.887	0	3.302	0	25.943	42.453	28.302	10.849	45.755	54.245	32.547	16.981	15.566	-114.8	1	0	1	0	0	2	0	0	0
1	NRIP3_HUMAN	4.979	0	2.49	6.639	7.054	1.245	6.224	3.32	4.149	9.959	14.938	2.905	4.149	2.905	4.149	5.809	7.884	4.149	5.809	0.415	0	0.83	0	25.726	45.228	29.876	5.809	46.888	53.112	32.78	19.087	13.693	-111.7	1	0	0	0	0	1	1	0	0
1	MINP1_HUMAN	8.419	0	2.259	5.749	5.339	4.312	4.928	2.464	2.875	5.749	13.347	2.053	3.08	5.955	5.133	5.749	7.187	4.723	5.339	1.437	0	3.901	0	27.515	47.639	29.979	12.115	54.825	45.175	25.051	13.963	11.088	-135.4	1	0	0	0	0	1	1	0.993	0
1	METRL_HUMAN	8.039	0	3.215	4.502	6.109	3.859	10.932	3.537	1.929	1.608	10.289	1.286	1.286	8.039	4.823	10.611	5.145	4.823	6.109	1.608	0	2.251	0	32.154	52.09	26.367	11.254	57.556	42.444	26.367	15.756	10.611	-136.1	2	0	0	0	0	0	0	1	0
1	ITA2_HUMAN	6.689	0	1.863	5.08	5.08	4.826	7.451	1.439	7.113	4.996	8.298	1.778	6.351	3.98	5.334	2.71	8.637	6.689	7.536	0.762	0	3.387	0	31.329	54.276	29.636	10.415	53.683	46.317	19.306	9.145	10.161	-118	4	0	0	0	0	1	8	0.12	1
1	RT36_HUMAN	4.854	0	0	3.883	5.825	1.942	5.825	2.913	4.854	7.767	6.796	4.854	1.942	10.68	5.825	7.767	12.621	2.913	6.796	0	0	1.942	0	26.214	49.515	23.301	6.796	48.544	51.456	28.155	18.447	9.709	-72.3	0	1	1	1	0	0	1	0.003	0
1	SPRN_HUMAN	22.517	0	1.987	1.987	2.649	0.662	23.179	0	0.662	0.662	9.272	0.662	1.325	5.96	0.662	11.258	5.298	2.649	3.974	2.649	0	1.987	0	55.629	68.874	36.424	5.298	73.51	26.49	16.556	11.921	4.636	-4.2	6	0	1	0	0	1	1	0.999	0
1	K0146_HUMAN	6.557	0	3.607	5.137	7.213	2.295	6.557	1.749	4.372	5.137	11.038	1.202	1.749	6.339	4.809	6.448	10.055	6.448	6.557	1.202	0	1.53	0	33.224	53.005	28.525	6.776	51.257	48.743	25.683	13.333	12.35	-279.3	3	2	7	1	0	1	3	0	0
1	CT197_HUMAN	4.762	0	2.381	3.968	2.381	3.175	5.556	5.556	3.968	5.556	15.079	2.381	6.349	6.349	7.143	4.762	7.937	3.968	3.175	3.175	0	2.381	0	24.603	44.444	26.984	14.286	52.381	47.619	22.222	15.873	6.349	-52.1	0	0	0	0	0	1	0	0.001	0
1	AP4M1_HUMAN	3.974	0	1.104	4.636	5.74	4.636	8.389	3.091	3.091	2.87	14.57	1.325	1.987	6.402	4.415	7.064	12.583	3.091	7.947	0.662	0	2.428	0	29.139	50.11	29.581	10.817	54.525	45.475	23.4	13.024	10.375	-59.4	4	0	2	0	3	1	1	0	0
1	MMP15_HUMAN	6.428	0	0.897	6.129	5.68	5.082	10.164	2.691	2.392	3.288	8.67	2.392	2.99	10.164	4.036	8.371	3.737	4.036	6.129	2.84	0	3.886	0	25.262	50.673	23.617	14.499	59.043	40.957	26.158	14.35	11.809	-379.6	6	0	2	0	1	4	1	0.845	1
1	CBY3_HUMAN	9.917	0	1.653	2.893	4.545	2.893	4.959	2.479	1.653	2.893	11.157	3.306	2.066	7.438	7.025	10.744	10.744	6.198	2.893	2.893	0	1.653	0	33.471	48.76	25.62	9.917	50.413	49.587	23.554	16.116	7.438	-141.9	2	0	3	0	7	3	0	0	0
1	TENXA_HUMAN	6.752	0	0.322	5.466	6.752	3.215	7.717	2.894	1.286	2.251	11.897	1.286	1.286	11.254	4.823	6.431	10.611	7.074	5.788	0.965	0	1.929	0	32.476	56.27	25.723	9.003	52.412	47.588	23.794	11.576	12.219	-153.4	1	1	2	0	1	9	0	0	0
1	CH054_HUMAN	4.348	0	5.072	2.899	7.971	1.449	6.522	2.174	5.797	7.971	13.043	3.623	4.348	7.246	3.623	4.348	10.145	4.348	3.623	0	0	1.449	0	30.435	48.551	26.812	5.072	52.174	47.826	25.362	14.493	10.87	-39.3	0	0	1	0	0	0	0	0	0
1	IQCH_HUMAN	6.134	0	1.266	4.674	5.648	4.284	4.479	3.505	7.205	7.205	10.906	2.142	3.797	5.453	5.258	5.355	6.816	6.037	5.355	1.363	0	3.116	0	24.732	44.012	29.601	12.269	51.704	48.296	26.388	16.066	10.321	-308.9	3	1	1	1	0	2	5	0	0
1	F153B_HUMAN	5.168	0	2.584	6.46	13.953	1.034	5.685	4.393	2.842	5.943	8.01	3.359	1.292	6.46	4.134	4.134	7.235	6.46	7.235	1.292	0	2.326	0	27.132	48.579	23.256	9.044	45.995	54.005	34.884	14.47	20.413	-289.2	2	1	1	0	2	3	1	0.001	0
1	TTLL4_HUMAN	5.671	0	1.918	4.504	5.171	3.67	4.921	2.335	4.337	6.672	9.258	1.918	3.336	7.673	4.837	5.004	14.178	5.004	5.088	1.835	0	2.669	0	31.693	52.294	24.354	10.509	48.957	51.043	23.686	14.012	9.675	-572	6	4	15	0	0	4	4	0	0
1	VPS8_HUMAN	5.462	0	2.521	5.672	7.423	4.272	4.482	2.941	5.952	5.882	12.465	2.521	3.641	3.922	5.952	3.922	8.193	4.692	6.443	0.77	0	2.871	0	25.35	45.028	30.322	10.854	51.681	48.319	25.84	12.745	13.095	-252	2	0	3	1	0	1	7	0	0
1	YP040_HUMAN	6.438	0	4.292	3.433	12.017	3.433	6.009	2.146	1.288	8.155	8.155	3.433	1.717	6.438	5.579	5.579	6.867	6.009	5.15	3.433	0	0.429	0	29.614	46.352	21.03	9.442	48.498	51.502	31.33	15.88	15.451	-169.1	1	0	0	0	0	2	0	0.055	0
1	MED7_HUMAN	3.863	0	1.717	6.867	10.3	2.575	3.433	4.292	7.296	5.579	10.73	5.15	4.721	7.725	6.867	7.296	4.292	2.146	3.433	0	0	1.717	0	15.451	38.197	25.322	8.584	47.639	52.361	34.335	17.167	17.167	-171.5	2	0	0	0	0	1	1	0	0
1	RPAB3_HUMAN	5.333	0	0.667	12	7.333	5.333	7.333	1.333	5.333	5.333	10.667	3.333	2.667	2.667	2	6	6	4	6.667	0	0	6	0	23.333	47.333	28	12.667	53.333	46.667	32	12.667	19.333	-50.4	0	0	0	1	0	0	1	0	0
1	CCZ1L_HUMAN	5.187	0	1.66	5.394	7.884	6.846	4.357	2.282	6.224	7.261	9.751	3.32	5.809	4.979	4.149	4.772	6.017	3.942	5.602	0.83	0	3.734	0	21.162	42.946	26.763	13.693	52.49	47.51	27.593	14.315	13.278	-162.7	1	0	0	0	0	0	1	0.009	0
1	CD302_HUMAN	7.759	0	3.017	9.914	6.034	5.172	3.879	2.155	6.897	6.034	9.914	1.724	3.879	3.448	3.448	1.724	6.897	6.466	6.034	2.586	0	3.017	0	28.017	51.293	30.603	12.931	53.448	46.552	25.862	9.914	15.948	-22.5	2	0	0	1	0	0	1	1	1
1	FBX18_HUMAN	6.807	0	2.972	4.219	6.903	4.123	5.753	3.164	5.369	6.328	9.779	1.63	3.835	4.986	4.314	6.04	6.999	5.177	7.383	1.534	0	2.685	0	27.709	48.13	29.338	11.505	53.02	46.98	26.654	15.532	11.122	-283.2	3	1	6	1	0	0	3	0	0
1	NAA30_HUMAN	11.602	0	2.762	4.42	9.669	1.657	7.182	1.934	3.039	4.144	9.392	2.21	2.486	8.287	2.486	7.182	7.459	4.144	6.077	0.552	0	3.315	0	33.149	54.42	30.11	7.459	56.077	43.923	27.348	13.26	14.088	-143.6	4	1	5	0	4	7	0	0.004	0
1	NID67_HUMAN	8.333	0	1.667	3.333	1.667	0	1.667	3.333	16.667	1.667	13.333	6.667	0	6.667	1.667	3.333	5	6.667	15	1.667	0	1.667	0	23.333	48.333	53.333	6.667	73.333	26.667	13.333	8.333	5	84.8	1	0	0	0	0	0	0	0.002	1
1	PIGV_HUMAN	7.911	0	2.434	2.231	3.245	7.911	6.085	3.245	2.637	2.434	18.256	2.028	2.637	7.302	3.854	3.651	6.085	4.26	6.897	2.84	0	4.057	0	26.775	45.842	35.7	18.053	68.357	31.643	14.807	9.331	5.477	239.3	3	0	0	0	0	0	1	0.012	9
1	PDRG1_HUMAN	4.511	0	0.752	6.767	12.782	3.008	3.759	1.504	3.759	12.03	15.038	3.759	5.263	3.759	5.263	6.015	2.256	1.504	7.519	0	0	0.752	0	12.782	36.09	30.827	5.263	46.617	53.383	39.098	19.549	19.549	-85.4	1	0	0	0	0	0	0	0	0
1	ERD23_HUMAN	3.738	0	1.869	2.804	3.738	9.346	4.673	0.935	8.411	5.607	15.421	2.804	3.271	1.869	2.336	3.738	6.075	7.477	7.477	1.402	0	7.009	0	23.832	39.252	35.047	18.692	64.019	35.981	16.822	10.28	6.542	131	0	0	0	0	0	0	1	0.206	5
1	AUGN_HUMAN	8.108	0	0.676	7.432	5.405	3.378	8.108	2.027	2.027	6.757	10.811	2.027	3.378	5.405	5.405	7.432	4.054	3.378	4.054	2.703	0	7.432	0	24.324	44.595	25	15.541	54.73	45.27	29.054	16.216	12.838	-110.6	1	0	0	2	0	0	0	0.999	1
1	MBRL_HUMAN	10.484	0	0.806	4.194	5.806	6.774	6.774	2.581	4.355	1.613	10.484	3.387	3.065	8.871	2.742	4.839	8.71	4.194	6.129	1.129	0	3.065	0	30.968	53.226	31.452	13.548	62.258	37.742	19.032	9.032	10	49.7	9	3	4	0	11	4	0	0	6
1	NCKX2_HUMAN	6.505	0	1.362	4.387	5.749	5.9	5.9	1.967	8.623	4.841	10.893	3.026	3.177	4.387	2.874	3.631	8.775	5.749	8.169	1.967	0	2.118	0	28.29	48.411	34.191	11.952	58.85	41.15	20.575	10.439	10.136	190.2	3	0	1	2	0	3	0	0	11
1	SPAT6_HUMAN	4.303	0	3.689	6.967	6.148	3.484	3.689	4.713	2.869	7.172	7.582	1.844	3.279	6.967	3.279	8.197	11.27	4.918	5.328	0.615	0	3.689	0	27.869	50.41	20.082	12.5	44.057	55.943	33.197	20.082	13.115	-414.3	2	0	7	2	0	1	0	0.085	0
1	STXB1_HUMAN	6.397	0	1.178	6.902	7.407	2.189	3.872	2.694	7.576	8.754	10.101	3.199	2.694	4.714	3.535	4.882	7.744	6.229	5.219	0.842	0	3.872	0	25.421	44.949	29.293	9.596	49.158	50.842	30.64	16.33	14.31	-243.5	4	0	0	0	0	0	0	0	0
1	TRIP4_HUMAN	4.475	0	2.582	5.852	8.434	3.787	6.54	2.41	5.164	9.294	10.327	0.861	3.614	4.303	7.229	5.508	7.229	4.131	5.164	1.549	0	1.549	0	24.957	43.89	25.129	9.294	46.299	53.701	31.497	17.212	14.286	-391.4	1	0	0	1	0	0	0	0	0
1	H1FNT_HUMAN	15.294	0	0.784	1.569	7.451	0.392	8.627	1.176	0.784	8.627	4.706	0.784	1.176	7.843	4.706	17.255	7.451	5.098	3.922	1.569	0	0.784	0	37.255	51.765	24.706	3.922	45.49	54.51	36.078	27.059	9.02	-319.3	5	0	2	1	2	9	0	0	0
1	ACOD_HUMAN	7.521	0	0.836	5.571	3.621	5.85	5.85	4.457	5.292	5.292	10.585	2.228	3.621	5.014	1.393	5.85	6.407	6.128	5.292	2.786	0	6.407	0	26.741	46.24	28.691	19.499	57.66	42.34	24.791	15.599	9.192	-68.4	1	0	0	3	0	1	0	0	4
1	ELOB_HUMAN	7.627	0	1.695	9.322	7.627	5.932	5.085	0.847	4.237	5.932	8.475	2.542	0.847	7.627	5.932	5.932	6.78	7.627	5.085	0	0	0.847	0	28.814	51.695	25.424	7.627	49.153	50.847	29.661	12.712	16.949	-58.6	0	0	1	0	3	2	0	0	0
1	TM178_HUMAN	7.744	0	4.04	4.714	3.367	4.377	8.081	2.694	6.734	3.03	14.815	1.347	1.347	5.724	2.357	7.407	7.744	5.724	3.367	2.357	0	3.03	0	33.333	48.485	32.66	12.458	61.616	38.384	21.212	13.131	8.081	47.3	2	0	1	0	0	1	0	0.344	4
1	CF165_HUMAN	6.27	0	1.447	4.984	7.878	3.537	4.019	2.572	6.752	6.27	10.45	3.055	3.698	4.18	4.984	5.788	5.466	7.878	6.431	0.643	0	3.698	0	25.08	44.373	29.904	10.45	50.482	49.518	27.492	14.63	12.862	-186.5	0	0	0	0	0	0	0	0	0
1	DSRAD_HUMAN	6.77	0	1.713	4.241	7.341	3.834	7.423	2.447	3.997	7.259	8.891	2.121	4.078	6.852	4.568	5.791	9.054	5.139	4.976	0.816	0	2.692	0	30.098	50.245	24.633	9.788	50.082	49.918	27.08	15.498	11.582	-712.4	5	3	5	0	0	3	0	0	0
1	GEMI6_HUMAN	4.192	0	1.796	5.389	10.18	1.198	6.587	2.994	5.389	6.587	8.383	3.593	4.79	4.79	2.994	3.593	7.784	6.587	7.784	2.395	0	2.994	0	26.946	49.701	25.749	9.581	49.102	50.898	28.743	13.174	15.569	-82.4	0	0	0	0	0	0	0	0	0
1	CA074_HUMAN	7.063	0	2.974	4.833	4.461	3.717	5.948	2.974	4.833	1.859	18.587	1.115	2.602	5.576	5.576	4.461	8.922	4.461	6.691	1.115	0	2.23	0	29.368	49.071	37.175	10.037	59.851	40.149	18.587	9.294	9.294	79.9	1	0	2	0	0	0	0	0.101	0
1	RAPSN_HUMAN	8.738	0	5.097	3.641	7.524	3.641	7.039	2.67	2.67	6.311	13.107	3.155	3.398	1.699	5.583	6.553	7.282	2.913	4.854	0.728	0	3.398	0	31.068	44.66	29.369	10.437	54.126	45.874	26.699	15.534	11.165	-102	0	0	0	0	0	0	0	0	0
1	TLN2_HUMAN	14.241	0	1.613	5.468	7.081	1.967	5.507	1.495	4.563	6.57	9.048	2.478	3.108	3.304	6.884	3.855	7.946	6.137	7.16	0.315	0	1.259	0	35.445	54.485	35.012	5.035	51.456	48.544	24.469	11.92	12.549	-555.2	17	1	3	2	0	4	0	0	0
1	OVCH1_HUMAN	5.291	0	3.263	4.145	5.115	3.704	8.289	2.91	6.349	6.085	9.524	2.293	3.792	5.996	3.616	4.674	9.877	4.233	6.614	1.764	0	2.469	0	30.952	51.499	27.778	10.847	55.556	44.444	22.928	13.668	9.259	-181.8	1	1	2	0	0	2	0	0.337	0
1	ML12A_HUMAN	6.433	0	0.585	11.111	9.357	7.602	5.263	1.17	5.263	8.187	6.433	5.263	5.848	3.509	3.509	5.263	2.924	8.187	1.754	0	0	2.339	0	23.392	45.614	19.883	11.111	44.444	55.556	35.088	14.62	20.468	-141.5	1	0	0	0	2	3	0	0	0
1	CJ040_HUMAN	0.781	0	3.906	3.125	6.25	3.906	7.031	1.563	7.031	7.031	8.594	4.688	3.125	4.688	7.031	7.031	3.125	7.813	4.688	3.906	0	4.688	0	22.656	38.281	21.094	14.063	53.906	46.094	25	15.625	9.375	-58	0	0	0	0	0	0	0	0	0
1	YB051_HUMAN	5.128	0	1.282	12.821	20.513	1.923	4.487	0.641	3.205	7.051	7.692	3.846	5.769	3.205	4.487	1.282	8.333	3.846	2.564	0	0	1.923	0	23.077	47.436	18.59	4.487	35.256	64.744	42.308	8.974	33.333	-198.3	3	1	11	0	4	1	0	0	0
1	CU082_HUMAN	3.125	0	6.25	0	1.563	3.125	4.688	1.563	3.125	6.25	17.188	1.563	1.563	7.813	7.813	12.5	12.5	7.813	0	1.563	0	0	0	34.375	43.75	23.438	6.25	48.438	51.563	21.875	20.313	1.563	-27.4	0	0	1	0	0	0	0	0.094	0
1	RWD2A_HUMAN	3.425	0	2.055	4.11	9.247	5.479	5.822	4.452	5.479	7.192	12.329	2.74	3.767	3.767	5.137	3.767	6.849	4.11	5.137	1.37	0	3.767	0	22.26	39.041	26.37	15.068	51.37	48.63	28.767	15.411	13.356	-102.4	1	0	0	0	0	0	0	0	0
1	CC105_HUMAN	8.417	0	1.804	4.409	6.814	0.601	5.01	3.206	2.004	7.214	12.024	2.806	3.206	6.413	6.012	9.82	4.008	6.012	6.613	1.804	0	1.804	0	25.251	45.892	29.058	7.415	49.299	50.701	31.463	20.24	11.222	-342.4	1	0	3	0	3	3	0	0	0
1	PROM1_HUMAN	4.624	0	2.543	4.74	4.855	4.277	6.127	1.965	7.399	5.318	12.948	1.618	6.243	3.815	3.931	4.162	7.861	6.012	6.358	0.809	0	4.393	0	27.168	48.324	31.329	11.445	54.913	45.087	21.04	11.445	9.595	-13	3	0	0	1	0	0	0	0.691	5
1	CAN7L_HUMAN	5.699	0	1.14	4.499	8.878	4.199	4.139	2.34	5.459	10.318	8.938	1.86	2.759	5.879	4.319	3.779	9.238	6.239	5.699	1.68	0	2.939	0	26.455	45.291	25.795	11.158	47.63	52.37	29.814	16.437	13.377	-893.8	6	1	5	0	0	3	0	0	0
1	GEMI7_HUMAN	9.924	0	1.527	3.817	6.87	4.58	6.107	2.29	4.58	0.763	9.924	1.527	1.527	9.16	6.87	9.924	6.107	3.817	8.397	0	0	2.29	0	27.481	50.382	32.824	9.16	58.015	41.985	23.664	12.977	10.687	-24.1	1	0	0	0	0	1	0	0	0
1	LPLC4_HUMAN	6.189	0	0.977	5.7	4.56	2.117	12.215	1.14	5.537	3.42	16.124	2.443	4.072	5.863	2.769	4.072	5.212	5.375	9.283	0.489	0	2.443	0	29.967	54.886	37.134	6.189	63.681	36.319	18.893	8.632	10.261	174.1	4	0	0	2	0	0	0	0.924	0
1	DFFB_HUMAN	4.734	0	3.254	4.142	7.396	4.142	5.917	2.071	3.846	5.325	11.243	1.183	2.663	5.03	6.509	9.763	8.876	3.846	4.734	1.479	0	3.846	0	26.627	43.195	24.556	11.538	49.408	50.592	28.698	17.16	11.538	-202.6	0	0	1	0	0	0	0	0	0
1	GUSP1_HUMAN	7.143	0	5.714	6.429	3.571	1.429	7.143	2.857	0.714	3.571	14.286	1.429	5.714	6.429	7.143	4.286	8.571	0.714	7.857	2.143	0	2.857	0	29.286	55.714	30	9.286	57.143	42.857	20.714	10.714	10	-33.8	0	0	0	0	0	0	0	0	0
1	TMM72_HUMAN	8.727	0	2.182	3.273	5.455	5.818	6.909	2.182	4.364	5.455	14.182	1.455	0.727	6.545	4.727	2.182	8.364	8.364	5.455	1.091	0	2.545	0	34.545	50.545	32.727	11.636	59.273	40.727	18.545	9.818	8.727	51.9	1	0	2	0	6	11	0	0.121	4
1	CH077_HUMAN	7.109	0	4.739	1.422	9.005	1.896	12.322	1.422	1.896	1.896	9.953	1.422	1.896	9.479	4.265	10.9	9.953	4.265	5.213	0.948	0	0	0	38.389	56.398	24.171	4.265	54.976	45.024	24.645	14.218	10.427	-105.6	1	1	2	0	7	3	0	0.66	0
1	YQ048_HUMAN	9.091	0	4.545	1.515	5.303	3.788	8.333	5.303	3.03	3.03	6.818	1.515	0	10.606	1.515	7.576	14.394	2.273	7.576	2.273	0	1.515	0	38.636	58.333	26.515	12.879	59.091	40.909	22.727	15.909	6.818	-22.3	2	0	2	0	7	2	0	0.666	0
1	PGM2L_HUMAN	6.431	0	2.733	5.466	6.913	4.984	5.788	1.608	4.341	8.039	9.486	2.09	4.662	4.823	3.376	4.18	6.431	6.27	6.752	1.768	0	3.859	0	27.653	49.357	27.01	12.219	53.055	46.945	26.206	13.826	12.379	-203.2	2	0	0	0	0	1	0	0	0
1	IGIP_HUMAN	5.66	0	7.547	0	1.887	5.66	5.66	3.774	5.66	5.66	5.66	5.66	5.66	1.887	5.66	3.774	15.094	1.887	7.547	0	0	5.66	0	35.849	50.943	24.528	15.094	56.604	43.396	15.094	13.208	1.887	5.8	0	0	0	0	0	0	0	0.513	0
1	CF141_HUMAN	11.066	0	0	4.918	9.426	2.459	11.066	2.459	0.82	2.049	6.557	1.639	1.639	9.016	3.689	12.705	6.148	5.328	5.738	2.049	0	1.23	0	33.607	54.918	24.18	8.197	51.639	48.361	31.557	17.213	14.344	-220.1	1	0	2	0	0	3	0	0	0
1	SMCR5_HUMAN	7.857	0	5	0.714	3.571	2.143	6.429	3.571	2.857	1.429	12.857	1.429	3.571	8.571	7.143	10.714	14.286	3.571	2.857	0.714	0	0.714	0	37.143	52.857	26.429	7.143	51.429	48.571	20	15.714	4.286	-56.6	3	1	1	0	5	3	0	0.163	0
1	ACER2_HUMAN	8.364	0	5.455	2.909	3.273	7.636	4.727	1.455	6.909	3.636	12.727	2.909	4	4.727	1.818	3.273	6.182	4	8	4.364	0	3.636	0	28.727	48.364	36	17.091	69.455	30.545	14.545	8.364	6.182	184.9	0	0	0	0	0	0	0	0	5
1	RT29_HUMAN	6.281	0	1.508	3.769	7.035	3.769	5.528	4.271	4.774	7.538	12.563	2.01	5.276	5.528	4.774	5.276	5.779	4.523	5.025	1.759	0	3.015	0	23.618	43.216	28.643	12.814	51.759	48.241	27.889	17.085	10.804	-176.6	0	0	1	0	0	0	0	0	0
1	FA89B_HUMAN	13.068	0	1.705	7.955	4.545	1.136	8.523	3.409	1.705	1.136	13.068	1.136	2.841	11.364	3.977	6.818	10.795	1.136	1.705	1.705	0	2.273	0	35.227	59.091	29.545	8.523	57.386	42.614	23.864	11.364	12.5	-90.7	4	0	1	0	2	2	0	0.094	0
1	REEP4_HUMAN	9.728	0	1.167	4.669	5.058	3.891	3.891	1.556	5.058	6.226	8.171	3.113	0.778	6.226	2.724	8.949	9.339	3.891	8.171	2.335	0	5.058	0	28.016	47.86	31.128	12.84	56.809	43.191	26.459	16.732	9.728	-53.6	1	2	2	2	1	3	0	0.989	2
1	YP026_HUMAN	7.102	0	3.267	4.688	4.972	3.977	4.545	3.409	5.256	5.966	13.494	2.273	4.972	2.983	4.261	3.551	9.801	5.966	5.824	1.705	0	1.989	0	30.682	49.148	31.676	11.08	52.415	47.585	22.585	12.926	9.659	-22.6	4	0	0	0	0	1	0	0	0
1	KISHB_HUMAN	10.811	0	4.054	1.351	1.351	8.108	6.757	1.351	5.405	9.459	12.162	2.703	1.351	1.351	0	2.703	2.703	5.405	14.865	2.703	0	5.405	0	29.73	48.649	43.243	17.568	74.324	25.676	16.216	13.514	2.703	75.9	0	0	0	0	0	0	0	0.334	2
1	GA45A_HUMAN	9.091	0	3.636	8.485	9.091	2.424	3.636	1.818	4.242	3.03	13.333	1.818	4.242	5.455	4.848	4.848	5.455	4.242	7.879	1.212	0	1.212	0	26.061	52.121	34.545	6.667	53.939	46.061	27.273	9.697	17.576	-23.8	0	0	0	0	0	2	0	0	0
1	CK073_HUMAN	7.614	0	0.508	3.553	3.553	8.629	7.614	1.015	4.061	3.553	6.599	4.569	5.076	6.599	7.107	2.03	9.645	4.569	9.645	1.523	0	2.538	0	29.949	54.822	27.919	13.706	59.898	40.102	13.706	6.599	7.107	17.2	0	0	0	0	0	1	0	0.327	0
1	CUTA_HUMAN	9.497	0	1.117	2.235	6.145	2.235	5.587	0.559	4.469	3.352	11.732	2.793	1.676	8.939	3.352	3.911	11.173	4.469	12.849	1.676	0	2.235	0	31.844	57.542	38.547	6.704	63.128	36.872	16.201	7.821	8.38	67.5	2	0	2	1	4	3	0	0.99	1
1	ALMS1_HUMAN	5.496	0	1.008	5.016	8.135	3.072	4.704	3.432	4.296	6.623	7.559	0.912	3.216	7.679	6.216	4.224	12.551	7.199	5.904	0.576	0	2.184	0	30.958	52.772	23.254	9.263	43.389	56.611	27.43	14.279	13.151	-2994.7	16	10	16	6	0	9	0	0	0
1	DPP6_HUMAN	6.012	0	1.272	5.434	7.283	3.931	7.168	3.006	6.127	5.896	7.977	1.734	3.815	5.202	4.162	4.971	7.399	6.474	6.012	1.387	0	4.74	0	28.324	48.786	26.127	13.064	51.561	48.439	26.59	13.873	12.717	-389.5	3	0	1	0	0	1	0	0	1
1	CENPF_HUMAN	4.922	0	1.807	4.143	15.047	1.433	2.897	1.931	3.333	10.062	13.551	2.15	5.047	1.869	8.598	3.863	9.252	4.455	4.174	0.249	0	1.215	0	23.333	38.567	25.981	4.829	37.601	62.399	35.047	15.857	19.19	-2847.3	16	8	12	10	0	1	0	0	0
1	OXA1L_HUMAN	8.736	0	1.609	2.299	4.828	4.138	5.517	2.529	5.057	3.908	12.414	3.218	2.299	8.506	5.057	6.207	7.126	5.517	6.667	2.299	0	2.069	0	28.506	48.276	32.874	11.034	60.23	39.77	19.77	12.644	7.126	14.3	2	0	1	1	2	4	0	0.023	4
1	ARMC2_HUMAN	5.998	0	2.537	5.306	5.998	4.037	4.498	2.191	5.767	7.382	13.495	1.615	5.767	4.498	4.498	4.96	9.112	4.844	5.536	0.461	0	1.499	0	26.99	48.097	30.796	8.189	49.942	50.058	25.836	14.533	11.303	-205.1	5	1	3	0	0	0	0	0	0
1	CLN3_HUMAN	8.904	0	2.283	2.511	4.338	5.708	8.219	2.74	4.11	1.142	16.667	1.142	2.511	5.023	3.196	4.11	11.187	4.566	6.164	2.283	0	3.196	0	35.16	51.37	35.845	13.927	63.699	36.301	14.84	7.991	6.849	185.1	4	1	2	0	0	3	0	0	11
1	ZC4H2_HUMAN	8.929	0	2.679	4.464	13.393	1.339	0.446	3.125	4.464	10.714	11.607	3.571	3.125	5.804	8.482	6.696	4.018	3.571	1.786	0.446	0	1.339	0	19.643	34.821	26.786	6.25	42.411	57.589	38.393	20.536	17.857	-218.1	2	0	0	0	0	0	0	0	0
1	TAF12_HUMAN	7.453	0	1.242	4.348	8.075	2.484	4.969	1.863	4.969	8.075	8.696	3.106	4.969	6.832	6.211	4.969	7.453	6.211	6.211	1.242	0	0.621	0	27.329	49.689	27.329	6.211	47.826	52.174	27.329	14.907	12.422	-91.3	0	2	1	0	2	3	0	0.001	0
1	G45IP_HUMAN	15.315	0	0.45	2.703	10.811	0.901	4.505	0.45	0.901	6.306	9.009	2.252	0.901	8.108	9.459	12.613	5.405	1.351	3.604	2.703	0	2.252	0	27.027	42.342	28.829	6.306	50	50	32.883	19.369	13.514	-228.3	4	0	0	0	3	1	0	0.975	0
1	MEI1_HUMAN	8.242	0	2.512	3.532	6.279	4.317	4.317	3.218	3.611	3.689	18.289	2.512	1.962	4.71	5.338	4.867	10.361	4.16	5.73	0.549	0	1.805	0	29.592	45.526	35.871	9.89	56.593	43.407	21.586	11.774	9.812	229.4	7	1	1	0	0	0	0	0	0
1	YP023_HUMAN	12.121	0	4.545	1.515	3.03	0.758	9.848	0.758	0.758	3.03	11.364	1.515	0	10.606	3.788	13.636	10.606	2.273	6.061	3.03	0	0.758	0	39.394	57.576	30.303	5.303	61.364	38.636	21.97	17.424	4.545	-38.6	0	0	2	0	1	1	0	0.014	0
1	COMD5_HUMAN	10.268	0	1.339	6.25	4.911	3.571	5.804	2.232	0.893	3.125	16.071	2.232	0.446	5.804	7.589	7.589	8.482	3.125	8.036	0.893	0	1.339	0	29.018	49.554	35.268	8.036	56.25	43.75	24.107	12.946	11.161	-19.9	0	0	0	0	1	1	0	0.021	0
1	S38A4_HUMAN	6.399	0	0.731	3.473	4.936	6.399	6.764	2.377	8.775	4.936	12.249	4.022	4.753	4.936	1.28	2.194	8.592	4.388	7.495	0.731	0	4.57	0	26.874	47.532	34.918	14.077	63.071	36.929	17.916	9.506	8.41	229.7	2	0	4	2	0	0	0	0	11
1	BL1S1_HUMAN	12	0	0.8	3.2	9.6	1.6	4	2.4	4	7.2	10.4	3.2	4.8	0.8	10.4	6.4	3.2	5.6	6.4	1.6	0	2.4	0	25.6	40.8	32.8	8	47.2	52.8	28.8	16	12.8	-72.4	1	0	0	0	0	0	0	0.001	0
1	PHYD1_HUMAN	6.186	0	1.375	3.436	7.216	6.873	7.56	3.78	3.436	3.78	9.278	2.405	2.062	6.529	6.529	4.467	8.935	5.155	7.904	1.375	0	1.718	0	29.21	49.141	26.804	13.746	54.639	45.361	22.68	12.027	10.653	-57.3	0	0	0	0	0	3	0	0.003	0
1	RYR2_HUMAN	6.12	0	1.812	5.677	8.254	4.57	6.141	2.919	4.751	6.382	11.174	3.181	3.866	3.805	4.006	5.154	7.107	4.469	6.141	1.148	0	3.322	0	25.649	45.138	28.186	11.959	52.164	47.836	28.387	14.455	13.932	-1610.8	15	1	1	2	0	1	0	0	6
1	F135A_HUMAN	4.422	0	2.178	5.809	7.591	4.092	4.026	2.838	5.281	6.403	11.155	2.046	5.149	4.488	4.29	3.102	11.947	6.271	5.413	0.528	0	2.97	0	28.845	49.703	26.271	10.429	46.601	53.399	25.743	12.343	13.399	-566.4	5	1	7	5	0	2	0	0	0
1	RM04_HUMAN	8.682	0	0.322	3.859	5.466	2.572	7.074	3.859	1.929	4.18	12.54	2.251	1.286	9.003	4.502	8.36	5.466	6.109	7.074	2.251	0	3.215	0	27.653	48.875	30.225	11.897	56.913	43.087	25.723	16.399	9.325	-116	0	0	0	0	0	3	0	0.03	0
1	ZPR1_HUMAN	8.061	0	2.179	5.664	10.893	3.704	5.882	1.743	5.664	4.575	8.061	3.05	5.011	7.19	5.011	5.011	5.229	6.536	4.793	0.218	0	1.525	0	27.887	50.545	26.58	7.19	50.327	49.673	27.887	11.329	16.558	-236	2	0	2	0	2	0	0	0	0
1	TM186_HUMAN	5.634	0	2.347	2.817	4.225	6.103	7.042	1.408	3.286	4.225	12.676	4.225	1.878	4.225	4.225	9.39	5.634	6.573	6.103	3.286	0	4.695	0	27.23	42.254	27.7	15.493	59.624	40.376	22.066	15.023	7.042	-15.5	0	0	1	0	0	0	0	0.003	2
1	ANR56_HUMAN	11.349	0	1.261	4.288	6.431	1.765	8.197	2.774	1.513	4.792	10.088	0.126	2.018	9.836	4.792	8.953	10.34	2.9	5.296	2.018	0	1.261	0	34.048	55.485	28.247	7.818	52.711	47.289	27.238	16.52	10.719	-522	9	2	21	2	3	2	0	0	0
1	TGS1_HUMAN	5.158	0	1.758	7.972	10.317	3.869	5.979	1.876	4.572	8.675	6.682	1.641	4.807	4.455	4.22	3.751	9.965	4.924	4.455	1.758	0	3.165	0	27.784	49.472	20.868	10.668	43.494	56.506	32.591	14.302	18.288	-739.1	5	8	9	3	0	1	0	0	0
1	DAOA_HUMAN	5.229	0	1.961	2.614	11.111	3.268	4.575	2.614	3.268	7.19	9.804	3.268	3.922	2.614	5.882	8.497	9.15	4.575	3.268	1.961	0	5.229	0	25.49	37.908	21.569	13.072	44.444	55.556	32.026	18.301	13.725	-132.7	0	0	0	0	0	0	0	0	0
1	S3TC1_HUMAN	11.377	0	2.246	4.042	7.485	3.368	6.811	2.919	2.545	3.144	14.521	1.497	1.946	5.763	5.165	6.362	6.662	3.668	6.437	1.123	0	2.919	0	30.763	48.952	34.88	10.329	58.608	41.392	23.952	12.425	11.527	-107.9	9	0	2	1	5	6	0	0	0
1	RN220_HUMAN	7.951	0	3.18	6.89	7.597	3.534	6.007	2.65	3.534	5.477	8.127	2.473	3.357	7.067	4.064	6.714	9.894	5.477	3.18	0.707	0	2.12	0	32.509	53.004	22.792	9.011	47.88	52.12	29.329	14.841	14.488	-388.2	2	3	6	3	0	1	0	0.009	0
1	CQ098_HUMAN	7.143	0	0.649	5.844	1.948	5.195	10.39	5.195	3.896	2.597	7.792	0.649	3.896	5.195	5.844	9.74	5.844	5.195	5.195	1.948	0	5.844	0	29.221	49.351	24.026	18.182	53.896	46.104	25.325	17.532	7.792	-96.8	0	0	0	0	0	1	0	0.03	0
1	OVCA2_HUMAN	11.013	0	2.643	3.524	6.608	7.048	10.573	1.762	2.643	2.203	12.335	0.881	0.441	9.692	6.167	7.489	7.048	1.762	4.846	0.881	0	0.441	0	33.04	51.542	30.837	10.132	62.996	37.004	21.586	11.454	10.132	-17.1	2	0	0	0	1	0	0	0.02	0
1	RM23_HUMAN	5.229	0	0	5.882	5.882	5.229	6.536	1.961	2.614	3.268	7.19	2.614	3.922	7.843	6.536	11.765	4.575	3.922	9.804	0.654	0	4.575	0	20.261	47.712	24.837	12.418	52.288	47.712	28.758	16.993	11.765	-104.9	0	0	3	1	0	0	0	0.014	0
1	HOT_HUMAN	11.991	0	1.713	5.782	3.426	3.426	6.638	3.426	4.283	5.353	9.636	3.212	2.784	6.852	2.355	4.069	7.066	6.21	7.709	0.214	0	3.854	0	33.619	56.745	33.619	10.921	59.529	40.471	22.056	12.848	9.208	3	2	0	0	0	0	4	0	0.107	0
1	TF2H5_HUMAN	5.634	0	1.408	8.451	7.042	5.634	4.225	1.408	7.042	7.042	14.085	4.225	5.634	1.408	7.042	1.408	2.817	2.817	11.268	0	0	1.408	0	16.901	43.662	38.028	8.451	56.338	43.662	25.352	9.859	15.493	16.4	0	0	0	0	0	0	0	0	0
1	DPOLL_HUMAN	9.391	0	1.913	4.522	7.304	2.609	7.13	3.304	4.696	5.217	10.087	1.217	1.565	7.13	5.739	6.957	7.652	4.522	5.565	1.217	0	2.261	0	30.609	49.391	29.739	9.391	53.217	46.783	27.304	15.478	11.826	-245.1	4	1	4	0	2	4	0	0	0
1	KCNA4_HUMAN	7.198	0	2.297	4.747	9.954	6.126	7.351	2.603	5.207	3.828	8.116	1.838	3.063	3.982	3.982	6.279	9.035	4.288	6.126	0.613	0	3.369	0	30.168	48.086	26.646	12.711	52.221	47.779	27.412	12.711	14.701	-213.9	9	1	2	2	0	0	0	0.001	3
1	AMERL_HUMAN	4.839	0	3.226	3.871	4.839	3.871	7.742	3.226	3.548	5.806	9.677	1.29	4.516	7.742	2.903	6.452	8.71	8.065	4.839	0.968	0	3.871	0	32.581	53.548	22.903	11.935	51.613	48.387	24.194	15.484	8.71	-152.9	0	0	1	0	0	5	0	0	0
1	YD019_HUMAN	5.83	0	2.242	0.448	0.897	3.139	4.933	20.628	3.139	2.242	7.175	4.484	0.897	2.691	2.691	5.83	8.969	20.179	2.242	0.448	0	0.897	0	42.152	48.43	18.386	25.112	37.22	62.78	30.045	28.7	1.345	-140.9	5	0	1	0	0	0	0	0.005	0
1	ICAM4_HUMAN	9.963	0	2.952	1.476	1.845	3.321	7.38	1.845	2.583	3.69	12.915	1.476	2.214	8.118	3.69	6.642	9.963	6.273	8.487	2.214	0	2.952	0	36.531	56.827	33.948	10.332	62.362	37.638	15.498	12.177	3.321	46.5	1	1	2	0	1	3	0	0.999	1
1	HUS1_HUMAN	5.714	0	2.5	4.643	7.5	3.929	2.5	3.571	6.786	7.857	12.5	3.214	7.5	4.286	2.857	3.214	6.786	5	7.857	0.714	0	1.071	0	22.5	46.786	32.857	9.286	51.071	48.929	26.786	14.643	12.143	-26.4	2	0	0	0	0	1	0	0	0
1	SMR3B_HUMAN	6.329	0	1.266	0	1.266	5.063	13.924	0	3.797	1.266	6.329	1.266	0	39.241	3.797	3.797	2.532	2.532	1.266	2.532	0	3.797	0	26.582	67.089	17.722	11.392	84.81	15.19	6.329	5.063	1.266	-32.8	2	0	0	0	0	0	0	1	0
1	F103A_HUMAN	3.39	0	0	4.237	8.475	3.39	8.475	2.542	0.847	2.542	1.695	1.695	10.169	9.322	8.475	11.864	5.085	2.542	1.695	4.237	0	9.322	0	19.492	44.915	7.627	19.492	44.068	55.932	29.661	16.949	12.712	-218.4	2	0	1	3	0	2	0	0	0
1	CA099_HUMAN	9.402	0	2.564	0.855	3.419	4.274	9.402	2.564	4.274	2.564	11.111	3.419	4.274	10.256	5.128	4.274	10.256	8.547	0.855	1.709	0	0.855	0	40.171	56.41	25.641	9.402	58.12	41.88	13.675	9.402	4.274	-18.1	0	1	1	1	3	4	0	0.359	0
1	RMI2_HUMAN	11.565	0	2.041	6.122	6.122	1.361	10.204	1.361	1.361	2.041	9.524	4.762	1.361	9.524	2.721	10.884	6.122	0.68	9.524	2.041	0	0.68	0	30.612	57.143	31.973	5.442	62.585	37.415	26.531	14.286	12.245	-36.4	0	0	1	0	1	0	0	0.005	0
1	KR192_HUMAN	0	0	23.077	1.923	1.923	5.769	26.923	1.923	0	0	1.923	1.923	0	1.923	0	11.538	3.846	1.923	0	0	0	15.385	0	55.769	59.615	1.923	23.077	76.923	23.077	17.308	13.462	3.846	-13	2	0	0	2	0	0	0	0.018	0
1	CA064_HUMAN	10.651	0	4.142	2.959	3.55	1.775	8.876	2.367	1.775	5.917	8.284	1.775	1.775	10.651	3.55	4.734	8.876	8.876	7.101	1.775	0	0.592	0	41.42	63.905	27.811	6.509	57.396	42.604	19.527	13.018	6.509	-38	1	0	2	0	2	2	0	0	0
1	MZT2A_HUMAN	13.291	0	0.633	3.165	5.696	1.266	12.025	0.633	1.266	5.696	11.392	3.165	1.266	9.494	5.696	6.329	8.861	3.797	5.696	0	0	0.633	0	38.608	58.228	31.646	2.532	58.861	41.139	21.519	12.658	8.861	-48.5	2	0	0	0	6	5	0	0.004	0
1	HSP1_HUMAN	3.922	0	11.765	0	0	0	0	1.961	0	0	0	3.922	0	3.922	7.843	47.059	9.804	1.961	0	0	0	7.843	0	27.451	31.373	3.922	9.804	31.373	68.627	49.02	49.02	0	-115.9	2	0	1	0	0	0	0	0	0
1	RM35_HUMAN	7.979	0	2.128	2.66	1.064	3.723	3.723	2.128	3.191	10.638	10.638	1.596	4.255	4.255	1.596	10.638	9.043	7.979	7.447	2.128	0	3.191	0	30.851	49.468	29.255	11.17	50	50	27.128	23.404	3.723	-70.8	1	0	0	0	0	4	0	0.388	0
1	PORED_HUMAN	7.862	0	2.516	1.258	2.201	8.805	5.975	4.088	4.088	3.459	15.723	2.83	3.774	4.717	3.459	4.088	6.289	3.145	7.862	3.459	0	4.403	0	25.786	43.396	35.535	20.755	68.239	31.761	15.094	11.635	3.459	169.3	3	0	0	0	0	0	0	0.924	6
1	IL15_HUMAN	4.321	0	4.321	3.704	8.642	4.321	3.704	4.321	9.877	5.556	12.346	2.469	6.173	1.852	3.086	1.235	11.111	4.938	6.173	0.617	0	1.235	0	28.395	46.296	32.716	10.494	51.235	48.765	23.457	11.111	12.346	27.6	1	0	0	0	0	0	0	0.692	0
1	PRP39_HUMAN	5.381	0	0.897	5.082	11.211	4.185	4.185	3.886	5.082	5.979	8.52	2.392	7.175	4.484	4.185	5.232	5.531	4.933	5.082	1.794	0	4.783	0	20.927	42.75	24.066	14.649	46.786	53.214	31.39	15.097	16.293	-507.5	3	0	2	0	0	1	0	0	0
1	CDC73_HUMAN	7.533	0	0.377	6.215	6.591	3.013	4.52	1.695	5.65	8.475	7.721	1.695	2.825	6.403	5.273	8.098	5.273	6.215	8.286	1.695	0	2.448	0	23.917	47.646	29.19	8.851	49.341	50.659	31.073	18.267	12.806	-306.3	2	0	2	1	0	4	0	0	0
1	PEBB_HUMAN	7.143	0	2.198	5.495	12.637	6.044	5.495	1.099	2.747	4.396	6.593	2.198	2.198	3.846	7.143	13.187	4.396	4.396	5.495	1.648	0	1.648	0	23.626	40.659	21.978	10.44	45.055	54.945	36.813	18.681	18.132	-172.5	1	1	1	0	0	2	0	0	0
1	TRMB_HUMAN	7.609	0	1.087	5.435	6.884	5.435	6.159	3.986	3.623	5.797	10.145	2.174	2.899	7.971	4.348	6.522	3.986	5.072	6.159	1.087	0	3.623	0	23.913	46.377	27.536	14.13	55.072	44.928	28.623	16.304	12.319	-122.4	0	0	0	0	0	1	0	0	0
1	RFA3_HUMAN	4.132	0	1.653	7.438	7.438	5.785	8.264	3.306	9.091	5.785	8.264	4.959	2.479	5.785	3.306	3.306	4.132	4.132	8.264	0	0	2.479	0	22.314	46.281	29.752	11.57	58.678	41.322	27.273	12.397	14.876	2.3	0	0	0	0	0	0	0	0	0
1	CB072_HUMAN	22.373	0	2.712	3.39	7.797	2.712	11.186	0.339	0.678	1.017	10.169	0.678	0.678	8.136	4.068	11.525	3.729	1.017	6.102	1.356	0	0.339	0	41.017	59.322	39.322	4.746	66.441	33.559	24.068	12.881	11.186	-36.2	6	0	1	0	1	1	0	0.001	0
1	MTER1_HUMAN	5.516	0	0.48	4.796	6.954	6.475	2.158	2.638	5.276	7.674	13.669	2.398	5.036	5.276	5.516	4.796	9.113	4.796	5.036	0.719	0	1.679	0	22.062	42.206	29.496	11.511	48.681	51.319	26.859	15.108	11.751	-125.7	2	0	1	0	0	0	0	0.001	0
1	PGES2_HUMAN	13.263	0	0.796	3.979	6.101	2.653	7.427	2.387	2.918	5.04	10.61	2.387	2.122	5.305	5.04	7.162	5.57	3.183	7.162	2.387	0	4.509	0	30.239	48.806	33.952	11.936	59.416	40.584	24.668	14.589	10.08	-93	3	0	2	0	0	0	0	0.974	0
1	TBC19_HUMAN	6.844	0	0.951	3.992	7.414	5.513	3.802	2.091	5.513	5.323	15.399	1.711	3.422	5.703	5.133	4.183	7.985	2.852	6.274	1.331	0	4.563	0	22.433	41.825	34.03	13.498	57.605	42.395	23.004	11.597	11.407	4	1	0	0	0	0	0	0	0	0
1	LBH_HUMAN	1.905	0	3.81	7.619	15.238	3.81	3.81	0.952	4.762	5.714	6.667	4.762	2.857	9.524	4.762	4.762	6.667	3.81	4.762	0.952	0	2.857	0	20	44.762	18.095	8.571	47.619	52.381	34.286	11.429	22.857	-87.5	0	0	0	0	0	1	0	0	0
1	FLOWR_HUMAN	13.372	0	4.07	1.744	5.814	4.07	8.721	0.581	6.977	2.907	11.047	2.907	2.907	3.488	4.651	3.488	7.558	4.651	5.814	2.907	0	2.326	0	38.372	52.326	37.209	9.884	65.698	34.302	14.535	6.977	7.558	74.2	1	0	0	0	6	0	0	0.26	3
1	PAQRA_HUMAN	8.519	0	2.963	2.222	3.704	8.148	6.296	4.815	5.556	3.704	10	3.704	1.852	4.444	1.481	4.815	5.926	5.185	7.037	4.074	0	5.556	0	28.889	44.444	31.111	22.593	66.296	33.704	19.259	13.333	5.926	87.3	0	0	0	0	0	0	0	0	6
1	NUP98_HUMAN	6.604	0	1.101	4.403	5.779	4.623	8.476	2.422	3.357	4.733	10.347	1.596	4.733	6.219	4.843	4.018	10.182	8.916	4.403	1.211	0	2.036	0	35.278	55.036	24.711	10.292	49.972	50.028	21.354	11.172	10.182	-751.7	11	5	11	0	0	3	9	0	0
1	FA27L_HUMAN	7.042	0	1.408	0	8.451	2.817	5.634	1.408	2.817	5.634	9.859	4.225	1.408	7.042	7.042	8.451	9.859	7.042	4.225	4.225	0	1.408	0	30.986	43.662	23.944	9.859	50.704	49.296	23.944	15.493	8.451	-39.5	0	0	1	0	0	1	0	0	0
1	ME5D1_HUMAN	8.354	0	1.229	5.651	5.897	3.44	5.651	2.703	4.914	5.405	11.057	3.931	2.211	4.668	6.634	7.371	6.388	5.651	4.914	0.737	0	3.194	0	27.273	44.717	29.238	10.074	52.088	47.912	27.027	15.479	11.548	-154.3	0	0	1	1	0	2	1	0	0
1	ETFD_HUMAN	6.969	0	2.269	4.538	6.159	3.566	9.887	3.728	5.511	6.321	9.562	1.459	4.214	6.645	3.079	4.376	4.538	4.7	6.483	2.107	0	3.89	0	28.363	50.243	28.525	13.29	58.347	41.653	25.122	14.425	10.697	-175	0	0	0	0	0	0	1	0	0
1	VGLU1_HUMAN	7.857	0	2.143	2.143	5.714	6.607	9.643	2.5	6.607	2.857	7.857	2.857	2.143	6.429	2.679	5	7.857	4.821	8.571	1.964	0	3.75	0	32.321	51.607	30.893	14.821	64.286	35.714	18.214	10.357	7.857	126.3	2	0	2	0	2	2	1	0	12
1	IF6_HUMAN	6.531	0	3.673	5.714	7.347	3.265	6.531	2.041	5.306	1.633	9.796	1.633	5.714	2.857	3.673	4.898	8.163	7.347	11.837	0.408	0	1.633	0	32.245	58.367	33.469	7.347	53.469	46.531	21.633	8.571	13.061	22.4	0	0	0	0	0	1	3	0	0
1	M4A18_HUMAN	7.74	0	1.858	1.548	1.858	4.954	7.121	1.858	7.43	1.548	7.74	0.31	7.74	7.74	5.573	1.238	9.907	9.288	9.288	1.548	0	3.715	0	35.913	62.229	32.198	12.074	59.443	40.557	8.05	4.644	3.406	74.1	2	0	0	0	2	8	1	0	4
1	YC025_HUMAN	9.249	0	4.046	0.578	4.624	1.156	18.497	3.468	0.578	2.312	9.249	0.578	1.156	8.092	1.156	15.029	9.827	2.312	4.624	2.312	0	1.156	0	43.931	58.382	23.699	8.092	59.538	40.462	26.012	20.809	5.202	-102.4	2	0	0	0	2	0	0	0.079	0
1	NFIP1_HUMAN	10.407	0	0.905	5.882	5.882	9.955	7.692	0	4.977	2.715	9.955	1.81	2.715	6.335	2.715	4.977	6.787	4.525	4.072	2.262	0	5.43	0	30.317	49.321	29.412	17.647	63.801	36.199	19.457	7.692	11.765	12.3	3	0	0	2	0	4	0	0.99	3
1	IPO13_HUMAN	8.1	0	2.181	4.881	6.542	4.361	3.946	2.388	4.881	4.154	14.019	2.388	2.492	5.607	7.165	3.738	7.165	3.946	7.892	1.454	0	2.7	0	25.337	46.21	34.891	10.903	57.529	42.471	21.703	10.28	11.423	66	5	0	1	2	0	1	3	0	0
1	F132B_HUMAN	13.842	0	1.695	3.39	5.65	2.542	10.734	1.412	1.695	2.542	12.147	1.13	1.695	12.147	2.542	10.169	6.215	2.26	5.932	0.565	0	1.695	0	34.746	57.91	33.616	6.215	64.124	35.876	23.164	14.124	9.04	-79.8	7	1	1	0	3	2	1	1	1
1	KAAG1_HUMAN	15.476	0	0	4.762	5.952	0	7.143	5.952	0	4.762	7.143	1.19	2.381	15.476	5.952	8.333	3.571	3.571	7.143	1.19	0	0	0	29.762	59.524	29.762	7.143	54.762	45.238	29.762	19.048	10.714	-74.4	0	0	0	0	3	3	0	0	0
1	DSCR4_HUMAN	7.627	0	2.542	6.78	3.39	2.542	3.39	3.39	7.627	5.932	11.017	0.847	0.847	10.169	3.39	5.085	14.407	5.932	1.695	1.695	0	1.695	0	33.898	53.39	27.966	9.322	50.847	49.153	24.576	14.407	10.169	-38	1	1	6	0	8	6	0	0	0
1	A2LD1_HUMAN	9.15	0	1.307	4.575	7.843	3.922	7.843	4.575	1.307	0.654	11.111	1.307	2.614	9.804	3.268	10.458	3.922	3.268	7.19	1.307	0	4.575	0	25.49	49.673	28.758	14.379	58.824	41.176	28.105	15.686	12.418	-73.7	1	0	0	0	0	2	0	0.028	0
1	YIPF3_HUMAN	10.857	0	1.143	4	5.429	4.857	9.429	2.571	5.714	2.286	13.429	4.571	2.571	4.286	4	4.571	4.286	5.714	6	1.143	0	3.143	0	31.429	48.286	36	11.714	64.571	35.429	18.857	9.429	9.429	104.1	3	0	0	0	0	4	0	0	5
1	VMO1_HUMAN	8.416	0	4.455	6.436	4.95	3.96	14.851	1.485	1.98	1.98	10.396	0.99	3.96	5.941	2.97	5.941	5.941	5.941	4.455	3.96	0	0.99	0	39.604	60.396	25.248	10.396	60.396	39.604	20.792	9.406	11.386	-52.8	2	0	0	0	0	1	0	0.998	0
1	CC122_HUMAN	5.495	0	1.465	4.762	13.553	2.564	1.832	3.297	6.96	13.919	8.059	2.198	5.495	0.733	8.425	3.663	5.861	5.128	3.663	1.099	0	1.832	0	19.78	34.432	24.176	8.791	35.897	64.103	39.194	20.879	18.315	-287.9	1	0	1	0	0	0	0	0	0
1	TOIP1_HUMAN	6.518	0	0.515	5.146	8.748	3.431	4.631	1.715	2.573	4.974	7.547	1.029	3.602	5.832	7.204	9.262	11.321	6.346	5.832	1.372	0	2.401	0	29.331	49.743	22.47	8.919	41.681	58.319	29.846	15.952	13.894	-540.6	5	2	12	2	0	1	4	0	0
1	AAGAB_HUMAN	7.937	0	1.905	8.254	8.254	3.492	5.714	2.857	4.444	4.762	8.889	1.905	4.444	4.444	3.81	2.857	9.206	4.762	8.889	1.905	0	1.27	0	29.524	55.556	30.159	9.524	50.794	49.206	26.984	10.476	16.508	-85.5	1	0	0	0	0	1	1	0.46	0
1	YV007_HUMAN	4.878	0	2.439	4.878	9.756	2.439	4.878	0	2.439	7.317	4.878	4.878	7.317	4.878	9.756	4.878	4.878	7.317	9.756	2.439	0	0	0	24.39	51.22	21.951	4.878	43.902	56.098	26.829	12.195	14.634	-33.2	0	0	0	0	0	1	0	0	0
1	BT2A1_HUMAN	5.503	0	2.657	4.175	9.298	4.364	6.262	2.467	5.503	4.364	9.488	2.087	2.467	5.882	2.657	7.78	7.59	4.364	9.108	1.518	0	2.467	0	26.376	48.008	29.602	10.816	54.839	45.161	28.083	14.611	13.472	-99.2	3	0	0	0	0	0	4	1	2
1	C109A_HUMAN	7.692	0	1.425	5.698	5.698	2.849	7.123	2.564	4.558	4.558	12.821	1.994	1.994	3.704	5.983	8.262	5.128	5.128	7.123	1.425	0	4.274	0	26.496	45.014	32.194	11.111	54.986	45.014	26.781	15.385	11.396	-91.1	4	0	0	0	0	0	0	0.929	3
1	CO4A_HUMAN	7.856	0	1.606	4.989	6.021	3.842	7.282	2.179	3.154	4.415	11.468	1.72	3.039	5.677	5.39	6.193	8.372	5.046	7.626	1.147	0	2.982	0	30.161	51.491	30.103	10.149	54.358	45.642	23.796	12.787	11.009	-440.3	6	2	4	4	0	3	5	0	0
1	RS23_HUMAN	9.091	0	2.098	3.497	4.196	3.497	10.49	3.497	4.196	13.986	7.692	0.699	4.895	3.497	2.797	8.392	3.497	2.098	9.79	0.699	0	1.399	0	27.273	48.951	30.769	9.091	53.147	46.853	33.566	25.874	7.692	-74.2	0	0	0	0	0	0	0	0	0
1	HAUS2_HUMAN	8.511	0	1.702	2.128	8.511	2.979	1.702	4.255	6.809	7.66	12.766	4.255	6.809	4.681	5.532	3.404	4.255	5.106	5.957	0.851	0	2.128	0	21.277	40.851	34.043	10.213	52.34	47.66	25.957	15.319	10.638	-41.7	1	0	0	0	0	1	2	0.05	0
1	ATG13_HUMAN	6.383	0	1.741	6.19	6.576	4.255	6.19	2.321	4.836	4.255	8.704	2.515	3.095	7.157	4.062	4.255	10.445	7.157	6.963	0.387	0	2.515	0	31.915	55.319	26.886	9.478	51.644	48.356	23.598	10.832	12.766	-140.6	4	3	3	1	2	10	1	0	0
1	ERG7_HUMAN	8.197	0	2.869	5.055	6.421	3.962	8.197	3.415	3.689	3.005	10.656	2.322	2.869	5.055	4.508	6.967	5.055	5.055	5.055	3.142	0	4.508	0	29.372	47.404	27.596	15.027	57.65	42.35	24.863	13.388	11.475	-233.3	1	0	0	0	0	0	2	0	0
1	TM11L_HUMAN	5.714	0	1.905	1.905	3.81	7.619	3.81	2.857	7.619	3.81	12.381	4.762	5.714	2.857	1.905	3.81	9.524	4.762	6.667	2.857	0	5.714	0	25.714	42.857	32.381	19.048	61.905	38.095	16.19	10.476	5.714	41.9	0	0	0	0	0	0	0	0.034	1
1	ANS4B_HUMAN	7.674	0	1.439	7.434	10.312	4.077	6.235	2.398	3.837	6.954	10.552	1.439	4.796	3.597	5.516	5.516	8.873	3.837	3.837	0.719	0	0.959	0	28.058	47.722	25.899	8.153	44.365	55.635	32.614	14.868	17.746	-303.2	3	0	7	0	2	1	2	0	0
1	HS12B_HUMAN	10.204	0	1.749	4.082	6.851	4.81	8.309	2.478	3.207	3.353	9.767	1.749	1.458	6.268	4.665	8.746	6.56	4.519	7.872	1.166	0	2.187	0	31.341	51.02	31.05	10.641	57.289	42.711	25.51	14.577	10.933	-148	1	1	6	0	2	2	1	0	0
1	HYOU1_HUMAN	8.809	0	0.4	5.205	11.411	3.704	6.206	1.101	3.103	7.708	9.81	2.503	3.403	5.906	5.105	5.706	5.205	5.105	7.508	0.501	0	1.602	0	25.726	47.748	29.229	6.907	50.05	49.95	31.131	14.515	16.617	-545.9	6	4	3	0	0	4	5	0.577	1
1	CC022_HUMAN	7.801	0	2.837	2.837	4.255	3.546	3.546	1.418	1.418	6.383	12.766	0.709	2.837	13.475	5.674	7.092	11.348	5.674	2.837	2.837	0	0.709	0	31.206	53.191	24.823	8.511	52.482	47.518	21.986	14.894	7.092	-79.3	1	0	2	0	5	3	1	0	0
1	MDFIC_HUMAN	6.504	0	10.163	6.098	5.691	2.033	10.976	3.252	5.691	5.285	5.691	2.846	4.472	4.472	6.098	2.033	10.163	4.472	3.659	0.407	0	0	0	42.276	60.976	21.545	5.691	52.439	47.561	22.358	10.569	11.789	-75.7	1	0	0	0	1	0	1	0.002	0
1	AP3B2_HUMAN	8.503	0	1.017	5.453	8.503	2.588	5.083	1.756	4.898	6.654	9.889	2.495	2.957	5.638	4.251	4.898	10.166	5.176	7.116	0.462	0	2.495	0	29.945	51.109	30.407	7.301	50.185	49.815	27.264	13.309	13.956	-376.7	8	3	20	2	4	3	2	0	0
1	LTN1_HUMAN	5.153	0	2.661	4.7	7.644	4.473	3.624	1.982	5.379	7.588	14.553	1.982	3.907	4.247	3.964	3.341	9.456	5.379	5.606	1.699	0	2.661	0	26.274	44.734	30.691	10.815	52.039	47.961	25.255	12.911	12.344	-194.5	7	0	1	0	0	1	5	0	0
1	C1QBP_HUMAN	6.028	0	2.482	7.092	10.284	4.61	7.092	1.773	3.191	5.674	10.993	1.064	3.191	6.028	3.546	5.319	7.092	5.674	6.383	1.064	0	1.418	0	28.369	51.064	26.596	8.865	50.355	49.645	30.142	12.766	17.376	-130.1	1	1	1	0	0	0	3	0.446	0
1	ANGI_HUMAN	4.082	0	4.082	4.082	2.721	4.082	8.163	4.082	4.762	4.762	9.524	2.041	6.122	6.803	4.082	8.844	6.122	6.122	6.122	0.68	0	2.721	0	28.571	51.701	24.49	11.565	53.061	46.939	24.49	17.687	6.803	-62.1	1	0	0	0	0	0	0	1	1
1	TEX10_HUMAN	5.059	0	1.399	3.767	4.844	3.445	4.198	3.337	6.136	6.136	16.254	1.507	3.983	4.09	6.351	5.382	8.611	5.274	6.351	1.615	0	2.26	0	24.543	42.734	33.8	10.657	52.314	47.686	23.466	14.855	8.611	-66.6	4	0	0	1	0	0	3	0	0
1	RPTOR_HUMAN	7.715	0	2.247	5.543	4.944	3.446	5.169	2.397	4.869	3.895	10.412	2.547	4.12	6.142	4.494	5.918	8.464	5.468	7.566	2.097	0	2.547	0	29.064	52.434	30.562	10.487	54.757	45.243	22.697	12.21	10.487	-224.2	3	2	5	3	0	4	4	0	0
1	TRH_HUMAN	8.678	0	0.413	4.132	15.289	1.24	10.331	4.132	0.826	3.719	10.331	0.826	0.826	7.851	8.264	10.331	4.132	1.653	3.719	2.479	0	0.826	0	25.207	41.736	23.554	8.678	47.521	52.479	37.603	18.182	19.421	-286	5	0	2	0	0	0	1	1	0
1	TP53B_HUMAN	5.527	0	1.826	6.136	10.598	1.978	6.846	2.028	3.6	5.325	7.809	1.623	2.89	7.657	5.578	3.905	12.475	6.339	6.085	0.406	0	1.369	0	33.012	55.781	23.022	5.781	44.726	55.274	27.992	11.258	16.734	-1380.8	10	19	32	2	4	13	7	0	0
1	CU042_HUMAN	1.235	0	1.235	4.938	3.704	7.407	7.407	9.877	4.938	6.173	11.111	1.235	1.235	2.469	7.407	8.642	9.877	3.704	3.704	1.235	0	2.469	0	23.457	35.802	20.988	20.988	44.444	55.556	33.333	24.691	8.642	-55.4	0	0	0	0	0	0	0	0.116	0
1	PHS2_HUMAN	15.385	0	0.769	3.077	6.923	5.385	6.154	3.846	3.077	6.923	11.538	3.077	4.615	0.769	3.846	5.385	6.923	4.615	4.615	1.538	0	1.538	0	33.846	46.923	34.615	12.308	53.846	46.154	26.154	16.154	10	-21.3	1	0	0	0	0	0	0	0.923	0
1	STON2_HUMAN	5.414	0	1.436	6.077	7.072	4.42	4.42	3.425	4.199	3.978	7.956	2.32	3.978	7.735	3.978	4.751	12.155	6.63	6.298	1.989	0	1.768	0	30.055	54.144	23.867	11.602	47.956	52.044	25.304	12.155	13.149	-440	4	3	9	1	0	6	4	0	0
1	KHDC1_HUMAN	3.376	0	2.532	2.954	5.063	5.063	6.329	4.641	4.641	1.688	10.97	3.376	1.688	5.485	5.063	7.595	10.127	6.751	7.173	2.532	0	2.954	0	29.114	46.414	26.16	15.19	54.43	45.57	21.941	13.924	8.017	-28.1	0	0	0	0	0	2	0	0.017	2
1	TM45A_HUMAN	4	0	2.545	1.818	5.455	8.727	8.364	3.636	6.909	4	16	3.636	3.273	2.545	2.909	3.273	5.091	5.091	6.182	2.909	0	3.636	0	25.091	38.909	33.091	18.909	65.455	34.545	18.182	10.909	7.273	141.1	2	0	0	0	0	0	1	0.281	7
1	TM38A_HUMAN	8.027	0	2.676	2.676	4.348	7.023	7.358	6.02	5.351	5.686	13.043	2.676	1.672	4.682	1.338	2.676	10.033	2.676	6.689	2.007	0	3.344	0	30.769	46.488	33.11	18.395	62.876	37.124	21.405	14.381	7.023	97.3	3	0	0	0	0	0	1	0.475	4
1	CT201_HUMAN	12.371	0	0.515	3.093	8.763	2.062	8.247	1.031	3.093	4.124	11.34	2.062	1.031	11.856	4.639	13.402	3.093	4.124	3.093	1.031	0	1.031	0	28.351	47.423	29.897	5.155	56.701	43.299	30.412	18.557	11.856	-131.3	0	0	0	0	1	3	0	0	0
1	MCTP2_HUMAN	4.442	0	1.708	6.948	6.264	3.872	4.214	1.481	5.695	8.2	12.984	1.481	4.442	4.784	3.645	5.125	9.795	4.214	6.72	1.481	0	2.506	0	24.374	47.267	29.841	9.339	49.886	50.114	28.018	14.806	13.212	-262.8	7	1	6	2	0	2	4	0	2
1	CNOT8_HUMAN	4.452	0	1.712	6.507	8.219	6.164	6.507	2.055	6.164	5.137	11.644	3.767	4.795	2.055	6.164	3.425	7.192	3.425	5.479	1.027	0	4.11	0	23.288	42.123	27.74	13.356	53.082	46.918	25.342	10.616	14.726	-59.9	0	0	0	0	0	0	1	0.002	0
1	CX041_HUMAN	3.738	0	1.402	7.009	14.953	2.804	4.673	0	8.879	5.14	8.411	3.738	6.075	5.607	3.738	1.869	7.944	7.477	3.738	0.935	0	1.869	0	25.234	47.664	24.766	5.607	45.794	54.206	28.972	7.009	21.963	-112.5	0	0	0	2	0	0	1	0	0
1	ANRA2_HUMAN	6.39	0	1.917	5.431	7.029	2.236	6.709	3.514	5.112	4.792	10.863	3.195	6.07	4.473	4.792	2.236	8.307	6.39	7.348	0.639	0	2.556	0	29.712	53.035	29.712	8.946	51.438	48.562	23.003	10.543	12.46	-71.1	0	0	0	1	0	6	0	0	0
1	PQLC1_HUMAN	10.332	0	1.476	4.059	3.69	6.273	5.904	2.952	3.321	2.952	13.653	3.321	1.845	4.428	4.428	5.535	5.904	5.166	8.856	2.583	0	3.321	0	28.782	47.97	36.162	15.129	63.469	36.531	19.188	11.439	7.749	83.5	2	0	0	0	0	2	0	0.488	4
1	RM51_HUMAN	3.906	0	1.563	3.906	3.125	4.688	10.156	3.125	6.25	7.813	11.719	3.125	6.25	5.469	0.781	13.281	3.125	0.781	4.688	3.906	0	2.344	0	19.531	39.844	26.563	14.063	57.813	42.188	31.25	24.219	7.031	-63.4	0	0	0	0	0	1	0	0.11	0
1	CG062_HUMAN	2.767	0	0.791	5.138	5.138	5.138	2.767	4.743	6.719	7.115	13.439	3.953	2.767	5.534	6.324	3.162	6.719	4.743	8.3	0.791	0	3.953	0	17.787	39.526	31.225	14.625	54.15	45.85	25.296	15.02	10.277	-11.2	0	0	0	0	0	0	0	0.001	0
1	CF123_HUMAN	7.018	0	1.754	5.263	3.509	3.509	8.772	7.018	3.509	1.754	7.018	1.754	0	12.281	5.263	3.509	10.526	7.018	5.263	1.754	0	3.509	0	35.088	57.895	22.807	15.789	56.14	43.86	21.053	12.281	8.772	-24	0	0	0	0	1	3	0	0.002	0
1	FBXL8_HUMAN	17.112	0	4.278	3.476	7.754	2.406	4.278	4.278	1.337	1.07	17.112	0.802	1.337	6.952	0.802	9.893	5.615	2.941	6.684	1.07	0	0.802	0	34.225	52.674	42.246	8.556	62.834	37.166	26.471	15.241	11.23	68.5	4	0	1	0	0	1	2	0.003	0
1	XRCC5_HUMAN	6.148	0	1.366	6.967	7.923	6.011	5.191	2.459	6.967	8.607	8.88	2.322	3.279	4.235	5.464	3.689	7.377	4.372	6.421	0.546	0	1.776	0	24.454	45.355	28.415	10.792	49.863	50.137	29.645	14.754	14.891	-245.8	1	0	0	1	0	0	2	0.001	0
1	LCE3B_HUMAN	4.211	0	18.947	3.158	1.053	0	12.632	3.158	0	3.158	3.158	1.053	2.105	11.579	10.526	7.368	16.842	0	0	0	0	1.053	0	52.632	69.474	7.368	4.211	52.632	47.368	17.895	13.684	4.211	-79.8	3	0	0	0	4	0	0	0	0
1	CCKN_HUMAN	12.174	0	1.739	5.217	5.217	0.87	7.826	1.739	2.609	1.739	9.565	4.348	2.609	6.957	6.087	11.304	8.696	1.739	5.217	0.87	0	3.478	0	32.174	52.174	29.565	6.957	55.652	44.348	25.217	14.783	10.435	-58.6	0	0	1	1	1	0	0	1	0
1	CQ054_HUMAN	4.255	0	4.965	2.837	9.929	1.418	4.255	2.837	2.837	5.674	12.057	2.837	6.383	8.511	6.383	4.965	8.511	4.255	4.255	2.837	0	0	0	26.241	48.227	23.404	7.092	48.227	51.773	26.241	13.475	12.766	-91.2	0	0	1	0	2	2	1	0	0
1	ZBBX_HUMAN	3.875	0	2.375	5.875	11	3.375	3	2.375	3.875	9.5	10.125	1.125	5.75	3.75	5.5	4.25	11.5	5.375	4.5	0.75	0	2.125	0	26.125	46	22.375	8.625	38.875	61.125	33	16.125	16.875	-692	4	1	3	3	0	1	6	0	0
1	SEN34_HUMAN	12.581	0	0.645	3.548	7.742	2.258	8.387	1.935	1.613	3.548	11.935	0.645	0.968	6.774	7.097	8.387	9.032	3.548	5.806	1.935	0	1.613	0	34.194	51.29	31.935	7.742	54.194	45.806	25.161	13.871	11.29	-137.8	1	0	0	0	4	1	0	0.002	0
1	F150B_HUMAN	8.553	0	3.289	3.947	5.921	1.974	9.868	5.263	1.316	5.921	16.447	1.974	0.658	7.237	3.289	10.526	3.289	2.632	5.263	0	0	2.632	0	27.632	44.737	31.579	9.868	58.553	41.447	31.579	21.711	9.868	-54.2	3	0	0	0	0	0	0	0.999	0
1	S38A9_HUMAN	4.456	0	2.139	3.387	2.852	8.378	5.882	3.03	9.269	3.209	11.052	3.387	5.348	5.348	2.674	3.209	7.843	5.704	6.774	1.604	0	4.456	0	26.025	46.881	31.551	17.469	62.745	37.255	15.686	9.447	6.239	226.9	1	0	0	0	0	0	3	0	11
1	INSC_HUMAN	9.154	0	4.491	4.318	8.117	1.9	5.872	1.9	3.8	3.109	13.299	3.627	2.245	3.454	5.872	6.736	8.29	4.318	7.945	0.864	0	0.691	0	32.124	50.086	34.197	5.354	55.095	44.905	24.18	11.744	12.435	7.3	3	0	1	1	0	0	2	0	0
1	OPSR_HUMAN	9.341	0	3.022	1.923	3.022	5.495	5.495	1.923	6.593	3.846	7.692	3.022	3.297	5.22	3.571	3.297	9.615	5.495	9.89	3.846	0	4.396	0	32.967	53.297	33.516	15.659	64.011	35.989	14.011	9.066	4.945	135.9	1	0	1	0	5	1	1	0	7
1	CRUM3_HUMAN	10	0	0	0.833	6.667	1.667	7.5	0	4.167	2.5	18.333	0.833	4.167	8.333	3.333	7.5	9.167	6.667	5.833	1.667	0	0.833	0	33.333	52.5	38.333	4.167	59.167	40.833	17.5	10	7.5	12.3	3	0	1	0	7	5	1	0.7	2
1	POK12_HUMAN	5.826	0	2.262	4.455	4.661	3.427	4.729	2.605	7.676	6.648	9.39	1.782	5.141	6.306	5.689	4.729	6.237	7.197	6.58	2.605	0	2.056	0	26.251	48.732	29.472	10.692	52.639	47.361	23.098	13.982	9.116	-370.5	4	0	1	0	0	2	10	0	3
1	D103A_HUMAN	2.985	0	8.955	0	2.985	4.478	10.448	2.985	5.97	8.955	13.433	1.493	1.493	4.478	2.985	11.94	2.985	2.985	5.97	0	0	4.478	0	28.358	40.299	28.358	11.94	62.687	37.313	26.866	23.881	2.985	0.1	1	0	0	0	0	0	0	1	1
1	PALM_HUMAN	10.594	0	0.775	5.168	12.661	0.258	5.685	1.292	3.359	6.202	6.718	2.584	2.067	7.752	5.426	6.718	6.977	8.01	6.718	0.258	0	0.775	0	32.041	53.747	27.39	2.584	45.478	54.522	32.041	14.212	17.829	-304.9	4	5	6	0	4	9	1	0	0
1	PPT1_HUMAN	6.863	0	2.614	4.575	5.556	4.575	7.516	2.614	5.556	5.556	11.111	3.268	4.248	5.882	5.882	3.268	6.536	2.941	6.536	1.961	0	2.941	0	26.471	47.712	30.065	12.092	58.824	41.176	21.569	11.438	10.131	-25.6	0	0	0	0	0	0	2	1	0
1	IL34_HUMAN	3.719	0	2.893	2.066	7.025	2.479	4.959	1.24	1.653	3.306	14.463	1.653	3.719	9.504	6.198	5.785	9.091	4.132	9.091	2.479	0	4.545	0	24.793	49.174	28.926	10.744	57.438	42.562	19.421	10.331	9.091	-49.2	1	0	2	0	6	2	1	0.769	0
1	CCD79_HUMAN	4.539	0	3.714	3.989	7.978	3.576	3.164	3.576	5.089	8.116	10.591	2.063	7.153	2.476	4.952	3.851	9.491	6.052	5.915	0.963	0	2.751	0	26.96	46.492	26.135	10.867	44.842	55.158	27.51	15.543	11.967	-340.2	2	3	1	0	0	0	12	0	0
1	ATG9A_HUMAN	7.986	0	2.026	2.98	7.032	5.364	6.555	4.052	5.125	2.384	11.919	1.669	2.622	6.079	5.602	5.959	7.509	4.291	5.959	1.788	0	3.099	0	28.367	46.007	30.989	14.303	57.569	42.431	22.408	12.396	10.012	-74.6	5	0	6	2	0	2	4	0	5
1	PRR24_HUMAN	13.38	0	3.521	1.408	3.521	0.704	11.972	0	0.704	0	9.859	0.704	0	17.606	2.817	11.972	8.451	2.817	6.338	1.408	0	2.817	0	40.141	65.493	30.282	4.93	69.014	30.986	16.901	11.972	4.93	-34.3	5	2	3	0	6	4	0	0.013	1
1	CK093_HUMAN	9.74	0	5.844	6.494	4.545	5.195	1.948	3.896	2.597	0.649	6.494	0.649	3.896	9.74	4.545	1.299	17.532	5.844	1.299	0	0	7.792	0	40.909	62.338	20.13	16.883	51.299	48.701	16.883	5.844	11.039	-67.6	2	1	3	2	0	4	2	0	0
1	APOM_HUMAN	6.383	0	3.191	3.723	7.447	5.319	6.915	3.191	4.787	4.255	11.17	3.191	4.255	6.383	4.255	4.255	6.383	6.383	3.191	1.596	0	3.723	0	29.255	46.809	25.532	13.83	55.851	44.149	22.872	11.702	11.17	-48.6	0	0	1	0	0	0	1	0.396	0
1	TM154_HUMAN	6.557	0	0.546	3.279	12.022	3.825	2.732	0.546	4.918	4.918	11.475	3.279	7.65	6.011	3.279	3.279	8.743	6.557	7.65	0.546	0	2.186	0	25.137	49.727	30.601	7.104	49.727	50.273	24.044	8.743	15.301	-46	2	1	2	0	3	4	2	0.999	2
1	TM2D3_HUMAN	5.263	0	6.883	4.453	2.429	5.263	9.717	0.81	4.453	3.644	10.121	2.024	3.239	6.073	3.644	5.263	6.883	8.097	6.073	2.024	0	3.644	0	36.842	56.68	25.911	11.741	61.538	38.462	16.599	9.717	6.883	22.9	1	0	0	1	0	4	5	0.987	1
1	EAPP_HUMAN	5.965	0	2.807	9.123	11.228	2.105	3.158	2.807	1.754	8.07	5.965	3.158	4.211	4.561	3.86	6.316	8.772	5.263	6.316	0.351	0	4.211	0	25.965	50.175	20	9.474	40.351	59.649	37.544	17.193	20.351	-304	3	1	8	5	0	0	1	0	0
1	CK5P3_HUMAN	7.708	0	1.186	5.534	10.672	2.372	5.731	1.581	5.534	5.534	12.846	2.174	1.779	3.36	8.103	4.15	6.917	4.348	6.324	1.383	0	2.767	0	25.889	42.885	32.411	8.103	51.383	48.617	27.47	11.265	16.206	-150.9	3	0	0	0	0	0	1	0	0
1	YO014_HUMAN	12.5	0	2.404	3.846	3.365	1.923	10.577	5.769	0.962	1.442	7.692	1.442	0.962	11.058	4.808	5.769	10.577	6.25	4.327	3.846	0	0.481	0	42.308	62.5	25.481	12.019	57.212	42.788	20.192	12.981	7.212	-95.6	1	1	1	0	5	5	1	0.405	0
1	CI118_HUMAN	5.797	0	5.797	4.348	4.348	4.348	5.797	1.449	5.797	7.246	5.797	2.899	2.899	5.797	4.348	4.348	8.696	5.797	5.797	4.348	0	4.348	0	31.884	50.725	23.188	14.493	56.522	43.478	21.739	13.043	8.696	-17.5	0	0	0	1	0	0	0	0.02	0
1	GRP_HUMAN	6.757	0	0.676	2.027	6.757	0.676	11.486	2.027	1.351	6.081	12.162	2.027	5.405	7.432	6.757	8.784	8.784	2.027	5.405	2.027	0	1.351	0	29.73	50	25.676	6.081	51.351	48.649	25.676	16.892	8.784	-113.9	1	0	2	0	0	0	0	1	0
1	ZRAS1_HUMAN	2.674	0	1.07	1.604	11.23	3.209	4.278	3.209	6.952	10.695	7.487	3.743	3.209	5.348	9.626	10.695	4.278	3.743	4.813	0	0	2.139	0	16.043	31.016	21.925	8.556	41.711	58.289	37.433	24.599	12.834	-197.3	0	0	0	0	0	0	1	0	0
1	TPST2_HUMAN	7.958	0	1.857	4.509	5.305	2.387	7.162	2.387	4.244	5.305	11.671	3.714	3.448	5.57	3.714	7.162	6.366	3.714	9.284	1.061	0	3.183	0	27.056	49.867	33.156	9.019	58.09	41.91	24.668	14.854	9.814	-35.4	1	0	0	0	0	0	1	0.998	1
1	TPGS1_HUMAN	16.207	0	1.379	3.793	7.586	4.138	8.276	1.724	1.034	2.069	12.759	1.379	1.724	5.862	4.483	11.034	5.172	2.414	7.586	0.345	0	1.034	0	33.448	52.414	37.586	7.241	60	40	26.207	14.828	11.379	-38.1	1	0	0	0	0	1	1	0	0
1	SARDH_HUMAN	9.586	0	1.852	5.011	5.773	3.595	9.913	4.357	3.377	3.268	9.15	2.505	2.288	5.664	3.159	6.972	6.318	4.684	7.19	1.743	0	3.595	0	32.353	52.505	29.303	13.29	58.17	41.83	25.381	14.597	10.784	-235	1	0	0	1	0	0	2	0	0
1	PRR25_HUMAN	11.692	0	2.239	2.488	2.488	0.498	14.179	2.985	2.736	1.99	6.965	0.995	1.244	15.423	3.483	8.706	7.214	7.96	4.229	1.99	0	0.498	0	43.284	66.667	25.622	5.97	61.443	38.557	18.657	13.682	4.975	-193.4	3	5	2	0	3	16	0	0	0
1	OSCP1_HUMAN	4.627	0	0.257	4.884	8.997	4.884	6.17	1.285	5.141	6.17	12.596	4.113	4.884	5.141	5.141	6.17	5.398	5.398	5.398	0.771	0	2.571	0	21.851	42.159	27.763	9.512	51.671	48.329	27.506	13.625	13.882	-149	0	0	0	1	0	0	0	0.019	0
1	SCRG1_HUMAN	3.061	0	8.163	6.122	3.061	6.122	6.122	3.061	6.122	6.122	12.245	4.082	7.143	5.102	4.082	2.041	3.061	3.061	8.163	1.02	0	2.041	0	23.469	50	29.592	12.245	62.245	37.755	20.408	11.224	9.184	25.6	0	0	0	0	0	0	0	1	1
1	APOL5_HUMAN	9.7	0	1.617	2.54	6.467	3.233	9.238	3.002	2.54	6.005	10.393	3.695	3.926	5.774	3.926	5.774	8.083	5.312	6.005	1.848	0	0.924	0	33.949	52.194	28.637	9.007	54.965	45.035	23.788	14.781	9.007	-131.1	3	1	1	0	0	1	3	0	0
1	SEN54_HUMAN	7.985	0	1.711	4.183	7.985	3.802	6.844	2.852	1.901	4.183	10.837	0.951	2.091	8.365	7.224	8.365	9.696	2.281	5.323	1.521	0	1.901	0	28.517	48.479	26.046	10.076	51.141	48.859	27.567	15.399	12.167	-338.7	5	1	8	0	2	0	0	0	0
1	PP4R4_HUMAN	4.811	0	2.176	4.582	7.675	4.238	3.207	2.52	5.498	7.446	13.173	2.405	3.436	5.04	5.155	5.155	8.935	5.842	5.842	0.344	0	2.52	0	24.971	43.872	29.324	9.622	49.255	50.745	27.377	15.12	12.257	-240.6	4	3	1	0	2	4	2	0	0
1	CF058_HUMAN	6.061	0	1.818	6.061	4.242	5.455	4.242	1.515	3.636	4.242	10.303	2.727	5.758	5.455	3.03	4.848	11.212	4.545	5.758	3.03	0	6.061	0	27.879	50.909	25.758	16.061	54.545	45.455	20.909	10.606	10.303	-91.1	2	0	0	0	0	1	2	0.984	0
1	PIGS_HUMAN	10.991	0	0.36	4.505	6.306	3.784	4.144	2.342	4.324	4.505	12.613	2.703	2.342	5.946	3.604	5.045	8.649	4.144	8.468	1.441	0	3.784	0	28.288	49.55	36.396	11.351	58.559	41.441	22.703	11.892	10.811	31.9	3	0	0	0	0	0	2	0.91	2
1	CB062_HUMAN	5.943	0	1.809	4.393	9.819	5.426	5.943	2.842	4.134	5.168	12.661	3.359	1.55	5.943	4.91	5.168	8.527	3.876	4.91	1.034	0	2.584	0	26.098	42.894	27.649	11.886	53.747	46.253	27.39	13.178	14.212	-102.3	1	0	1	1	0	1	0	0	0
1	NARFL_HUMAN	8.193	0	2.941	4.832	6.933	4.832	7.353	3.782	3.151	4.622	9.874	1.471	1.891	5.042	6.303	6.723	7.143	4.832	6.933	0.63	0	2.521	0	30.462	49.16	28.151	11.765	52.941	47.059	26.891	15.126	11.765	-166.3	0	0	1	3	0	0	1	0	0
1	GP123_HUMAN	9.821	0	4.286	3.214	3.929	4.464	9.286	4.464	3.036	2.5	10.357	1.607	1.964	9.286	4.107	5.536	5.179	7.5	4.643	1.429	0	3.393	0	36.071	55.179	27.857	13.75	61.607	38.393	19.643	12.5	7.143	-69.4	3	3	5	2	2	4	1	0.015	7
1	CA115_HUMAN	14.789	0	0.704	2.113	10.563	2.817	9.859	1.408	2.817	5.634	7.042	0.704	0.704	5.634	1.408	12.676	6.338	3.521	7.042	0	0	4.225	0	35.211	50.704	31.69	8.451	55.634	44.366	32.394	19.718	12.676	-77.6	5	0	2	1	0	2	0	0	1
1	OSBL8_HUMAN	4.162	0	1.237	5.962	8.549	3.6	5.624	2.25	4.949	9.899	9.449	1.912	3.262	4.724	4.612	4.049	9.899	6.299	4.612	1.8	0	3.15	0	27.222	45.782	23.172	10.799	45.219	54.781	30.709	16.198	14.511	-607.9	3	3	10	2	0	0	4	0	1
1	CBPC1_HUMAN	4.405	0	2.039	6.036	7.015	3.1	5.22	2.529	5.791	6.525	10.033	2.202	5.954	5.302	3.915	4.568	8.075	5.71	6.933	0.653	0	3.997	0	25.449	49.674	27.162	10.277	49.674	50.326	26.672	13.622	13.051	-514.1	2	2	3	2	0	1	14	0	0
1	ERO1A_HUMAN	4.701	0	3.205	5.128	9.615	6.41	6.197	2.35	4.915	6.197	11.752	0.855	5.128	4.06	4.487	5.769	6.41	3.632	3.419	2.137	0	3.632	0	24.145	41.88	24.786	14.53	51.282	48.718	29.06	14.316	14.744	-229.4	1	0	0	0	0	0	2	0.999	0
1	SPT12_HUMAN	6.316	0	4.737	4.211	5.263	2.105	7.895	3.158	3.684	1.579	11.053	1.579	3.158	6.842	6.316	4.211	13.158	7.895	3.684	2.105	0	1.053	0	40	57.895	24.737	8.421	51.053	48.947	18.421	8.947	9.474	-54.7	0	0	1	0	1	2	0	0.007	0
1	CLC1A_HUMAN	5.357	0	3.929	5.714	6.786	3.571	5.714	2.857	3.214	5.357	11.429	2.857	2.857	3.929	5.357	5.357	9.643	6.786	3.214	2.5	0	3.571	0	31.429	47.143	23.214	12.5	49.286	50.714	26.071	13.571	12.5	-135.2	1	0	0	0	0	4	2	0	1
1	CK042_HUMAN	7.508	0	1.502	4.805	4.505	3.303	7.508	2.102	2.102	3.904	13.514	1.502	2.102	13.213	4.805	6.306	7.808	5.105	4.805	1.802	0	1.802	0	29.429	54.354	27.928	9.009	58.559	41.441	21.622	12.312	9.309	-115.4	1	1	5	0	1	5	1	0.004	0
1	ATX10_HUMAN	6.947	0	2.737	6.105	8	4	3.158	1.684	7.368	5.474	13.895	1.684	6.105	4.842	4	5.263	6.105	4.632	6.316	0.632	0	1.053	0	23.579	46.947	34.526	7.368	52.632	47.368	26.526	12.421	14.105	-38	1	0	1	0	0	0	2	0.003	0
1	CC078_HUMAN	2.857	0	0	2.857	7.143	10	7.143	0	5.714	4.286	5.714	4.286	0	2.857	8.571	17.143	1.429	4.286	8.571	1.429	0	5.714	0	15.714	30	22.857	17.143	54.286	45.714	31.429	21.429	10	-38.1	0	0	0	0	0	0	0	0.036	1
1	RS27L_HUMAN	3.571	0	7.143	2.381	4.762	3.571	5.952	4.762	1.19	11.905	9.524	2.381	1.19	5.952	4.762	5.952	7.143	7.143	8.333	0	0	2.381	0	30.952	48.81	22.619	10.714	50	50	29.762	22.619	7.143	-37.5	1	0	0	0	0	0	0	0	0
1	K6PP_HUMAN	9.311	0	2.041	5.357	5.995	3.189	10.077	1.658	6.633	5.357	8.036	3.061	3.827	2.934	4.082	6.122	5.485	5.612	7.398	1.276	0	2.551	0	32.526	52.041	31.378	8.673	56.505	43.495	24.49	13.138	11.352	-114.5	0	0	0	0	0	0	0	0	0
1	SN_HUMAN	10.357	0	2.516	3.803	4.857	2.341	8.016	3.218	2.224	1.404	12.756	0.995	2.926	7.022	4.681	5.851	9.011	6.612	7.782	1.287	0	2.341	0	36.513	58.046	33.119	9.187	57.636	42.364	19.134	10.474	8.66	-85.1	5	0	2	0	0	3	12	0.002	1
1	SPR2E_HUMAN	0	0	18.056	0	2.778	0	0	0	0	11.111	0	1.389	0	38.889	16.667	0	4.167	2.778	2.778	0	0	1.389	0	25	66.667	2.778	1.389	62.5	37.5	13.889	11.111	2.778	-87.3	3	0	1	0	3	2	0	0	0
1	CI066_HUMAN	14.237	0	1.356	3.39	5.085	0.678	12.881	2.712	0.339	2.373	9.153	0.678	1.695	11.525	1.017	16.61	8.475	2.373	3.729	1.356	0	0.339	0	39.322	59.661	27.458	5.085	56.271	43.729	30.169	21.695	8.475	-240	3	1	4	0	1	3	0	0	0
1	DQX1_HUMAN	9.205	0	2.929	5.3	8.089	3.347	5.439	1.674	2.789	2.371	14.784	1.255	1.813	8.368	5.16	6.834	7.671	3.208	5.997	1.395	0	2.371	0	28.452	49.93	32.775	8.787	57.88	42.12	24.268	10.879	13.389	-110	6	0	1	1	0	1	3	0	0
1	PM2P5_HUMAN	3.731	0	3.731	3.731	2.239	5.97	5.224	3.731	3.731	8.209	6.716	1.493	2.985	9.701	3.731	9.701	8.209	7.463	8.209	0.746	0	0.746	0	28.358	52.985	22.388	11.194	50	50	27.612	21.642	5.97	-67.9	0	0	1	0	2	4	0	0.025	0
1	CU070_HUMAN	13.478	0	0	2.609	8.696	1.304	6.087	1.304	3.043	6.087	10	1.739	1.304	7.826	6.087	13.043	6.957	3.478	5.652	0.87	0	0.435	0	30	47.391	32.174	3.913	50.435	49.565	31.739	20.435	11.304	-160.3	2	2	1	0	1	2	0	0	0
1	TDRD3_HUMAN	4.455	0	0.768	4.916	8.141	3.379	8.295	1.843	3.687	7.68	6.144	2.151	6.759	6.912	4.762	7.68	8.756	5.069	5.069	0.768	0	2.765	0	27.343	50.998	19.355	8.756	44.393	55.607	30.261	17.204	13.057	-657.1	2	1	1	2	0	2	4	0	0
1	LY66C_HUMAN	5.6	0	8.8	2.4	3.2	2.4	7.2	2.4	0.8	4	16.8	2.4	5.6	5.6	4	4.8	5.6	8	5.6	2.4	0	2.4	0	35.2	54.4	28.8	9.6	60	40	16.8	11.2	5.6	11.3	1	0	0	0	0	1	2	1	0
1	CA101_HUMAN	4.627	0	1.998	4.627	5.258	6.309	5.047	3.049	7.256	5.152	9.464	1.788	4.522	4.522	2.839	4.416	7.361	7.15	6.94	2.103	0	5.573	0	26.183	46.793	28.286	17.035	55.626	44.374	22.503	12.618	9.884	-68.7	2	0	0	0	0	0	8	0.165	1
1	REG4_HUMAN	6.329	0	4.43	2.532	3.797	2.532	7.595	3.165	5.063	5.696	10.127	3.797	5.696	3.165	5.063	6.329	12.025	1.899	0.633	4.43	0	5.696	0	32.278	44.304	22.152	15.823	53.797	46.203	21.519	15.19	6.329	-79.6	1	0	0	0	0	0	1	1	0
1	BCL8_HUMAN	6	0	4	3	2	4	5	5	11	5	16	1	2	4	3	3	7	8	5	1	0	5	0	30	44	38	15	62	38	18	13	5	54.2	0	0	0	0	0	0	0	0.003	0
1	VPK17_HUMAN	5.769	0	1.282	3.205	5.769	1.282	10.256	0.641	8.974	7.692	7.051	2.564	4.487	7.692	7.692	1.923	5.769	5.769	6.41	3.205	0	2.564	0	28.846	50.641	28.205	7.692	57.051	42.949	19.231	10.256	8.974	-46.6	0	0	0	0	0	0	0	0	0
1	IN80B_HUMAN	8.708	0	1.966	2.528	8.989	0.562	10.393	2.809	1.404	7.022	10.393	2.247	1.685	10.955	4.775	8.989	7.022	4.213	3.371	0.843	0	1.124	0	32.303	50.843	23.876	5.337	51.966	48.034	30.337	18.82	11.517	-305.5	7	0	7	0	4	6	1	0.005	0
1	K1984_HUMAN	5.056	0	1.311	5.243	10.112	1.685	2.434	1.685	5.056	8.801	12.36	4.494	4.494	1.498	6.742	8.24	6.367	5.993	5.243	0.749	0	2.434	0	21.161	37.64	27.715	6.554	42.322	57.678	34.082	18.727	15.356	-368.4	2	0	0	1	0	0	1	0	0
1	ABH15_HUMAN	8.761	0	3.205	4.487	6.41	4.701	9.402	2.991	2.564	1.282	14.103	0.214	1.282	7.692	1.923	9.829	7.479	3.632	5.342	2.35	0	2.35	0	32.479	51.282	30.769	12.393	60.684	39.316	25	14.103	10.897	-60.9	6	0	2	0	0	0	0	0.999	1
1	OREX_HUMAN	15.267	0	4.58	0.763	1.527	0	12.214	2.29	2.29	2.29	17.557	1.527	2.29	9.16	4.58	8.397	7.634	3.817	2.29	0.763	0	0.763	0	43.511	58.015	37.405	3.817	66.412	33.588	15.267	12.977	2.29	16.2	3	0	0	0	2	0	0	1	1
1	TRM44_HUMAN	7.53	0	3.17	4.491	8.454	3.303	8.19	2.246	3.435	5.02	9.379	0.793	2.378	6.737	4.491	7.794	7.266	4.624	5.945	2.774	0	1.982	0	30.779	50.33	26.288	10.304	53.236	46.764	28.005	15.059	12.946	-386.6	3	1	1	0	1	1	2	0	0
1	TPC10_HUMAN	5.878	0	2.383	4.845	7.466	4.051	4.13	3.257	3.892	5.242	11.358	2.145	3.415	5.481	4.845	4.369	9.69	5.56	7.387	1.509	0	3.098	0	27.641	48.769	28.515	11.914	51.311	48.689	25.179	12.867	12.311	-331.4	1	0	2	0	0	1	2	0	0
1	DLGP1_HUMAN	7.677	0	2.354	6.244	6.858	2.456	4.299	2.866	3.582	5.425	6.755	2.456	3.48	6.551	5.425	7.165	12.18	6.448	4.504	0.921	0	2.354	0	32.958	53.736	22.518	8.598	43.91	56.09	28.557	15.455	13.101	-761.9	6	2	10	3	0	9	3	0	0
1	DECR_HUMAN	9.254	0	1.493	2.985	5.373	5.373	9.851	0.597	7.164	7.463	8.358	2.388	4.179	4.478	3.881	3.881	7.164	7.463	5.97	1.194	0	1.493	0	35.224	52.836	30.746	8.657	57.015	42.985	20.299	11.94	8.358	-6.6	1	0	0	0	0	0	1	0.04	0
1	ACBG1_HUMAN	7.735	0	2.072	4.696	7.32	3.039	7.182	1.657	5.939	5.525	9.53	3.453	3.315	5.11	5.249	4.972	5.663	5.939	5.801	1.796	0	4.006	0	28.591	47.514	29.006	10.497	55.663	44.337	24.171	12.155	12.017	-190.7	0	0	1	2	0	2	3	0	0
1	IFRD2_HUMAN	11.462	0	2.372	4.941	7.115	2.569	8.103	1.976	1.976	3.953	14.427	0.988	1.383	4.941	3.755	8.696	9.091	4.15	5.534	0.988	0	1.581	0	35.178	51.976	33.399	7.115	54.941	45.059	26.68	14.625	12.055	-115	7	2	4	0	0	4	0	0.001	0
1	DCTN6_HUMAN	6.316	0	3.158	3.684	7.368	1.579	7.368	1.579	11.053	6.316	5.263	3.158	6.842	7.368	3.684	3.684	3.684	6.842	8.421	0	0	2.632	0	27.368	53.684	31.053	5.789	56.316	43.684	22.632	11.579	11.053	-24.5	0	0	1	0	0	2	0	0.003	0
1	RGN_HUMAN	6.689	0	3.344	7.358	5.351	3.679	8.361	1.338	4.682	7.023	7.023	2.007	3.679	4.348	3.679	4.682	7.023	4.682	8.696	1.672	0	4.682	0	30.1	54.181	27.09	11.371	55.184	44.816	25.753	13.043	12.709	-92.6	0	0	0	0	0	0	1	0	0
1	MRS2_HUMAN	5.869	0	1.58	4.74	7.449	3.837	5.192	1.58	5.643	3.612	17.381	3.612	3.612	4.063	3.837	8.126	8.126	4.289	4.74	1.129	0	1.58	0	25.056	42.212	33.634	8.126	54.628	45.372	25.508	13.318	12.19	-9.4	1	0	0	0	0	0	1	0.205	2
1	SHSA7_HUMAN	11.896	0	1.859	2.416	3.717	1.673	13.197	4.461	0.929	1.673	11.71	1.301	2.416	11.524	2.602	8.736	8.178	5.204	2.974	0.929	0	2.602	0	40.335	59.665	27.509	9.665	60.595	39.405	21.004	14.87	6.134	-230.7	9	3	4	1	0	7	3	1	0
1	PIGH_HUMAN	5.851	0	4.787	3.723	5.851	3.723	4.787	1.596	9.043	4.255	12.766	2.66	1.064	3.723	4.255	4.787	10.106	5.851	5.851	0.532	0	4.787	0	31.383	45.745	33.511	10.638	58.511	41.489	20.213	10.638	9.574	55.7	1	0	0	0	1	2	0	0	2
1	H2BFM_HUMAN	10.117	0	3.113	3.502	3.891	2.335	6.226	3.113	3.891	7.004	8.949	3.113	2.335	5.837	6.615	7.004	9.339	6.615	4.28	1.556	0	1.167	0	35.409	51.362	27.237	8.171	50.584	49.416	24.514	17.121	7.393	-115.4	2	0	0	0	1	4	1	0.021	0
1	CT200_HUMAN	6.716	0	0.746	0.746	2.985	2.239	14.179	8.209	1.493	2.239	10.448	2.239	0.746	12.687	4.478	10.448	11.194	4.478	1.493	1.493	0	0.746	0	37.313	52.985	20.149	12.687	54.478	45.522	24.627	20.896	3.731	-102.6	1	2	2	0	3	3	0	0.004	0
1	FA98B_HUMAN	5.455	0	2.121	5.455	8.182	3.03	4.848	1.212	5.758	8.485	12.727	3.636	3.03	3.636	5.152	4.242	10	5.152	4.545	0.909	0	2.424	0	27.576	44.242	28.485	7.576	49.091	50.909	27.576	13.939	13.636	-105.2	1	0	0	1	0	1	0	0	0
1	ANKH1_HUMAN	9.402	0	1.377	4.957	6.334	2.4	7.671	2.872	3.462	4.878	9.127	1.928	4.917	7.002	4.996	3.462	10.11	7.12	6.57	0.393	0	1.023	0	35.681	59.127	28.56	6.688	50.354	49.646	22.502	11.212	11.29	-977	17	7	13	4	7	16	6	0	0
1	MA2A1_HUMAN	4.108	0	1.049	6.119	4.808	5.332	5.332	3.234	6.294	5.944	10.14	2.71	4.545	4.458	5.07	4.895	9.528	5.07	5.769	1.486	0	4.108	0	25.087	45.979	26.311	14.161	50.787	49.213	25	14.073	10.927	-382	0	0	2	0	0	0	3	0.001	1
1	TRDC_HUMAN	4.575	0	1.961	4.575	4.575	5.229	2.614	3.922	3.922	13.072	7.19	2.614	5.882	5.229	1.961	1.307	9.15	9.15	11.111	0	0	1.961	0	27.451	54.248	26.797	11.111	46.405	53.595	27.451	18.301	9.15	-46.2	0	0	0	0	1	4	2	0	0
1	F74A3_HUMAN	6.918	0	2.516	3.145	11.321	1.887	6.289	0.629	3.145	5.66	8.176	1.887	1.258	5.031	5.031	12.579	10.063	5.031	5.66	3.145	0	0.629	0	30.818	45.912	23.899	6.289	45.283	54.717	33.333	18.868	14.465	-131.2	0	0	3	0	1	4	0	0	1
1	SPRE1_HUMAN	4.955	0	5.18	9.009	6.532	3.829	5.18	2.252	4.505	6.757	6.081	2.703	3.153	4.505	4.505	7.658	10.811	2.928	5.631	0.901	0	2.928	0	29.054	51.351	21.171	9.91	46.396	53.604	32.207	16.667	15.541	-306.6	3	0	2	1	0	1	0	0	0
1	CENPC_HUMAN	3.181	0	1.166	5.726	7.741	2.545	4.03	2.757	4.878	10.817	6.469	1.379	6.045	5.408	4.242	6.363	12.513	6.363	5.832	0.424	0	2.121	0	27.253	50.265	20.361	7.847	37.434	62.566	33.404	19.936	13.468	-954.6	3	3	8	2	0	0	6	0	0
1	CS025_HUMAN	16.102	0	0.847	4.237	10.169	1.695	5.085	0	1.695	3.39	9.322	3.39	1.695	10.169	9.322	8.475	3.39	2.542	6.78	0	0	1.695	0	27.966	50.847	33.898	3.39	56.78	43.22	26.271	11.864	14.407	-60.8	1	0	0	0	3	3	0	0.002	0
1	CDKA1_HUMAN	13.043	0	0.87	0.87	6.957	0	7.826	2.609	4.348	4.348	9.565	3.478	3.478	6.087	4.348	6.957	12.174	5.217	2.609	0	0	5.217	0	39.13	52.174	29.565	7.826	53.043	46.957	21.739	13.913	7.826	-52.1	1	0	1	0	0	2	0	0.472	0
1	MOCS1_HUMAN	9.119	0	2.201	3.616	5.975	3.931	6.604	2.358	4.717	5.031	11.006	2.673	2.83	5.503	5.189	7.547	8.019	4.717	7.075	0.786	0	1.101	0	30.66	49.686	31.918	8.176	54.717	45.283	24.528	14.937	9.591	-97.3	5	1	1	0	0	3	1	0.006	0
1	IPYR2_HUMAN	6.886	0	2.695	4.79	8.084	4.491	6.287	2.395	6.587	8.982	7.485	2.096	7.186	5.389	2.695	3.892	5.689	4.491	4.491	2.096	0	3.293	0	26.048	47.904	25.449	12.275	51.796	48.204	28.144	15.269	12.874	-174.4	1	0	1	0	0	0	2	0.557	0
1	ANR52_HUMAN	13.383	0	2.974	5.762	5.112	2.323	7.342	4.833	2.881	3.625	14.033	1.58	4.833	3.903	2.509	4.74	6.413	5.576	5.576	0.465	0	2.138	0	35.688	55.762	35.874	9.758	56.599	43.401	24.071	13.197	10.874	-57.6	0	0	1	0	0	0	5	0	0
1	FXL22_HUMAN	8.714	0	3.32	4.564	4.564	4.564	7.054	3.32	2.49	2.905	9.959	0.415	1.245	9.959	3.32	11.203	11.203	3.734	5.394	2.075	0	0	0	34.025	55.187	26.556	9.959	53.942	46.058	26.556	17.427	9.129	-104.2	3	2	2	0	6	4	0	0.002	0
1	IP6K1_HUMAN	3.855	0	2.721	5.896	8.163	3.175	6.803	4.082	2.268	5.669	9.07	3.401	2.494	4.535	4.535	7.937	11.338	3.401	6.122	0.227	0	4.308	0	28.118	47.166	21.315	11.791	46.485	53.515	31.746	17.687	14.059	-319.5	2	0	2	1	5	2	0	0	0
1	CA052_HUMAN	7.692	0	0.549	7.143	13.736	2.198	4.396	1.099	2.747	12.088	4.945	1.099	4.396	12.088	1.099	4.945	7.692	4.396	2.747	1.648	0	3.297	0	24.725	51.099	18.132	8.242	43.407	56.593	39.011	18.132	20.879	-246	2	2	4	2	1	5	0	0.003	0
1	CC038_HUMAN	4.559	0	2.128	4.863	7.903	5.471	6.383	3.951	4.559	6.383	10.638	2.128	4.559	4.863	6.079	4.255	5.775	4.559	7.295	1.52	0	2.128	0	23.404	44.985	27.052	13.07	51.672	48.328	27.356	14.59	12.766	-119.8	0	0	1	0	0	0	1	0	0
1	RL27_HUMAN	7.353	0	0	5.882	2.206	5.147	5.882	1.471	4.412	16.912	5.147	2.941	3.676	4.412	0.735	9.559	4.412	3.676	10.294	0.735	0	5.147	0	21.324	45.588	27.206	12.5	51.471	48.529	36.029	27.941	8.088	-87.6	1	0	0	0	0	0	0	0.016	0
1	RELL2_HUMAN	5.611	0	1.65	5.281	6.601	1.98	12.541	3.63	1.65	3.3	8.581	2.97	1.98	10.231	5.941	7.591	9.241	4.62	5.281	0.33	0	0.99	0	33.663	56.436	21.122	6.931	51.815	48.185	26.403	14.521	11.881	-224	2	1	2	0	4	5	0	0.041	1
1	UB2Q1_HUMAN	6.635	0	1.659	6.635	7.82	2.607	10.19	2.133	4.502	6.161	10.427	1.659	3.555	7.346	6.635	3.791	6.872	2.133	5.45	0.948	0	2.844	0	27.488	50.474	27.014	8.531	54.265	45.735	26.54	12.085	14.455	-220.4	4	1	2	0	0	0	4	0	0
1	TPC6A_HUMAN	8.176	0	1.887	4.403	6.918	6.289	7.547	1.887	1.258	4.403	15.723	3.774	1.258	5.66	5.031	3.774	5.031	5.031	8.805	1.258	0	1.887	0	27.673	47.799	33.962	11.321	62.264	37.736	21.384	10.063	11.321	34.3	0	0	0	0	0	0	0	0.056	0
1	ANR23_HUMAN	9.836	0	1.639	5.574	6.557	1.967	7.213	4.918	2.295	6.885	12.787	0.984	3.607	5.246	4.918	8.852	2.951	3.279	7.541	1.639	0	1.311	0	24.918	46.885	32.459	9.836	52.459	47.541	32.787	20.656	12.131	-164.9	1	0	0	0	0	0	1	0	0
1	MSLNL_HUMAN	10.541	0	2.849	4.131	2.991	1.709	8.689	2.991	2.707	1.567	16.952	1.14	2.422	6.268	6.125	5.128	9.259	5.983	5.271	1.709	0	1.567	0	37.322	55.413	35.47	7.977	59.402	40.598	16.809	9.687	7.123	66.7	2	0	2	0	0	6	6	0.391	0
1	P_HUMAN	9.427	0	1.79	2.983	5.728	4.535	6.325	3.222	6.325	2.267	14.558	2.625	2.506	4.296	3.222	6.086	7.637	4.535	7.995	2.029	0	1.909	0	29.714	47.494	38.305	11.695	61.814	38.186	20.286	11.575	8.711	9.16	7	0	0	0	0	0	0	0	12
1	CP4FN_HUMAN	5.65	0	2.072	6.026	5.65	5.085	4.52	3.202	5.085	5.085	14.689	2.825	2.26	5.838	3.578	8.475	5.461	4.143	4.896	1.883	0	3.578	0	21.846	40.866	30.32	13.748	56.121	43.879	28.437	16.761	11.676	-106.5	3	0	0	1	0	0	2	0.537	1
1	ADM5_HUMAN	10.458	0	3.922	1.961	2.614	3.268	9.804	4.575	5.229	0	14.379	1.307	0	11.765	5.229	8.497	5.229	4.575	3.922	1.961	0	1.307	0	33.987	51.634	33.987	11.111	67.32	32.68	17.647	13.072	4.575	21.6	1	1	3	0	2	2	0	1	0
1	AP4E1_HUMAN	6.157	0	1.847	4.222	7.916	3.694	4.573	2.814	5.013	7.124	13.632	2.551	3.694	3.782	4.661	2.551	9.763	5.365	6.596	0.792	0	3.254	0	27.704	45.998	31.398	10.554	51.891	48.109	24.626	12.489	12.137	-129.9	3	0	1	3	0	0	8	0	0
1	PKDCC_HUMAN	8.316	0	3.043	4.057	5.274	3.448	9.736	2.231	1.826	2.028	11.156	1.217	2.434	9.128	3.854	8.925	6.897	4.868	6.288	1.623	0	3.651	0	32.86	54.767	27.586	10.953	59.432	40.568	22.515	13.185	9.331	-157.5	4	0	3	1	3	0	4	0.945	1
1	MDR3_HUMAN	10.031	0	0.778	4.199	5.677	6.065	8.009	1.4	8.087	6.221	9.253	2.1	4.121	2.411	4.899	4.355	6.687	5.21	6.843	0.933	0	2.722	0	30.715	48.289	34.215	11.12	57.232	42.768	21.851	11.975	9.876	81.8	4	0	0	0	0	0	8	0	11
1	CNOTA_HUMAN	9.274	0	2.688	3.629	6.586	3.091	5.645	2.823	5.108	7.527	11.022	2.151	7.258	3.898	6.317	3.091	8.065	3.898	4.301	0.269	0	3.36	0	29.57	48.656	29.704	9.543	50.806	49.194	23.656	13.441	10.215	-288.4	2	1	1	0	0	0	3	0	0
1	CO5A1_HUMAN	5.005	0	0.653	5.713	6.529	2.122	23.341	0.925	2.829	5.332	5.332	1.251	1.85	18.172	4.026	3.808	3.808	3.808	2.938	0.381	0	2.176	0	36.616	65.288	16.104	5.604	64.2	35.8	22.307	10.065	12.242	-1604.7	42	9	6	20	4	23	4	0.022	0
1	K1462_HUMAN	6.328	0	1.398	5.077	7.947	2.575	8.241	2.723	1.619	4.783	6.77	1.472	2.649	10.817	5.887	7.726	13.171	3.753	4.489	1.177	0	1.398	0	32.892	55.923	19.205	7.873	46.284	53.716	28.256	15.232	13.024	-1324.8	7	5	30	3	0	5	2	0	0
1	RTTN_HUMAN	6.514	0	3.01	4.313	5.93	3.279	3.729	3.279	5.031	5.166	16.622	2.381	3.774	4.762	4.672	3.819	9.569	4.942	6.065	1.213	0	1.932	0	27.763	46.676	34.232	9.704	54.537	45.463	22.507	12.264	10.243	159.6	10	0	4	1	0	1	13	0	0
1	P3IP1_HUMAN	9.886	0	3.042	4.563	7.224	1.901	9.506	1.521	4.563	3.422	7.985	2.662	3.042	7.605	5.323	4.563	6.084	6.084	6.844	1.521	0	2.662	0	34.601	56.654	29.278	7.605	58.175	41.825	21.293	9.506	11.787	-62.6	1	0	2	0	0	10	2	0.933	1
1	HGD_HUMAN	6.067	0	2.697	4.944	5.618	6.067	7.865	2.921	5.169	5.618	7.191	2.247	6.067	7.865	2.921	4.27	6.966	3.82	5.843	1.798	0	4.045	0	27.416	52.135	24.27	14.831	56.854	43.146	23.371	12.809	10.562	-158.9	0	0	0	0	0	0	1	0	0
1	PTCRA_HUMAN	10.32	0	3.203	3.559	3.203	2.491	11.032	2.135	0.712	1.068	15.302	1.423	0.712	12.811	2.491	5.338	9.253	7.473	3.559	2.847	0	1.068	0	41.281	61.922	29.893	8.541	64.769	35.231	15.302	8.541	6.762	3.3	3	1	2	1	2	13	1	1	1
1	LMF1_HUMAN	7.231	0	1.587	3.704	3.527	6.526	7.231	3.351	4.233	2.293	13.58	2.822	3.175	7.407	2.646	7.407	6.878	3.88	5.291	4.056	0	3.175	0	26.808	46.384	30.335	17.108	63.139	36.861	20.282	13.051	7.231	23.1	5	1	3	0	2	3	1	0	5
1	APR2_HUMAN	9.649	0	3.509	1.754	6.14	4.386	13.158	4.386	0	3.509	7.018	1.754	0.877	11.404	4.386	5.263	9.649	3.509	7.018	2.632	0	0	0	39.474	60.526	23.684	11.404	60.526	39.474	21.053	13.158	7.895	-40.6	0	0	1	0	4	2	0	0.062	0
1	AP1G2_HUMAN	8.917	0	1.911	4.841	6.624	2.293	4.713	3.694	4.968	2.93	15.287	2.038	3.185	5.86	5.478	6.752	6.242	4.968	7.134	0.382	0	1.783	0	26.752	47.771	36.306	8.153	55.287	44.713	24.841	13.376	11.465	-38.8	7	0	1	0	0	0	2	0	0
1	CC065_HUMAN	6.993	0	2.797	2.098	3.497	4.196	7.692	4.895	2.098	4.196	10.49	2.797	3.497	6.294	4.196	5.594	9.79	4.196	8.392	3.497	0	2.797	0	31.469	51.748	27.972	15.385	58.042	41.958	20.28	14.685	5.594	-18.9	0	0	0	0	0	1	0	0	0
1	YQ013_HUMAN	7.19	0	1.961	5.882	10.458	2.614	5.229	1.307	3.268	7.19	14.379	2.614	1.961	3.922	8.497	8.497	5.882	2.614	4.575	0.654	0	1.307	0	22.876	39.216	29.412	5.882	47.712	52.288	33.333	16.993	16.34	-96	2	0	0	0	0	0	0	0.018	0
1	CC020_HUMAN	5.973	0	1.991	3.319	6.416	3.319	5.42	2.323	4.093	7.301	11.283	2.655	3.54	6.416	4.535	5.42	10.066	6.305	5.31	0.885	0	3.429	0	29.757	48.341	26.659	9.956	50.774	49.226	24.779	15.044	9.735	-353.7	1	3	4	0	0	6	4	0	0
1	CE045_HUMAN	6.997	0	3.499	3.79	7.58	2.041	8.163	1.458	0.583	6.414	7.872	0.583	1.458	7.872	9.329	7.58	11.37	4.373	5.831	2.624	0	0.583	0	34.402	53.353	21.283	6.706	46.647	53.353	26.822	15.452	11.37	-299.4	1	1	2	0	0	5	0	0.001	0
1	IST1_HUMAN	8.791	0	0.824	6.593	7.418	2.747	6.868	0.824	5.495	6.868	9.89	2.747	3.571	9.615	2.198	4.945	6.868	4.121	6.044	0.275	0	3.297	0	27.473	53.297	30.22	7.143	56.593	43.407	26.648	12.637	14.011	-121.8	4	0	2	2	1	6	0	0	0
1	CP062_HUMAN	6.646	0	2.492	5.607	6.334	5.504	3.323	2.7	5.192	6.854	11.942	3.011	4.569	3.946	3.531	4.777	8.1	5.4	6.542	0.935	0	2.596	0	25.961	46.625	30.322	11.734	52.129	47.871	26.272	14.33	11.942	-130.8	3	0	0	0	0	1	3	0	0
1	RWDD3_HUMAN	4.494	0	1.873	4.12	10.112	4.494	4.12	2.996	5.243	8.24	13.858	2.996	2.247	2.996	4.12	3.745	7.491	6.367	7.491	1.498	0	1.498	0	24.345	41.199	31.086	10.487	50.562	49.438	29.213	14.981	14.232	-32.3	0	0	0	0	0	0	0	0.007	0
1	NTAN1_HUMAN	5.806	0	1.613	6.129	7.097	3.226	6.774	4.839	5.161	3.871	11.613	1.29	2.903	6.129	5.484	6.129	7.419	5.806	5.806	0.968	0	1.935	0	27.419	48.387	28.387	10.968	50.323	49.677	28.065	14.839	13.226	-130.2	0	0	0	0	0	0	1	0	0
1	AOC2_HUMAN	7.407	0	1.058	3.968	4.63	5.026	8.333	4.233	3.307	1.852	12.169	1.058	3.439	7.937	4.63	5.82	7.54	3.968	8.333	1.72	0	3.571	0	28.307	51.984	31.217	14.55	59.921	40.079	20.503	11.905	8.598	-61.5	3	0	2	0	0	1	4	0.964	1
1	CB079_HUMAN	13.571	0	1.429	2.857	7.143	2.857	4.286	5	2.143	6.429	12.143	2.857	1.429	6.429	6.429	6.429	2.143	5	7.143	1.429	0	2.857	0	26.429	44.286	35	12.143	57.143	42.857	27.857	17.857	10	-38.5	1	0	0	0	0	0	0	0.174	0
1	TBC9B_HUMAN	7.12	0	1.6	5.44	9.04	4.48	6.08	2	4.16	5.52	11.28	2.56	2.48	5.2	4.48	5.28	8.72	4.64	5.68	1.52	0	2.72	0	28.16	46.96	28.24	10.72	52.4	47.6	27.28	12.8	14.48	-411.8	7	3	9	1	1	2	2	0	0
1	VATG1_HUMAN	11.017	0	1.695	2.542	14.407	2.542	3.39	0.847	5.085	9.322	7.627	1.695	4.237	0.847	10.169	10.169	5.085	3.39	3.39	0	0	2.542	0	24.576	35.593	27.119	5.932	39.831	60.169	37.288	20.339	16.949	-125.7	2	0	0	0	0	0	0	0	0
1	TPGS2_HUMAN	4.333	0	1.333	4.667	6.333	3.667	6.333	2.667	5.333	8	8.667	2.667	4	7.667	3.333	2	12	7.667	4	2	0	3.333	0	31.667	52	22.333	11.667	49.333	50.667	23.667	12.667	11	-145.8	2	1	1	1	10	5	1	0	0
1	QTRD1_HUMAN	4.578	0	3.614	3.855	8.675	4.096	6.747	3.855	4.578	6.506	11.807	2.41	3.373	4.096	4.096	4.819	6.988	6.024	6.747	0.482	0	2.651	0	27.952	46.024	27.711	11.084	51.807	48.193	27.711	15.181	12.53	-104.6	0	0	0	0	0	0	3	0	0
1	HEPN1_HUMAN	5.682	0	1.136	2.273	6.818	6.818	7.955	4.545	3.409	0	13.636	3.409	3.409	4.545	3.409	10.227	7.955	3.409	4.545	4.545	0	2.273	0	26.136	40.909	27.273	18.182	57.955	42.045	23.864	14.773	9.091	-15.5	1	0	0	0	0	1	0	0.009	0
1	TEAD3_HUMAN	7.126	0	0.69	4.368	6.207	4.368	5.057	2.069	4.828	6.437	7.816	2.529	2.989	7.816	5.747	4.828	11.264	3.678	7.126	1.149	0	3.908	0	27.816	50.115	26.897	11.494	52.414	47.586	23.908	13.333	10.575	-175.4	5	0	4	2	3	2	2	0	0
1	XYLB_HUMAN	9.701	0	2.425	4.664	5.597	4.478	8.209	2.799	4.104	3.358	9.142	2.425	2.799	5.224	5.784	4.291	9.142	4.104	7.276	1.306	0	3.172	0	33.582	53.545	30.224	11.754	57.463	42.537	20.709	10.448	10.261	-53.6	1	0	0	0	0	1	1	0	0
1	APOA4_HUMAN	9.091	0	0	4.798	12.374	3.03	4.04	2.02	1.263	7.071	14.141	1.515	4.04	3.03	10.859	6.566	4.545	3.788	5.808	0.253	0	1.768	0	21.465	39.141	30.303	7.071	43.939	56.061	32.828	15.657	17.172	-315.1	3	0	1	0	0	0	0	1	0
1	ATRAP_HUMAN	9.434	0	1.887	5.031	3.145	5.66	9.434	2.516	6.918	1.258	13.208	2.516	1.258	3.774	2.516	5.031	8.176	5.031	6.918	2.516	0	3.774	0	33.962	50.943	36.478	14.465	66.038	33.962	16.981	8.805	8.176	76.7	0	0	0	2	1	1	1	0.717	3
1	RPC9_HUMAN	6.757	0	0.676	2.703	14.189	1.351	1.351	3.378	4.054	8.784	12.162	2.027	6.081	4.054	6.081	3.378	7.432	8.108	5.405	0	0	2.027	0	24.324	42.568	28.378	6.757	39.865	60.135	32.432	15.541	16.892	-110.4	0	0	0	1	0	1	0	0	0
1	FKB10_HUMAN	4.296	0	1.546	7.045	5.842	3.608	11.512	3.265	4.639	3.265	10.481	2.749	3.265	6.873	3.436	6.014	4.639	5.155	7.732	0.515	0	4.124	0	27.148	52.062	27.148	11.512	58.076	41.924	25.43	12.543	12.887	-159.7	2	1	1	0	0	0	0	0.978	0
1	CG010_HUMAN	8.09	0	1.348	4.27	5.618	2.472	10.337	2.921	6.517	6.292	9.213	2.697	4.27	5.618	2.697	4.494	5.169	5.618	7.416	0.899	0	4.045	0	30.562	52.135	31.236	10.337	58.652	41.348	23.596	13.708	9.888	-66.3	2	0	0	0	0	1	0	0.039	0
1	COMDA_HUMAN	9.406	0	0.495	2.97	9.901	4.455	1.98	2.97	4.455	7.921	14.851	1.98	3.96	2.97	8.416	3.465	7.921	3.96	5.941	0.99	0	0.99	0	23.762	39.604	34.653	9.406	48.515	51.485	27.228	14.356	12.871	-51.2	1	0	0	0	0	0	0	0.001	0
1	EPN4_HUMAN	6.56	0	0.16	6.4	4.96	3.84	7.84	1.28	2.72	6.4	5.92	6.24	5.76	5.92	4.8	4.16	12.48	6.72	4.96	1.28	0	1.6	0	33.76	56.8	20.16	8	47.04	52.96	23.2	11.84	11.36	-404	7	3	7	2	0	2	0	0	0
1	MPZL1_HUMAN	7.807	0	1.115	4.833	3.346	2.974	8.178	2.602	5.576	6.32	8.178	1.115	3.717	5.576	3.346	3.346	10.409	5.948	10.037	1.859	0	3.717	0	33.457	57.621	31.599	11.152	56.134	43.866	20.446	12.268	8.178	-18.7	4	1	3	2	1	1	0	1	2
1	TATD1_HUMAN	5.387	0	3.367	6.734	6.734	6.061	7.407	3.03	6.734	8.418	9.764	2.694	5.387	3.704	3.367	4.377	4.377	5.051	4.714	0.673	0	2.02	0	25.589	46.128	26.599	11.785	52.525	47.475	29.293	15.825	13.468	-94.3	2	0	0	0	0	0	0	0	0
1	NOTUM_HUMAN	6.048	0	3.427	4.435	5.645	3.427	8.266	2.621	2.419	2.823	10.887	2.419	3.831	6.25	5.242	7.46	7.661	4.839	6.653	2.823	0	2.823	0	30.242	51.411	26.008	11.694	55.444	44.556	22.984	12.903	10.081	-174.5	4	0	0	0	0	2	0	0.997	0
1	SNUT2_HUMAN	4.956	0	1.239	5.31	7.611	4.956	4.602	3.009	5.31	7.965	9.381	1.416	5.31	5.133	4.071	6.903	6.549	5.31	6.195	0.708	0	4.071	0	22.655	44.602	25.841	12.743	47.965	52.035	30.796	17.876	12.92	-342.4	3	0	6	0	0	0	0	0	0
1	PBLD_HUMAN	9.375	0	1.736	5.208	6.25	5.208	7.292	3.472	4.167	4.514	11.806	1.736	4.167	4.514	3.472	5.208	5.903	6.25	6.597	1.042	0	2.083	0	30.556	51.042	31.944	11.806	55.556	44.444	24.653	13.194	11.458	-33	0	0	0	0	0	1	0	0.011	0
1	METL8_HUMAN	5.155	0	2.405	5.498	8.247	5.842	4.811	4.124	3.78	7.56	7.56	2.062	4.467	5.842	2.062	5.155	9.966	3.78	6.529	2.062	0	3.093	0	26.117	48.454	23.024	15.12	49.141	50.859	30.584	16.838	13.746	-162.6	2	0	1	0	0	0	0	0	0
1	TM128_HUMAN	7.879	0	2.424	3.636	4.848	8.485	5.455	1.818	7.879	3.636	12.727	1.818	1.818	4.242	2.424	4.242	7.273	6.061	6.061	3.03	0	4.242	0	29.091	44.848	34.545	17.576	64.242	35.758	18.182	9.697	8.485	75.6	0	0	0	0	0	2	0	0	4
1	OSTP_HUMAN	5.096	0	0.955	15.287	8.599	2.548	2.229	5.096	3.185	6.051	5.732	1.592	3.822	4.777	4.459	3.185	13.376	4.777	6.051	0.637	0	2.548	0	26.433	56.369	20.064	10.828	35.35	64.65	38.217	14.331	23.885	-345.5	3	2	8	2	0	4	0	0.997	0
1	GPR98_HUMAN	6.311	0	0.555	5.376	7.786	5.455	7.501	1.729	8.167	2.981	9.182	1.522	4.504	4.789	3.774	3.647	7.913	6.882	8.373	0.904	0	2.648	0	29.163	52.204	32.033	10.736	55.408	44.592	21.519	8.357	13.162	192	11	2	3	5	0	4	0	0	7
1	IL2_HUMAN	4.575	0	2.614	1.961	7.843	3.922	1.307	1.961	6.536	7.19	17.647	3.922	6.536	3.268	4.575	3.268	7.19	9.15	3.268	0.654	0	2.614	0	24.837	39.869	32.026	9.15	50.327	49.673	22.222	12.418	9.804	-1.1	2	0	0	0	0	0	0	0.999	0
1	BY55_HUMAN	4.42	0	4.42	2.762	6.077	4.42	9.392	2.762	6.077	4.42	12.707	1.657	2.21	2.21	6.63	4.42	9.945	7.182	6.077	1.105	0	1.105	0	35.359	48.619	29.282	9.392	53.591	46.409	20.442	11.602	8.84	9.3	0	0	0	0	0	0	0	0.947	0
1	RT18B_HUMAN	5.426	0	2.326	3.488	5.814	1.938	5.426	3.876	3.101	5.039	8.527	1.55	2.326	11.24	5.426	8.527	7.752	5.426	6.589	1.938	0	4.264	0	26.357	50	23.643	12.016	52.326	47.674	26.744	17.442	9.302	-179.5	2	1	1	0	5	7	0	0.004	0
1	SPAT2_HUMAN	6.538	0	3.269	5.962	5.385	3.077	3.846	2.885	1.731	7.115	10.769	1.731	1.538	6.538	3.077	7.115	13.462	5.769	5	0.577	0	4.615	0	32.885	51.923	24.038	11.154	47.692	52.308	28.462	17.115	11.346	-294.5	4	1	6	5	3	1	0	0	0
1	CL026_HUMAN	6.799	0	3.317	3.98	8.624	3.317	4.146	2.156	5.141	7.794	11.277	2.488	5.141	4.312	4.146	4.478	8.624	4.643	5.307	0.995	0	3.317	0	27.529	46.269	28.524	9.784	50.415	49.585	27.032	14.428	12.604	-212	0	0	0	0	0	1	0	0.001	0
1	FBX34_HUMAN	6.751	0	3.797	4.641	7.314	2.954	5.767	2.813	3.094	7.595	6.892	1.828	3.376	7.314	4.501	5.345	11.674	3.657	6.892	1.266	0	2.532	0	31.646	53.868	23.629	9.564	49.086	50.914	27.707	15.752	11.955	-426.4	0	0	4	1	0	3	0	0	0
1	NSG1_HUMAN	6.486	0	1.622	4.324	9.189	5.405	3.784	0.541	3.243	9.189	8.649	1.622	3.243	6.486	4.324	3.243	6.486	7.027	10.27	0.541	0	4.324	0	25.405	49.73	28.649	10.811	52.432	47.568	26.486	12.973	13.514	-54.6	1	0	0	0	1	2	0	0	1
1	YJ013_HUMAN	12.351	0	1.195	1.594	3.586	1.992	9.562	0.797	0.398	1.195	12.351	0.797	0.797	18.327	4.781	6.375	16.733	2.39	3.586	1.195	0	0	0	42.231	66.534	28.685	3.984	61.753	38.247	13.546	8.367	5.179	-67.1	2	1	4	0	17	6	0	0	0
1	WDR62_HUMAN	7.378	0	2.503	5.336	6.653	3.096	6.522	3.623	3.491	3.821	9.816	1.318	2.767	7.708	4.545	4.941	10.672	5.468	6.785	1.252	0	2.306	0	32.543	55.138	27.47	10.277	52.174	47.826	24.374	12.385	11.989	-538.8	9	5	16	5	0	7	0	0	0
1	CO058_HUMAN	8.831	0	1.039	4.675	5.714	4.156	7.532	3.377	3.636	2.078	14.026	0.779	3.117	9.351	5.974	6.494	5.714	3.377	7.013	1.299	0	1.818	0	26.494	50.649	33.506	10.649	59.481	40.519	22.338	11.948	10.39	-54	0	0	0	1	0	0	0	0	0
1	IDI1_HUMAN	6.167	0	2.643	4.405	10.132	3.965	3.524	3.524	7.93	8.37	11.894	1.322	7.93	4.405	3.524	3.965	3.965	4.405	3.524	1.762	0	2.643	0	20.705	40.969	29.515	11.894	49.78	50.22	30.396	15.859	14.537	-103.2	1	0	0	0	0	0	0	0	0
1	TNFL8_HUMAN	5.128	0	2.564	5.128	1.709	4.274	5.128	2.564	5.128	5.556	13.675	2.137	6.41	4.701	6.41	1.709	7.265	7.265	8.547	0.855	0	3.846	0	27.35	52.137	32.479	11.538	55.983	44.017	16.667	9.829	6.838	23.4	0	0	0	0	0	1	0	0.004	1
1	TMM62_HUMAN	5.132	0	1.4	3.577	3.11	6.843	6.532	4.821	7.465	4.355	13.064	1.866	3.266	5.132	2.799	4.977	8.398	5.288	6.065	1.866	0	4.044	0	26.75	44.79	31.726	17.574	59.409	40.591	20.84	14.152	6.687	106.3	4	0	1	0	0	0	0	0.957	6
1	SIRT1_HUMAN	8.835	0	2.544	7.764	10.174	2.945	6.961	1.606	5.756	4.552	7.631	1.339	3.481	8.568	3.748	5.489	7.631	3.347	4.953	0.535	0	2.142	0	29.317	54.083	27.175	7.229	52.209	47.791	29.585	11.647	17.938	-411.8	6	2	8	2	3	1	0	0	0
1	PKHH3_HUMAN	10.719	0	2.27	4.035	6.936	1.765	10.593	1.765	1.513	1.513	14.628	1.009	0.757	10.088	4.288	9.836	6.557	4.288	4.161	1.639	0	1.639	0	34.426	53.468	31.021	6.81	60.025	39.975	24.086	13.115	10.971	-256.9	8	3	8	0	1	2	0	0.01	0
1	TBCD7_HUMAN	5.802	0	2.389	5.802	7.167	4.778	2.73	2.73	3.754	7.85	12.287	3.072	2.048	5.461	3.413	5.802	7.85	3.413	8.191	1.706	0	3.754	0	22.184	43.686	30.034	12.969	53.925	46.075	29.352	16.382	12.969	-62.3	0	0	1	0	0	0	0	0	0
1	VWA3B_HUMAN	7.342	0	1.855	5.332	7.728	3.246	4.482	2.318	5.1	8.423	9.196	1.468	3.4	4.946	5.487	4.482	8.733	5.564	6.491	1.7	0	2.705	0	27.975	48.145	28.13	9.969	48.532	51.468	28.284	15.224	13.06	-621.1	4	2	2	2	0	1	0	0	0
1	AFF3_HUMAN	8.401	0	1.631	4.976	7.015	1.794	4.976	2.447	2.529	7.178	6.688	1.876	4.894	8.401	4.976	5.383	14.682	4.976	4.323	0.897	0	1.958	0	34.666	57.259	21.941	7.096	43.475	56.525	26.998	15.008	11.99	-1076.8	11	4	20	3	32	6	0	0	0
1	TM173_HUMAN	7.916	0	2.639	3.166	6.069	2.375	6.596	2.902	3.958	2.375	17.414	1.583	3.694	6.069	4.749	6.332	8.443	3.958	4.222	1.055	0	4.485	0	29.551	46.702	33.509	10.818	58.311	41.689	20.844	11.609	9.235	-20.3	2	0	0	1	1	3	0	0.98	0
1	YJ005_HUMAN	7.887	0	1.127	5.352	7.042	3.944	7.042	1.408	2.254	5.352	7.042	1.972	2.535	10.704	6.197	4.225	14.085	5.07	4.789	0	0	1.972	0	35.211	58.592	21.972	7.324	48.732	51.268	23.38	10.986	12.394	-237.3	2	1	6	3	1	4	0	0	0
1	CC043_HUMAN	7.477	0	1.402	3.738	8.411	2.804	2.336	2.336	5.14	8.879	13.084	3.271	4.206	1.869	5.607	6.075	5.14	7.009	8.411	0.935	0	1.869	0	23.364	41.589	34.112	7.944	48.598	51.402	29.439	17.29	12.15	-49.9	1	0	0	0	0	0	0	0	0
1	RFT2_HUMAN	7.889	0	3.625	2.132	3.412	5.757	7.036	2.559	3.198	0.426	17.697	3.412	2.772	6.397	2.345	2.772	8.529	5.33	10.235	1.919	0	2.559	0	32.409	53.945	39.019	12.793	69.723	30.277	11.301	5.757	5.544	385.5	3	0	0	0	0	3	0	0.746	11
1	APCDL_HUMAN	8.583	0	2.794	3.194	4.79	3.593	8.184	5.19	1.597	1.198	11.976	1.397	0.798	10.778	3.792	9.182	5.788	6.188	5.988	1.796	0	3.194	0	31.537	52.295	28.144	13.772	59.88	40.12	23.553	15.569	7.984	-144.6	3	1	1	0	0	2	0	0.987	0
1	EPC1_HUMAN	7.656	0	1.196	5.263	6.22	2.871	4.067	2.512	4.187	6.579	8.493	2.392	4.785	5.981	6.818	5.981	10.885	5.502	5.383	0.478	0	2.751	0	29.306	50.718	25.718	8.612	45.455	54.545	26.555	15.072	11.483	-552.6	7	2	9	3	0	4	0	0	0
1	DB112_HUMAN	3.54	0	7.08	5.31	6.195	2.655	4.425	4.425	6.195	8.85	3.54	1.77	3.54	4.425	1.77	7.08	9.735	12.389	1.77	2.655	0	2.655	0	37.168	52.212	15.044	12.389	40.708	59.292	31.858	20.354	11.504	-98.2	0	0	0	0	0	2	0	0	0
1	CG054_HUMAN	0.909	0	3.636	1.818	1.818	7.273	2.727	11.818	4.545	1.818	13.636	3.636	0.909	7.273	4.545	4.545	12.727	4.545	6.364	1.818	0	3.636	0	24.545	40.909	25.455	24.545	55.455	44.545	21.818	18.182	3.636	8.1	0	0	0	0	0	1	0	0.016	0
1	BIK_HUMAN	5.625	0	1.875	8.125	9.375	3.125	5	1.25	3.125	1.25	21.875	6.25	1.25	5	2.5	5.625	8.125	3.75	4.375	1.25	0	1.25	0	24.375	43.125	35	6.875	58.75	41.25	25.625	8.125	17.5	32.9	1	1	1	0	0	0	0	0	1
1	NRK2_HUMAN	6.087	0	1.739	6.087	6.522	3.478	7.391	2.174	2.609	3.913	10	3.478	3.043	6.522	6.087	6.957	6.957	4.783	6.522	1.739	0	3.913	0	26.957	49.13	25.217	11.304	53.478	46.522	25.652	13.043	12.609	-114.5	0	0	1	1	0	2	0	0.005	0
1	MICU1_HUMAN	6.303	0	1.471	6.303	7.353	6.933	6.933	2.311	4.202	8.613	8.824	3.782	3.151	3.151	4.622	6.092	6.092	5.672	5.252	0.84	0	2.101	0	26.471	44.328	24.58	12.185	49.79	50.21	30.672	17.017	13.655	-225.8	0	0	0	0	0	0	0	0.34	0
1	RL29_HUMAN	16.981	0	0.629	1.887	2.516	1.258	3.774	3.145	3.145	20.126	5.66	2.516	4.403	6.918	4.403	9.434	5.031	3.145	3.145	0.629	0	1.258	0	29.56	45.912	28.931	6.289	45.912	54.088	37.107	32.704	4.403	-173.2	2	0	0	0	2	3	0	0	0
1	APOBR_HUMAN	13.051	0	0.735	3.86	18.474	0.827	14.246	1.563	0.735	2.206	6.342	1.379	0.735	5.239	4.871	7.445	6.526	4.871	4.688	1.746	0	0.46	0	39.43	53.952	24.816	4.596	49.449	50.551	33.548	11.213	22.335	-1005.5	15	13	15	1	0	3	0	0	0
1	HORM1_HUMAN	2.538	0	2.284	5.838	9.137	3.553	3.553	2.03	5.33	8.629	8.629	3.553	4.315	5.838	5.076	4.315	9.645	5.584	6.345	0.254	0	3.553	0	23.604	45.939	22.843	9.391	45.431	54.569	29.949	14.975	14.975	-243	0	2	4	2	0	1	0	0.004	0
1	TM164_HUMAN	5.724	0	2.357	2.357	4.04	5.051	7.071	2.694	4.377	3.704	18.182	3.704	2.694	6.061	3.704	3.704	5.724	4.714	7.407	2.02	0	4.714	0	25.589	44.108	35.69	14.478	66.667	33.333	16.498	10.101	6.397	131.9	1	0	1	0	0	1	0	0.003	5
1	UBTD2_HUMAN	6.838	0	1.709	6.41	8.547	2.991	7.265	2.564	4.274	6.838	8.547	2.137	4.274	7.692	4.274	5.128	5.983	4.701	5.556	1.709	0	2.564	0	26.496	50.427	25.214	9.829	51.282	48.718	29.487	14.53	14.957	-150.5	0	0	0	0	0	2	0	0	0
1	GYS1_HUMAN	7.463	0	1.9	5.292	7.598	5.563	5.97	2.714	3.256	3.935	9.634	2.035	4.342	5.292	2.985	6.92	7.734	5.834	5.834	1.9	0	3.799	0	28.901	49.661	26.187	13.976	52.646	47.354	26.459	13.569	12.89	-297.1	4	1	4	1	8	5	0	0	0
1	ADCYA_HUMAN	5.031	0	2.795	3.789	7.391	5.652	4.472	3.23	7.205	6.77	11.925	4.037	5.031	3.23	4.472	4.161	5.776	4.161	5.342	1.242	0	4.286	0	22.236	39.627	29.503	14.41	55.217	44.783	25.342	14.161	11.18	-150.1	4	0	2	0	0	0	0	0	2
1	SCFD1_HUMAN	7.944	0	0.935	6.698	6.231	3.894	4.361	1.713	5.296	6.854	10.903	3.115	5.14	4.361	4.517	4.829	6.698	5.607	6.698	0.623	0	3.583	0	25.545	48.442	30.841	9.813	51.713	48.287	26.324	13.396	12.928	-188.5	2	0	1	3	0	1	0	0.011	0
1	INM02_HUMAN	10.687	0	1.527	3.817	6.87	3.053	15.267	1.908	1.908	1.908	11.069	2.29	2.29	4.58	4.58	7.252	7.252	4.198	7.252	0.763	0	1.527	0	38.931	56.87	30.916	7.252	59.924	40.076	21.756	11.069	10.687	-40.4	5	0	0	0	0	1	0	1	1
1	SC22A_HUMAN	5.863	0	3.583	3.909	3.583	6.189	5.863	1.303	6.189	4.235	12.378	3.583	5.212	2.932	4.886	4.886	8.143	6.189	4.56	0.977	0	5.537	0	29.642	46.254	28.99	14.007	57.655	42.345	17.915	10.423	7.492	23	0	0	0	0	0	0	0	0.024	4
1	TMM93_HUMAN	10.909	0	0.909	0.909	1.818	7.273	11.818	0.909	4.545	3.636	16.364	1.818	1.818	2.727	0	6.364	6.364	5.455	8.182	1.818	0	6.364	0	35.455	49.091	40	16.364	72.727	27.273	13.636	10.909	2.727	80.5	3	0	0	0	0	0	0	0	2
1	ZCHC7_HUMAN	2.947	0	3.867	7.182	9.945	1.657	4.604	3.683	4.972	10.313	5.893	1.289	4.788	5.525	3.683	6.63	10.313	2.762	4.236	1.657	0	4.052	0	24.494	46.225	18.048	11.05	40.7	59.3	37.753	20.626	17.127	-621.4	6	1	5	2	0	0	0	0	0
1	RGP1_HUMAN	6.138	0	2.302	3.325	6.905	3.836	6.905	2.302	3.581	2.558	10.486	0.512	1.023	9.719	4.348	5.627	10.486	7.673	8.951	1.279	0	2.046	0	33.504	56.522	29.156	9.463	55.754	44.246	20.716	10.486	10.23	-43.3	4	0	1	1	2	15	0	0.001	0
1	BWR1B_HUMAN	9.486	0	2.767	2.372	5.929	3.557	12.253	1.581	1.186	3.953	10.672	2.372	1.976	9.881	3.557	9.091	8.3	3.557	4.348	2.767	0	0.395	0	36.364	54.941	25.692	8.3	59.684	40.316	22.925	14.625	8.3	-101.3	0	2	1	1	2	5	0	0	0
1	PCNA_HUMAN	7.28	0	2.299	6.897	8.812	3.065	5.364	1.149	5.364	6.13	11.111	3.831	4.598	2.682	3.065	3.065	9.579	4.598	8.046	0.383	0	2.682	0	29.119	51.341	31.801	7.28	52.107	47.893	26.054	10.345	15.709	-24.7	0	0	0	0	0	0	0	0	0
1	YD023_HUMAN	3.571	0	8.571	0	9.286	10	6.429	0	0.714	0	10	4.286	0	10	0	10	10.714	6.429	10	0	0	0	0	35.714	55.714	24.286	10	63.571	36.429	19.286	10	9.286	53.3	0	0	0	0	0	1	0	0.017	0
1	AP2B_HUMAN	5.652	0	1.304	5	5	2.174	8.043	4.565	2.174	4.783	11.739	2.391	4.13	8.696	5	5.87	10.217	4.565	5.435	0.435	0	2.826	0	29.783	53.043	25	10	50.87	49.13	25.217	15.217	10	-266.4	3	1	1	2	3	1	0	0	0
1	GLEM_HUMAN	10	0	10	10	10	0	20	30	0	0	0	0	0	0	0	0	10	0	0	0	0	0	0	50	60	10	30	40	60	50	30	20	-13.9	0	0	0	0	1	0	0	0	0
1	ZNT5_HUMAN	6.797	0	2.092	3.791	3.791	7.32	8.627	5.098	7.974	4.575	12.549	3.007	1.699	3.007	2.876	2.484	8.889	4.444	7.712	1.046	0	2.222	0	30.85	47.059	35.033	15.686	62.353	37.647	19.739	12.157	7.582	378.2	5	0	0	1	0	0	0	0	15
1	CLDN1_HUMAN	7.905	0	4.743	4.348	5.138	6.324	5.534	1.976	5.929	3.162	11.462	2.767	3.953	3.557	1.976	4.348	7.905	6.324	5.534	2.767	0	4.348	0	32.411	49.802	30.83	15.415	60.87	39.13	18.972	9.486	9.486	59.6	0	0	0	0	0	0	0	0.841	4
1	PPHLN_HUMAN	4.803	0	0.437	5.459	9.607	2.62	4.803	2.838	2.402	6.332	5.24	1.528	3.057	8.297	5.022	10.48	12.227	5.895	3.93	1.092	0	3.93	0	28.166	48.908	16.376	10.48	39.083	60.917	34.716	19.651	15.066	-595.1	4	2	7	8	1	6	0	0	0
1	INT1_HUMAN	8.265	0	1.781	5.068	7.123	3.059	4.658	2.557	3.699	3.699	15.388	2.511	2.329	5.982	5.708	6.484	8.584	4.064	6.256	1.142	0	1.644	0	27.352	46.986	33.607	8.402	54.384	45.616	24.932	12.74	12.192	-281.1	13	4	6	0	0	2	0	0	0
1	ANM2_HUMAN	6.928	0	2.309	6.236	7.621	4.157	6.005	3.233	4.157	4.619	9.469	2.309	1.617	5.081	5.312	4.157	6.236	6.467	8.083	3.002	0	3.002	0	27.945	48.961	28.637	13.395	54.503	45.497	25.866	12.009	13.857	-102	0	0	1	0	1	1	0	0	0
1	CD011_HUMAN	8.511	0	6.383	3.191	2.128	7.447	8.511	2.128	2.128	1.064	11.702	2.128	2.128	6.383	3.191	2.128	14.894	6.383	3.191	5.319	0	1.064	0	44.681	59.574	25.532	15.957	62.766	37.234	10.638	5.319	5.319	27.9	0	0	0	0	2	3	0	0.729	0
1	TRM2A_HUMAN	9.28	0	2.88	3.68	7.36	3.84	7.04	3.04	2.56	4.48	9.76	1.12	2.72	8.64	4.64	7.2	5.44	5.6	8	0.8	0	1.92	0	30.24	53.28	29.6	9.6	55.84	44.16	25.76	14.72	11.04	-207.1	2	1	1	0	2	5	0	0	0
1	EFR3A_HUMAN	6.456	0	1.949	5.603	7.308	4.019	4.385	3.045	7.552	5.725	10.353	3.167	3.898	4.872	3.898	5.968	7.186	4.263	7.308	0.244	0	2.801	0	24.239	45.92	31.669	10.11	53.106	46.894	27.649	14.738	12.911	-129.4	0	0	1	0	0	4	0	0	0
1	CA227_HUMAN	4.082	0	1.02	2.041	7.143	4.082	3.061	5.102	6.122	10.204	8.163	3.061	7.143	5.102	4.082	7.143	10.204	5.102	5.102	1.02	0	1.02	0	23.469	42.857	23.469	11.224	41.837	58.163	31.633	22.449	9.184	-74.4	0	0	0	0	0	4	0	0	0
1	DHDDS_HUMAN	7.508	0	2.402	4.204	8.408	4.204	4.805	2.703	4.204	5.706	13.514	2.402	3.604	2.402	6.607	8.108	6.306	3.604	4.805	2.402	0	2.102	0	24.625	39.64	30.03	11.411	50.751	49.249	29.129	16.517	12.613	-130.5	1	0	0	0	0	0	0	0	0
1	CCYL2_HUMAN	7.756	0	3.047	5.263	7.479	4.709	3.601	3.878	6.371	6.094	10.803	2.216	3.601	3.878	3.601	4.986	7.202	4.709	5.817	1.108	0	3.878	0	26.316	44.875	30.748	13.573	53.186	46.814	27.701	14.958	12.742	-65.1	1	0	0	0	0	0	0	0.015	0
1	BROX_HUMAN	9.732	0	2.19	3.65	8.759	4.38	4.623	2.433	4.623	9.002	9.976	1.217	3.406	6.083	4.136	3.65	6.326	6.083	3.65	1.217	0	4.866	0	28.954	45.742	27.981	12.895	52.555	47.445	27.494	15.085	12.409	-188.5	2	0	1	0	0	6	0	0	0
1	CJ076_HUMAN	6.096	0	2.177	4.354	7.257	3.919	2.903	3.483	6.241	5.951	13.643	3.919	5.515	3.338	3.628	4.064	7.402	5.08	6.967	0.581	0	3.483	0	23.657	43.832	32.946	11.466	53.266	46.734	25.109	13.498	11.611	-15.8	2	0	2	0	2	7	0	0	0
1	CG040_HUMAN	8.163	0	3.061	2.041	3.061	2.041	5.102	3.061	4.082	1.02	14.286	3.061	4.082	6.122	6.122	4.082	10.204	5.102	10.204	4.082	0	1.02	0	31.633	54.082	36.735	10.204	61.224	38.776	13.265	8.163	5.102	34.4	0	0	0	0	1	1	0	0.012	0
1	CLN8_HUMAN	7.692	0	2.448	3.147	2.448	7.692	6.294	4.545	2.797	3.147	15.385	3.147	3.846	3.147	3.497	3.497	6.294	6.294	6.993	5.245	0	2.448	0	29.021	46.154	32.867	19.93	63.287	36.713	16.783	11.189	5.594	100.6	1	0	0	0	0	0	0	0.001	5
1	C2C4C_HUMAN	11.164	0	0.95	4.038	6.176	3.088	10.689	2.138	1.663	4.988	10.689	1.188	2.138	7.838	3.563	8.551	11.401	3.563	4.513	0.475	0	1.188	0	37.767	56.295	28.029	6.888	53.444	46.556	25.891	15.677	10.214	-212.4	2	5	8	1	1	5	0	0	0
1	PNPT1_HUMAN	7.918	0	1.405	5.492	6.13	3.193	6.641	1.149	6.897	6.13	8.429	2.299	3.448	4.981	4.725	5.747	7.535	6.386	8.557	0.255	0	2.682	0	29.885	52.363	31.801	7.28	53.257	46.743	24.649	13.027	11.622	-137	1	0	0	1	0	2	0	0	0
1	CRIP2_HUMAN	6.731	0	6.731	3.365	6.25	3.365	12.019	3.846	2.404	10.577	4.327	0.481	1.442	10.096	1.442	4.327	5.769	6.25	5.288	0.962	0	4.327	0	37.5	57.692	18.75	12.5	56.731	43.269	28.365	18.75	9.615	-134.1	0	0	0	0	4	5	0	0	0
1	CS018_HUMAN	6.047	0	1.395	2.326	8.837	3.721	5.581	3.256	7.907	8.837	11.628	2.791	5.581	5.581	4.186	4.651	8.372	4.186	3.256	0	0	1.86	0	25.581	42.326	28.837	8.837	49.767	50.233	27.907	16.744	11.163	-83.3	2	0	0	1	0	0	0	0.972	2
1	APRV1_HUMAN	10.204	0	0.875	4.665	8.163	4.373	8.455	2.624	3.499	5.831	11.662	1.166	3.207	6.706	3.499	3.499	7.289	3.499	8.163	1.458	0	1.166	0	30.321	53.061	33.528	9.621	57.726	42.274	24.781	11.953	12.828	-38.1	2	0	3	0	2	3	0	0.24	0
1	TOP3A_HUMAN	7.193	0	3.397	4.995	6.394	4.396	7.193	2.597	3.896	5.694	8.492	2.198	3.497	6.993	5.495	7.293	5.694	5.195	5.794	1.099	0	2.498	0	28.671	49.95	25.375	10.589	53.147	46.853	26.973	15.584	11.389	-491.5	3	1	1	0	0	2	0	0	0
1	CV041_HUMAN	5.682	0	1.136	9.091	14.773	1.136	0	1.136	1.136	7.955	12.5	10.227	6.818	2.273	3.409	5.682	3.409	4.545	4.545	2.273	0	2.273	0	14.773	37.5	23.864	6.818	43.182	56.818	38.636	14.773	23.864	-76.3	1	0	0	1	0	0	0	0	0
1	CJ122_HUMAN	3.226	0	2.151	4.301	5.376	5.914	4.301	2.688	3.226	9.677	5.914	1.075	5.376	8.065	3.763	7.527	10.753	4.301	6.989	1.613	0	3.763	0	24.731	49.462	19.355	13.978	46.237	53.763	29.57	19.892	9.677	-153.5	0	1	1	0	4	5	0	0	0
1	THG1_HUMAN	7.047	0	2.013	6.376	6.04	5.705	4.027	2.685	4.362	7.047	8.054	3.02	4.362	3.691	4.362	6.04	5.034	6.04	7.047	2.685	0	4.362	0	24.161	45.638	26.51	15.436	52.013	47.987	28.188	15.772	12.416	-124.7	0	0	0	0	0	0	0	0.001	0
1	AT2A3_HUMAN	9.875	0	2.589	4.506	7.095	3.452	6.616	1.438	5.369	3.452	10.067	2.589	3.068	5.273	3.068	6.136	6.328	6.616	9.204	1.438	0	1.822	0	32.023	54.075	34.516	8.15	58.293	41.707	22.627	11.026	11.601	80.4	2	1	1	1	0	1	0	0	7
1	AN30A_HUMAN	7.373	0	2.147	4.581	12.026	1.933	2.577	2.863	4.724	11.525	8.518	2.505	4.724	4.653	5.941	3.508	7.659	5.225	5.082	0.787	0	1.646	0	24.982	44.023	25.698	7.23	41.947	58.053	34.503	17.895	16.607	-1154.9	2	10	4	1	0	0	0	0	0
1	MED10_HUMAN	3.704	0	1.481	6.667	9.63	5.185	4.444	2.963	7.407	9.63	10.37	2.222	3.704	4.444	8.148	4.444	5.185	2.963	5.185	0	0	2.222	0	17.778	37.778	26.667	10.37	46.667	53.333	33.333	17.037	16.296	-80.9	0	0	0	0	1	0	0	0	0
1	CK066_HUMAN	4.471	0	1.412	4.235	5.412	4	8.471	4	1.412	4.706	7.529	2.353	3.059	11.294	7.529	6.118	8.941	5.412	5.412	0.471	0	3.765	0	28.706	52.706	18.824	12.235	50.588	49.412	24.471	14.824	9.647	-349.7	1	0	0	2	0	2	0	0.003	0
1	CK094_HUMAN	10.204	0	0	5.102	3.061	2.041	6.122	4.082	2.041	2.041	20.408	2.041	0	11.224	5.102	10.204	8.163	0	4.082	0	0	4.082	0	24.49	44.898	36.735	10.204	62.245	37.755	24.49	16.327	8.163	-13.5	2	0	0	2	0	0	0	0.998	0
1	CI064_HUMAN	6.452	0	2.346	6.745	8.211	3.812	6.452	2.346	5.279	5.572	11.73	1.76	3.519	2.639	2.053	7.038	7.331	3.226	7.038	2.053	0	4.399	0	25.806	45.748	30.499	12.61	53.959	46.041	29.912	14.956	14.956	-88.2	1	0	0	0	0	0	0	0	0
1	FA69C_HUMAN	10.979	0	3.819	5.251	6.444	5.251	8.115	2.387	2.148	3.341	13.126	1.432	2.625	4.773	5.012	7.637	6.683	1.909	5.489	2.387	0	1.193	0	31.504	49.642	31.742	11.217	58.711	41.289	25.06	13.365	11.695	-61.3	6	0	0	0	0	0	0	0.998	1
1	CH041_HUMAN	7.874	0	1.969	4.134	8.268	1.969	6.102	4.331	4.134	5.512	16.142	0.787	2.953	4.724	3.937	6.102	5.315	4.921	7.087	1.378	0	2.362	0	26.181	45.079	35.236	10.039	54.528	45.472	28.346	15.945	12.402	-84	2	0	1	0	0	1	0	0	0
1	GAPT_HUMAN	3.822	0	2.548	4.459	7.006	3.185	7.006	3.822	5.732	6.369	7.643	0.637	6.369	5.096	3.185	7.006	8.28	5.732	6.369	1.274	0	4.459	0	27.389	49.682	23.567	12.739	47.771	52.229	28.662	17.197	11.465	-103.2	1	0	0	6	0	0	0	0.637	1
1	CNBD1_HUMAN	3.899	0	1.376	2.982	7.569	4.817	4.128	3.67	7.798	10.321	9.633	2.982	4.587	5.734	4.128	2.982	8.486	4.817	5.275	1.376	0	3.44	0	22.706	41.284	26.606	13.303	50.459	49.541	27.523	16.972	10.55	-157.3	0	0	1	0	0	0	0	0.017	0
1	UNC50_HUMAN	5.792	0	1.158	4.247	1.158	8.88	5.792	2.317	5.405	3.861	15.83	1.931	3.861	2.703	3.089	5.405	4.633	5.405	8.494	3.089	0	6.95	0	22.78	42.085	35.521	21.236	66.023	33.977	16.988	11.583	5.405	119.2	2	0	0	0	0	0	0	0	5
1	CA177_HUMAN	4.306	0	1.675	2.871	5.263	4.545	8.612	2.392	1.435	8.852	7.416	2.871	4.306	7.895	4.067	6.699	9.091	7.177	3.349	2.153	0	5.024	0	30.861	49.282	16.507	14.115	49.282	50.718	26.077	17.943	8.134	-368.3	1	0	1	3	1	4	0	0	0
1	RT34_HUMAN	8.257	0	0.459	5.046	8.257	2.294	4.587	2.294	2.752	5.046	11.009	2.294	1.835	7.798	3.67	13.303	3.67	5.505	5.505	3.211	0	3.211	0	22.477	42.661	27.523	11.009	51.376	48.624	33.945	20.642	13.303	-167.3	2	0	1	2	0	3	0	0.004	0
1	CU024_HUMAN	5.714	0	5	0	6.429	1.429	7.857	1.429	1.429	2.143	6.429	2.857	5	10.714	4.286	10.714	14.286	5.714	1.429	5.714	0	1.429	0	38.571	55.714	15	10	50	50	20.714	14.286	6.429	-125.7	0	1	2	0	8	6	0	0.002	0
1	WBS23_HUMAN	6.358	0	4.624	1.156	4.046	5.202	9.249	0.578	4.046	1.156	10.405	1.734	0.578	10.405	4.046	5.202	15.029	6.358	5.78	3.468	0	0.578	0	41.618	59.538	26.59	9.827	61.85	38.15	12.139	6.936	5.202	31.2	2	0	2	0	3	5	0	0.312	0
1	RP9_HUMAN	3.62	0	1.81	6.335	11.312	2.262	5.43	4.525	2.715	16.742	5.43	1.81	1.81	6.335	5.882	9.955	7.24	1.81	2.715	0.905	0	1.357	0	19.91	37.104	14.48	9.05	34.389	65.611	48.869	31.222	17.647	-376	3	1	8	1	2	1	0	0	0
1	GG12F_HUMAN	9.333	0	1.333	4	14.667	1.333	9.333	0	1.333	1.333	0	4	0	13.333	10.667	9.333	6.667	4	2.667	2.667	0	4	0	30.667	50.667	13.333	8	49.333	50.667	29.333	10.667	18.667	-106.5	1	1	1	0	1	3	0	0	0
1	CRNS1_HUMAN	12.213	0	3.144	3.869	7.376	2.902	10.157	2.902	1.088	2.177	16.203	1.693	1.088	6.53	3.628	7.013	4.111	3.628	7.86	1.209	0	1.209	0	33.253	52.6	37.364	8.222	64.208	35.792	23.337	12.092	11.245	103.1	9	0	0	0	0	1	0	0.002	0
1	CX024_HUMAN	6.383	0	1.064	2.128	4.255	5.319	12.766	1.064	3.191	5.319	10.638	2.128	3.191	4.255	3.191	11.702	9.574	6.383	4.255	1.064	0	2.128	0	36.17	50	24.468	9.574	53.191	46.809	24.468	18.085	6.383	-40.9	0	0	0	0	0	0	0	0.1	0
1	TOM7_HUMAN	5.455	0	0	1.818	3.636	7.273	10.909	0	5.455	9.091	14.545	3.636	0	7.273	7.273	5.455	5.455	1.818	5.455	3.636	0	1.818	0	23.636	38.182	30.909	12.727	65.455	34.545	20	14.545	5.455	4.4	0	0	0	0	0	0	0	0.068	1
1	MPIP2_HUMAN	6.724	0	2.069	6.034	8.621	3.793	5.517	2.586	3.448	4.828	10	2.759	1.897	8.103	3.793	8.276	10.862	3.793	4.31	0.517	0	2.069	0	28.966	49.31	24.483	8.966	49.31	50.69	30.345	15.69	14.655	-350.7	5	5	10	0	0	0	0	0.004	0
1	RNZ2_HUMAN	7.869	0	2.663	3.39	7.869	3.39	6.416	3.874	4.479	4.722	10.775	2.421	2.663	6.659	5.448	7.022	6.901	4.237	6.538	0.847	0	1.816	0	28.087	47.337	29.661	9.927	53.874	46.126	26.877	15.617	11.259	-260.7	2	0	5	1	0	1	0	0.007	0
1	COG1_HUMAN	8.469	0	2.143	4.184	6.735	3.061	4.286	2.653	4.286	5.918	13.469	2.347	2.347	4.796	6.735	4.796	10.204	5.204	5.408	1.327	0	1.633	0	30.306	47.041	31.633	8.673	51.224	48.776	24.286	13.367	10.918	-204.3	4	0	1	0	0	1	0	0	0
1	AEDO_HUMAN	8.148	0	2.222	6.667	6.296	2.963	8.148	2.593	3.333	2.963	10.741	2.593	1.852	12.593	4.074	7.778	5.556	3.704	4.074	0.741	0	2.963	0	27.778	52.963	26.296	9.259	58.519	41.481	26.296	13.333	12.963	-133.8	2	0	0	3	0	0	0	0.001	0
1	ARG35_HUMAN	7.025	0	1.446	4.545	17.769	1.653	8.884	2.273	2.686	3.099	8.264	1.86	1.653	7.231	8.264	4.545	8.884	3.719	3.926	1.24	0	1.033	0	29.959	47.314	21.901	6.198	45.248	54.752	32.231	9.917	22.314	-462.3	5	1	7	1	0	1	0	0	0
1	EKI1_HUMAN	8.186	0	1.991	4.204	6.637	4.867	5.973	2.655	5.531	4.425	9.735	1.549	5.088	5.752	4.425	5.088	6.195	3.54	8.186	1.77	0	4.204	0	25.885	49.115	31.637	13.496	57.743	42.257	23.009	12.168	10.841	-60.7	2	0	2	0	2	2	0	0.012	1
1	PC4L1_HUMAN	13.235	0	0	4.412	14.706	2.941	5.882	0	4.412	14.706	4.412	1.471	4.412	4.412	5.882	4.412	5.882	7.353	1.471	0	0	0	0	32.353	47.059	23.529	2.941	38.235	61.765	38.235	19.118	19.118	-82.8	2	0	1	0	1	3	0	0	0
1	YI029_HUMAN	5.063	0	3.797	2.532	0	2.532	10.127	2.532	1.266	6.329	11.392	1.266	1.266	13.924	5.063	3.797	10.127	12.658	5.063	0	0	1.266	0	41.772	64.557	22.785	6.329	55.696	44.304	15.19	12.658	2.532	-21.7	0	0	1	1	3	10	0	0.14	0
1	AP2D_HUMAN	7.965	0	2.434	4.204	5.531	2.876	7.965	5.531	2.655	4.646	12.168	1.549	3.319	4.646	5.088	5.973	9.513	7.08	3.761	0	0	3.097	0	34.956	50.885	26.549	11.504	49.115	50.885	25.885	16.15	9.735	-217	3	1	1	0	0	6	0	0	0
1	RL41_HUMAN	4	0	0	0	0	0	0	0	0	28	4	12	0	0	4	40	4	0	0	4	0	0	0	8	8	8	4	24	76	68	68	0	-66.2	1	0	0	0	0	0	0	0	0
1	SLD5_HUMAN	5.381	0	0.897	4.933	14.798	3.587	2.691	2.242	4.484	6.278	11.659	4.036	2.691	5.83	4.036	7.175	5.83	2.691	7.623	0.448	0	2.691	0	17.489	38.565	29.148	8.969	49.327	50.673	35.426	15.695	19.731	-114.3	1	0	1	0	0	2	0	0	0
1	CL028_HUMAN	5.455	0	4	4.364	5.818	5.818	3.273	2.545	7.636	3.636	6.545	2.182	4	6.909	6.182	4.364	10.909	6.909	4.364	1.455	0	3.636	0	30.545	50.182	24	13.455	51.273	48.727	20.727	10.545	10.182	-75.3	2	0	1	0	6	5	0	0.581	0
1	PGAP2_HUMAN	6.984	0	4.444	2.54	3.81	9.841	3.81	3.175	5.079	2.222	11.429	2.54	3.175	4.444	1.905	5.079	6.984	7.302	7.937	3.175	0	4.127	0	29.524	47.619	31.429	20.317	63.81	36.19	16.825	10.476	6.349	146.3	1	0	0	0	0	0	0	0.074	6
1	CA158_HUMAN	2.577	0	0.515	3.608	4.639	3.093	4.124	5.67	3.093	6.701	9.794	1.546	3.093	13.402	5.155	7.216	5.67	7.732	2.577	3.093	0	6.701	0	20.619	43.299	18.041	18.557	50.515	49.485	27.835	19.588	8.247	-193.1	0	0	1	2	0	2	0	0	0
1	APC11_HUMAN	4.762	0	14.286	4.762	3.571	3.571	5.952	5.952	3.571	8.333	4.762	4.762	4.762	4.762	7.143	2.381	1.19	1.19	7.143	7.143	0	0	0	27.381	48.81	20.238	16.667	60.714	39.286	25	16.667	8.333	-20	0	0	0	0	0	0	0	0.029	0
1	CC075_HUMAN	7.519	0	2.256	5.639	5.263	6.015	6.391	3.759	2.632	4.887	14.286	1.88	3.383	3.383	4.887	4.887	6.767	3.383	9.398	1.128	0	2.256	0	26.316	48.12	33.835	13.158	57.143	42.857	24.436	13.534	10.902	14.1	1	0	0	0	0	0	0	0	0
1	ANGL6_HUMAN	11.915	0	1.489	4.255	5.745	2.128	10.851	3.617	0.638	1.915	11.277	1.277	1.489	6.596	6.596	9.149	5.745	3.191	5.957	2.979	0	3.191	0	33.191	51.489	29.787	11.915	58.298	41.702	24.681	14.681	10	-224.5	5	0	0	0	0	4	0	0.999	0
1	TAP26_HUMAN	5.394	0	1.66	2.49	10.788	3.734	3.734	2.075	3.32	14.523	6.224	1.245	4.149	4.979	11.203	8.299	4.564	3.32	4.564	0.83	0	2.905	0	18.672	34.855	19.502	9.544	38.589	61.411	38.174	24.896	13.278	-328.6	2	0	0	0	0	0	0	0	0
1	RBGPR_HUMAN	7.394	0	2.01	5.528	7.394	3.589	4.953	2.584	4.307	6.461	13.209	1.938	3.302	4.81	5.24	3.446	7.968	4.953	6.748	2.01	0	2.154	0	27.279	47.667	31.658	10.337	53.123	46.877	25.413	12.491	12.922	-254.1	5	0	0	0	0	1	0	0	0
1	NECP1_HUMAN	6.545	0	0.727	6.909	4.364	3.636	8.364	1.091	5.818	6.182	6.182	0.727	3.273	9.818	4	4.727	10.545	6.182	6.909	1.818	0	2.182	0	32.364	59.273	25.455	8.727	52.727	47.273	23.273	12	11.273	-127.1	3	3	1	1	9	7	0	0	0
1	YX002_HUMAN	8.889	0	2.222	0	8.889	2.222	11.111	0	2.222	0	4.444	4.444	0	11.111	2.222	17.778	11.111	2.222	8.889	0	0	2.222	0	35.556	55.556	24.444	4.444	57.778	42.222	26.667	17.778	8.889	-24.3	0	0	2	0	2	1	0	0.001	0
1	ANFC_HUMAN	11.905	0	2.381	3.968	3.968	0.794	13.492	1.587	0.794	10.317	15.873	1.587	2.381	7.937	3.175	7.937	6.349	2.381	1.587	0.794	0	0.794	0	36.508	52.381	30.159	3.968	57.937	42.063	27.778	19.841	7.937	-65.1	3	0	1	0	0	1	0	1	0
1	KR202_HUMAN	0	0	12.308	0	0	1.538	36.923	1.538	0	0	4.615	1.538	1.538	1.538	0	6.154	4.615	0	1.538	1.538	0	24.615	0	53.846	58.462	6.154	29.231	86.154	13.846	7.692	7.692	0	-19.7	2	0	0	0	0	0	0	0	1
1	TCP4_HUMAN	2.362	0	0	8.661	7.087	1.575	5.512	0	4.724	14.961	5.512	3.937	1.575	4.724	5.512	6.299	16.535	1.575	6.299	1.575	0	1.575	0	25.984	47.244	18.898	4.724	37.795	62.205	37.008	21.26	15.748	-138.9	2	0	6	0	3	2	0	0.002	0
1	FA35A_HUMAN	5.269	0	2.515	4.79	6.946	3.713	4.072	2.874	6.707	7.425	9.82	1.437	4.431	4.192	5.509	3.473	10.898	4.311	7.904	0.838	0	2.874	0	27.066	48.383	29.701	10.299	49.341	50.659	25.509	13.772	11.737	-205.6	1	0	1	1	0	0	0	0	0
1	RM46_HUMAN	9.319	0	0.717	6.093	7.885	4.301	6.093	1.792	1.792	6.093	15.054	1.792	3.584	4.301	5.376	7.527	5.735	4.301	4.301	2.509	0	1.434	0	26.165	44.444	30.466	10.036	51.613	48.387	29.391	15.412	13.978	-132.1	1	1	1	0	0	0	0	0.944	0
1	FANCF_HUMAN	8.289	0	1.07	3.743	6.952	3.476	7.219	3.476	1.604	2.406	16.845	0.802	2.674	5.882	5.882	9.626	6.417	3.743	5.882	2.406	0	1.604	0	26.738	44.92	32.62	10.963	55.08	44.92	26.203	15.508	10.695	-114.9	2	0	0	0	0	0	0	0.001	0
1	CH014_HUMAN	5.435	0	2.174	0	4.348	2.174	8.696	6.522	2.174	2.174	15.217	2.174	1.087	8.696	6.522	4.348	16.304	4.348	5.435	0	0	2.174	0	36.957	52.174	28.261	10.87	54.348	45.652	17.391	13.043	4.348	-10.3	1	0	0	0	0	4	0	0.012	0
1	GATD1_HUMAN	8.178	0	2.23	2.602	5.204	3.346	12.639	2.602	6.32	8.178	4.089	1.115	1.487	7.435	3.717	4.461	10.037	7.063	4.089	1.115	0	4.089	0	40.149	55.762	22.677	11.152	54.647	45.353	23.048	15.242	7.807	-132.2	3	1	1	0	0	7	0	0.001	0
1	ATLA2_HUMAN	6.69	0	1.887	6.003	8.062	4.46	6.346	2.744	5.317	5.66	10.292	2.573	4.974	3.259	5.489	4.803	5.489	4.974	6.346	1.201	0	3.431	0	25.386	45.969	28.645	11.835	51.801	48.199	27.273	13.208	14.065	-207.9	1	1	1	2	0	0	0	0	2
1	ENPP3_HUMAN	4.8	0	3.886	5.257	6.286	5.029	5.143	3.429	4.114	5.486	9.257	2.971	5.829	6.971	3.314	4.457	6.286	5.714	5.829	1.6	0	4.343	0	25.829	49.714	24	14.4	53.943	46.057	24.914	13.371	11.543	-331.6	1	0	0	0	0	2	0	0.069	1
1	NU188_HUMAN	6.918	0	2.459	4.688	5.775	3.087	4.974	2.916	4.517	4.345	15.209	2.802	2.287	4.288	5.832	5.031	8.062	6.289	6.404	1.201	0	2.916	0	28.702	46.369	33.047	10.12	54.774	45.226	22.756	12.293	10.463	-16.6	7	0	4	1	0	2	0	0	0
1	SGPL1_HUMAN	7.923	0	1.761	4.225	4.93	5.106	6.866	1.937	6.162	8.451	8.451	3.345	3.169	5.106	3.169	3.873	7.746	5.282	6.69	1.761	0	4.049	0	29.577	48.768	29.225	12.852	57.218	42.782	23.415	14.261	9.155	-63.7	0	0	0	1	0	0	0	0	0
1	AMRA1_HUMAN	6.934	0	1.156	3.467	6.626	2.542	7.55	3.005	3.236	0.924	9.091	1.772	4.314	7.704	5.547	8.706	12.712	6.471	4.7	1.387	0	2.157	0	34.823	55.008	23.96	9.091	48.228	51.772	22.727	12.635	10.092	-800	9	7	9	3	5	11	0	0	0
1	SAP25_HUMAN	8.543	0	3.015	4.02	2.513	2.01	9.045	2.01	1.005	2.01	10.05	2.513	1.005	18.09	4.523	5.025	12.563	4.02	4.02	2.513	0	1.508	0	37.186	64.322	23.618	8.04	62.312	37.688	15.578	9.045	6.533	-71.3	1	1	2	0	13	7	0	0.007	0
1	RM36_HUMAN	7.767	0	2.913	0.971	0.971	3.883	5.825	3.883	1.942	9.709	14.563	2.913	2.913	7.767	1.942	10.68	4.854	3.883	7.767	0.971	0	3.883	0	25.243	44.66	32.039	12.621	60.194	39.806	26.214	24.272	1.942	-15.5	2	0	0	0	0	0	0	0.286	0
1	F163A_HUMAN	8.982	0	6.587	2.994	5.988	1.796	9.581	1.796	4.192	2.395	7.186	1.198	1.796	9.581	2.395	4.79	8.982	8.982	5.389	0.599	0	4.79	0	43.114	62.874	25.749	8.982	59.88	40.12	17.964	8.982	8.982	-22.4	1	0	0	0	2	9	0	0.677	1
1	PRM2_HUMAN	0	0	4.902	0	7.843	0	5.882	13.725	0.98	1.961	3.922	0.98	0	0.98	7.843	31.373	7.843	2.941	4.902	0	0	3.922	0	21.569	27.451	9.804	17.647	26.471	73.529	54.902	47.059	7.843	-215.2	3	0	1	0	0	0	0	0	0
1	SCRB2_HUMAN	4.812	0	1.674	6.067	6.485	6.485	6.276	1.674	8.159	5.021	8.577	2.092	5.23	4.603	2.72	3.975	5.439	7.322	7.741	1.464	0	4.184	0	25.523	49.163	29.289	13.808	56.067	43.933	23.222	10.669	12.552	-18.6	1	0	0	1	0	1	0	0.967	2
1	GSCR2_HUMAN	9.833	0	0.418	4.393	9.623	2.929	6.067	1.255	1.255	8.996	11.925	0.418	1.883	6.276	6.695	12.552	4.812	4.184	5.021	0.628	0	0.837	0	25.314	42.887	28.033	5.649	45.607	54.393	36.82	22.803	14.017	-457.8	5	1	4	0	0	1	0	0	0
1	M4A6E_HUMAN	8.844	0	2.041	3.401	3.401	2.041	3.401	2.041	5.442	6.122	15.646	2.721	4.082	5.442	5.442	2.041	11.565	6.122	7.483	0.68	0	2.041	0	31.973	52.381	37.415	6.803	55.782	44.218	17.007	10.204	6.803	34.8	1	0	0	0	0	1	0	0.002	2
1	RBM44_HUMAN	4.377	0	1.998	6.755	7.802	3.14	4.091	2.569	4.757	8.468	8.944	1.998	6.66	3.33	4.948	3.235	12.464	6.185	5.043	0.666	0	2.569	0	29.115	50.904	23.121	8.944	40.913	59.087	28.83	14.272	14.558	-741.5	2	1	5	1	0	0	0	0	0
1	CF130_HUMAN	6.579	0	3.289	5.263	7.237	2.632	7.237	1.974	5.921	9.868	9.868	3.289	3.289	2.632	3.289	4.605	7.237	5.263	5.921	0.658	0	3.947	0	29.605	46.711	28.289	9.211	51.974	48.026	28.947	16.447	12.5	-48.5	0	0	0	0	0	0	0	0	0
1	CC111_HUMAN	5.893	0	2.5	6.071	9.821	6.25	4.286	2.5	4.107	7.321	9.286	0.893	5.714	4.464	3.214	4.286	8.036	3.571	6.429	1.429	0	3.929	0	24.286	46.964	25.714	14.107	49.464	50.536	30	14.107	15.893	-280.4	2	0	1	0	0	1	0	0	0
1	CD037_HUMAN	7.19	0	1.743	3.268	5.011	4.139	6.972	1.743	5.664	9.368	5.664	1.961	3.922	8.932	4.357	4.575	9.804	5.447	5.229	0.218	0	4.793	0	31.155	52.505	23.747	10.893	52.505	47.495	23.965	15.686	8.279	-248.9	0	0	1	4	0	1	0	0	0
1	IRK4_HUMAN	9.888	0	2.472	3.371	8.539	5.169	7.416	3.146	6.067	3.82	8.315	3.82	2.472	4.944	2.921	5.843	6.517	3.596	7.416	1.124	0	3.146	0	29.888	48.09	31.685	12.584	59.775	40.225	24.719	12.809	11.91	1	5	0	0	1	0	1	0	0	3
1	HHATL_HUMAN	9.722	0	2.183	3.571	4.762	7.143	6.944	2.579	4.167	3.373	14.087	2.778	2.381	4.167	2.778	4.563	5.952	4.563	7.54	2.976	0	3.77	0	29.365	47.024	35.516	16.468	65.476	34.524	18.849	10.516	8.333	191.7	3	0	0	0	0	0	0	0.455	8
1	APR_HUMAN	11.111	0	3.704	1.852	5.556	5.556	5.556	0	1.852	11.111	12.963	1.852	5.556	7.407	5.556	9.259	5.556	3.704	1.852	0	0	0	0	29.63	46.296	27.778	5.556	51.852	48.148	27.778	20.37	7.407	-30.9	0	0	1	0	0	0	0	0	0
1	MEMO1_HUMAN	7.071	0	2.357	4.377	5.724	3.704	5.724	4.377	6.061	4.377	8.081	3.03	3.367	4.04	5.051	5.051	11.448	4.04	4.714	1.684	0	5.724	0	30.64	47.138	25.926	15.488	52.189	47.811	23.906	13.805	10.101	-106.3	0	0	0	0	0	1	0	0.001	0
1	CN179_HUMAN	7.692	0	0.481	9.615	10.577	1.923	5.288	1.923	3.846	4.808	11.058	1.923	2.885	4.327	5.288	6.731	7.692	5.288	4.808	1.923	0	1.923	0	26.442	48.077	27.404	7.692	45.192	54.808	33.654	13.462	20.192	-153.9	1	0	0	1	0	2	0	0	0
1	WAHS7_HUMAN	5.797	0	1.535	5.882	7.076	5.797	3.325	3.24	6.905	7.758	11.338	2.899	4.433	2.217	4.689	5.03	6.394	5.115	5.968	0.682	0	3.922	0	22.165	40.665	30.009	13.64	50.384	49.616	28.986	16.027	12.958	-288.4	4	0	1	0	0	0	0	0	0
1	URAD_HUMAN	13.295	0	1.734	6.358	8.092	5.78	6.936	1.156	2.89	2.89	14.451	1.156	1.734	4.046	4.624	10.405	6.358	2.89	4.046	0.578	0	0.578	0	31.214	47.399	34.682	8.092	55.491	44.509	28.902	14.451	14.451	-35.8	1	0	0	0	0	0	0	0	0
1	TPRG1_HUMAN	3.636	0	1.455	3.273	8	4.364	7.636	2.182	6.545	6.182	9.818	3.636	2.909	5.455	4.364	4.727	9.455	7.273	3.273	1.818	0	4	0	29.455	44.364	23.273	12.364	51.636	48.364	24.364	13.091	11.273	-106.5	0	0	0	0	0	1	0	0	0
1	DBPA_HUMAN	13.71	0	0	4.032	7.527	2.151	10.215	1.344	1.075	3.763	2.151	0.538	4.57	11.828	5.108	11.022	4.839	6.183	5.645	0.269	0	4.032	0	34.946	61.022	22.581	7.796	51.613	48.387	27.688	16.129	11.559	-413.5	8	1	4	0	5	14	0	0.004	0
1	QIL1_HUMAN	11.017	0	0.847	2.542	4.237	2.542	6.78	0	4.237	6.78	7.627	4.237	0.847	7.627	7.627	4.237	8.475	2.542	9.322	2.542	0	5.932	0	29.661	50	32.203	11.017	62.712	37.288	17.797	11.017	6.78	-9.5	0	0	0	1	0	0	0	0.392	0
1	PCSK9_HUMAN	10.694	0	3.757	4.046	6.647	2.312	8.815	3.902	2.601	2.168	10.405	1.301	1.879	5.636	4.335	6.792	7.659	6.069	8.092	1.301	0	1.59	0	36.994	56.647	31.792	9.104	56.503	43.497	23.555	12.861	10.694	-97	4	0	0	2	0	0	0	1	0
1	FILA_HUMAN	6.058	0	0.049	5.467	6.304	0.591	12.755	10.17	0.936	1.404	1.059	0.123	1.527	1.699	9.037	10.835	24.058	4.088	2.044	0.517	0	1.28	0	47.008	57.744	10.096	12.558	27.112	72.888	34.179	22.408	11.77	-6792.8	73	7	100	4	0	0	0	0	0
1	R7BP_HUMAN	4.28	0	3.891	4.669	7.782	1.946	5.447	2.335	4.669	6.615	10.506	3.502	2.335	5.447	5.447	8.171	12.451	5.058	3.113	0.778	0	1.556	0	31.128	46.693	22.568	6.615	45.136	54.864	29.572	17.121	12.451	-165.6	2	1	2	0	4	2	0	0	0
1	YN005_HUMAN	7.692	0	0	1.923	0	1.923	5.769	1.923	3.846	1.923	17.308	5.769	1.923	19.231	3.846	5.769	7.692	9.615	3.846	0	0	0	0	30.769	57.692	32.692	3.846	65.385	34.615	11.538	9.615	1.923	8.8	1	0	0	0	1	3	0	0.386	0
1	YF002_HUMAN	7.018	0	4.386	0	3.509	5.263	2.632	5.263	8.772	2.632	13.158	1.754	4.386	5.263	5.263	0	8.772	7.018	7.895	4.386	0	2.632	0	29.825	47.368	36.842	17.544	63.158	36.842	11.404	7.895	3.509	71.1	0	0	0	0	0	2	0	0.326	2
1	KPTN_HUMAN	6.881	0	1.606	5.734	6.881	3.899	8.257	2.523	2.982	2.982	13.991	1.147	2.982	5.046	6.193	5.734	8.028	3.211	8.257	0.688	0	2.982	0	27.982	50	32.11	10.092	55.734	44.266	23.853	11.239	12.615	-67.8	2	0	0	0	0	0	0	0	0
1	AAA1_HUMAN	7.457	0	2.486	1.147	3.633	6.31	8.987	1.912	6.692	2.294	12.62	2.677	3.059	7.266	2.103	3.442	8.031	5.736	8.795	2.103	0	3.25	0	32.696	52.964	35.564	13.576	68.642	31.358	12.428	7.648	4.78	315.2	2	0	2	0	4	3	0	0	12
1	RPE_HUMAN	8.333	0	1.754	6.579	5.702	3.509	8.772	3.07	4.825	4.825	8.333	6.579	4.386	6.14	3.509	3.947	6.14	3.07	7.895	1.316	0	1.316	0	28.07	53.07	29.386	9.211	58.772	41.228	24.123	11.842	12.281	-27.5	0	0	0	0	0	1	0	0	0
1	NIPS2_HUMAN	6.993	0	1.399	3.147	7.692	3.147	5.245	3.147	3.497	5.594	11.538	2.448	4.895	4.895	4.545	8.741	5.944	3.846	4.545	4.196	0	4.545	0	23.427	40.909	26.573	15.035	52.448	47.552	28.322	17.483	10.839	-174.6	1	0	0	0	0	0	0	0.775	0
1	MUTYH_HUMAN	10.256	0	2.381	2.93	6.044	2.015	7.509	2.198	1.648	3.114	10.073	2.015	2.015	6.593	8.425	7.692	7.875	5.128	7.692	2.381	0	2.015	0	33.15	52.381	29.67	8.608	54.579	45.421	21.978	13.004	8.974	-207.8	0	1	2	0	0	1	0	0	0
1	K1737_HUMAN	8.521	0	1.253	3.008	6.266	2.256	5.514	2.256	2.256	6.767	10.025	1.754	2.757	9.023	6.015	4.261	16.04	5.263	5.013	1.003	0	0.752	0	36.591	56.391	25.815	6.266	47.368	52.632	22.556	13.283	9.273	-213.7	3	2	9	0	5	6	0	0	0
1	SUV3_HUMAN	7.506	0	1.908	6.234	5.598	4.326	5.98	2.799	6.234	6.489	10.814	2.163	2.926	6.107	4.071	5.852	7.379	4.707	5.344	1.018	0	2.545	0	27.481	48.092	29.898	10.687	53.944	46.056	26.972	15.14	11.832	-204.3	1	2	1	0	0	2	0	0.093	0
1	DPPA4_HUMAN	9.211	0	1.974	2.632	7.566	1.645	4.276	2.632	2.961	10.526	9.539	1.316	3.289	9.539	4.934	4.605	9.539	4.934	5.921	2.303	0	0.658	0	29.934	51.316	27.632	7.237	49.342	50.658	27.961	17.763	10.197	-190.3	1	0	1	0	0	5	0	0	0
1	UIF_HUMAN	4.717	0	0.314	3.459	2.516	3.774	8.176	0.314	4.088	8.805	8.805	1.887	7.547	5.975	7.233	11.321	5.66	7.862	6.289	0.629	0	0.629	0	26.73	50	23.899	5.346	45.283	54.717	26.415	20.44	5.975	-259.1	0	0	0	0	0	1	0	0.009	0
1	ANXA6_HUMAN	8.618	0	0.892	8.47	8.172	3.715	6.686	1.932	6.984	7.727	9.807	3.12	2.229	2.229	4.012	6.241	5.944	5.646	3.863	0.297	0	3.418	0	27.786	44.577	29.272	9.361	49.629	50.371	32.541	15.899	16.642	-303.9	1	0	0	0	0	0	0	0	0
1	PRDM8_HUMAN	11.756	0	2.467	3.628	6.096	3.483	13.353	2.467	1.887	4.79	8.853	1.016	2.177	7.547	4.644	5.37	10.45	3.919	3.193	0.726	0	2.177	0	41.945	58.491	25.689	8.853	56.459	43.541	22.351	12.627	9.724	-317.6	9	1	8	1	2	3	0	0	0
1	YK046_HUMAN	13.155	0	2.558	3.532	6.09	2.192	8.039	2.558	0.609	1.34	21.315	0.731	0.731	9.379	4.994	6.09	4.263	3.532	5.847	1.462	0	1.583	0	31.547	51.035	40.926	7.795	66.87	33.13	19.61	9.988	9.622	196.1	10	0	0	0	0	3	0	0.019	0
1	SEM5B_HUMAN	7.385	0	5.734	3.475	5.039	3.388	8.167	2.259	2.52	1.911	8.862	0.869	4.692	8.08	4.257	7.211	9.904	5.908	5.387	2.433	0	2.52	0	37.098	58.732	24.153	10.599	55.343	44.657	19.896	11.381	8.514	-409.4	2	0	3	1	0	1	0	0	1
1	PA24C_HUMAN	8.318	0	1.294	4.991	8.133	4.067	6.654	3.512	4.621	6.47	11.645	1.848	2.773	4.991	2.588	5.73	6.654	5.915	4.991	2.403	0	2.403	0	28.835	46.58	29.575	12.384	53.235	46.765	28.835	15.712	13.124	-179.8	2	0	0	0	0	0	0	0	0
1	ZWINT_HUMAN	11.913	0	0.361	4.693	12.274	2.527	4.332	1.083	2.166	8.303	12.274	1.805	1.805	3.971	12.635	5.054	2.527	5.054	5.415	0.722	0	1.083	0	24.188	40.072	31.769	5.415	46.57	53.43	31.408	14.44	16.968	-200.1	2	0	1	0	0	4	0	0.001	0
1	SPT6H_HUMAN	6.605	0	1.275	8.169	11.414	3.882	5.214	1.912	4.693	6.837	7.416	2.144	3.418	5.098	5.736	6.257	5.33	4.809	4.867	1.101	0	3.824	0	23.233	44.786	23.581	10.718	46.118	53.882	34.589	15.006	19.583	-1477.4	17	11	8	6	0	7	0	0	0
1	BSND_HUMAN	7.188	0	1.875	7.813	9.688	3.75	9.688	1.563	3.438	3.438	8.75	3.75	1.25	9.375	6.25	3.438	7.5	3.125	3.438	1.875	0	2.813	0	29.375	51.25	22.813	10	55.938	44.063	25.938	8.438	17.5	-177.2	3	1	6	2	0	1	0	0.84	2
1	ASAH1_HUMAN	4.81	0	2.025	5.063	5.316	5.063	7.342	1.266	6.076	6.582	10.38	2.532	5.57	5.823	2.278	4.051	4.81	7.595	7.089	2.532	0	3.797	0	26.582	50.127	28.354	12.658	57.468	42.532	22.278	11.899	10.38	-43.9	1	0	0	0	0	2	0	1	0
1	T2AG_HUMAN	6.422	0	1.835	5.505	5.505	4.587	3.67	0	4.587	4.587	11.927	0.917	9.174	0.917	8.257	6.422	4.587	8.257	9.174	0.917	0	2.752	0	24.771	49.541	32.11	8.257	47.706	52.294	22.018	11.009	11.009	-30.4	0	0	0	0	0	2	0	0	0
1	T4S20_HUMAN	5.24	0	5.24	2.183	3.93	7.424	7.424	1.747	7.424	2.62	13.1	3.057	6.55	4.367	2.62	3.057	11.354	4.367	5.677	2.183	0	0.437	0	33.624	52.402	31.441	11.79	61.572	38.428	13.537	7.424	6.114	111	2	0	0	0	0	2	0	0.941	4
1	CLU1O_HUMAN	7.921	0	1.98	2.97	6.931	0	8.911	1.98	2.97	9.901	9.901	1.98	5.941	6.931	3.96	5.941	6.931	7.921	3.96	0	0	2.97	0	33.663	53.465	24.752	4.95	47.525	52.475	27.723	17.822	9.901	-80.8	0	0	0	0	0	3	0	0	0
1	TAF11_HUMAN	7.583	0	0.474	8.531	12.322	2.37	6.161	1.422	5.687	10.427	5.687	2.844	1.896	4.739	4.265	3.791	8.531	4.739	7.109	0.474	0	0.948	0	27.488	49.763	26.066	5.213	44.076	55.924	36.493	15.64	20.853	-157.7	2	5	2	0	3	5	0	0	0
1	CKLF2_HUMAN	9.677	0	1.613	3.629	5.242	5.242	7.258	3.226	6.855	11.29	8.871	2.016	1.613	11.694	2.823	5.242	4.839	1.21	4.839	1.21	0	1.613	0	24.597	46.371	30.242	11.29	60.887	39.113	28.629	19.758	8.871	-72.4	5	0	0	0	0	0	0	0	3
1	IL1A_HUMAN	6.642	0	1.107	7.011	7.011	4.797	2.952	2.214	7.011	7.749	9.225	2.583	5.535	3.69	4.059	2.214	10.332	6.273	5.166	0.738	0	3.69	0	27.306	48.708	28.044	11.439	47.601	52.399	26.199	12.177	14.022	-91.5	0	0	1	0	0	0	0	0	0
1	FMR1_HUMAN	5.696	0	0.949	6.487	8.703	3.165	7.595	2.532	4.43	6.646	6.013	1.582	5.854	5.063	4.43	8.386	7.12	4.589	7.753	0.791	0	2.215	0	25.949	51.108	23.892	8.703	45.253	54.747	32.753	17.563	15.19	-535.4	2	2	1	1	0	0	0	0	0
1	ANGL1_HUMAN	3.462	0	1.629	5.703	6.11	3.462	7.332	2.24	5.295	6.721	9.165	3.462	6.314	4.684	5.295	5.906	5.703	5.295	5.499	2.24	0	4.481	0	23.422	45.621	23.422	12.424	50.713	49.287	26.68	14.868	11.813	-295.3	0	0	2	0	0	2	0	0.974	0
1	CT18_HUMAN	9.091	0	3.03	0	0	3.03	6.061	3.03	0	3.03	9.091	9.091	3.03	12.121	12.121	3.03	15.152	3.03	6.061	0	0	0	0	36.364	57.576	24.242	6.061	57.576	42.424	9.091	9.091	0	-4.8	1	0	1	0	4	0	0	0.926	0
1	UTP20_HUMAN	5.817	0	1.652	4.381	8.366	4.488	3.627	2.765	6.391	8.546	14.183	2.478	3.375	4.093	4.488	4.022	6.391	5.35	6.212	0.79	0	2.585	0	22.837	40.898	32.603	10.628	52.316	47.684	28.079	15.332	12.747	-354.2	12	0	2	0	0	2	0	0	0
1	EP3A_HUMAN	4.082	0	4.762	3.401	8.163	4.762	4.082	2.721	8.844	7.483	10.204	2.041	5.442	2.041	0.68	6.803	8.163	1.361	4.082	3.401	0	7.483	0	22.449	37.415	27.211	18.367	55.782	44.218	28.571	17.007	11.565	-34.4	1	0	0	0	0	0	0	0.992	1
1	ERIC1_HUMAN	9.481	0	0.903	9.255	13.093	2.032	6.095	2.935	2.483	7.901	6.546	1.58	2.032	6.095	4.289	4.966	7.901	6.095	4.063	0.677	0	1.58	0	30.474	51.919	22.573	7.223	41.535	58.465	38.149	15.801	22.348	-474.9	4	10	5	0	2	9	0	0	0
1	AACS_HUMAN	6.696	0	1.488	4.315	7.738	4.167	7.887	2.53	5.655	6.101	8.929	3.125	3.869	4.613	2.976	4.167	7.738	4.018	8.333	2.232	0	3.423	0	27.827	48.958	29.613	12.351	56.548	43.452	24.851	12.798	12.054	-101	1	0	0	0	0	1	0	0	0
1	PRS35_HUMAN	4.843	0	1.937	5.811	5.085	3.39	8.959	2.906	4.358	8.475	8.232	2.663	3.148	3.39	3.148	8.475	7.022	6.053	6.295	2.179	0	3.632	0	28.814	47.458	23.729	12.107	49.879	50.121	30.751	19.855	10.896	-250.9	2	1	2	1	0	2	0	0.692	0
1	CU077_HUMAN	7.937	0	6.349	1.587	4.762	4.762	9.524	6.349	2.381	1.587	9.524	2.381	1.587	8.73	2.381	4.762	11.111	5.556	3.968	3.968	0	0.794	0	40.476	56.349	23.81	15.873	60.317	39.683	19.048	12.698	6.349	-9.6	0	0	0	0	0	4	0	0.493	0
1	CNGB3_HUMAN	5.81	0	1.236	5.068	8.158	3.708	5.686	1.607	5.562	8.776	10.136	2.101	4.944	5.686	4.079	4.821	5.562	6.304	5.439	1.112	0	4.203	0	24.598	45.735	26.947	10.63	50.68	49.32	28.43	15.204	13.226	-415.2	5	3	3	0	0	4	0	0	4
1	CA141_HUMAN	4	0	1.25	3.75	7.25	5	2	2	6.5	12.5	9	2.5	7.5	5.25	4	4.75	9.5	6.75	4	0.25	0	2.25	0	23.5	44	23.5	9.5	42	58	30.25	19.25	11	-282.5	0	0	1	0	0	1	0	0	0
1	IG2R_HUMAN	7.965	0	6.195	1.77	1.77	1.77	9.735	4.425	4.425	2.655	6.195	0.885	4.425	15.929	4.425	7.965	4.425	6.195	6.195	1.77	0	0.885	0	34.513	62.832	24.779	8.85	61.947	38.053	18.584	15.044	3.54	-42.7	0	0	1	0	1	3	0	0	0
1	AFAF_HUMAN	5.102	0	0.68	5.442	8.163	4.422	3.401	2.041	5.782	6.463	8.163	3.061	7.483	5.102	2.721	2.381	10.884	10.204	5.102	0.34	0	3.061	0	30.272	53.401	24.15	9.864	44.218	55.782	24.49	10.884	13.605	-140.8	2	0	0	2	1	9	4	0.272	1
1	STML2_HUMAN	13.202	0	0.562	4.775	7.303	1.124	5.899	0.843	5.337	4.775	10.112	2.528	3.09	4.213	5.056	7.303	8.146	4.494	8.427	0.562	0	2.247	0	32.303	52.809	37.079	4.775	54.213	45.787	25	12.921	12.079	-57.7	2	3	1	2	0	2	2	0.687	0
1	IFT52_HUMAN	5.492	0	1.144	5.721	8.696	6.636	4.805	2.517	5.492	7.094	10.069	2.059	5.263	5.034	4.577	3.204	6.636	6.178	5.95	0.686	0	2.746	0	24.256	46.224	27.002	12.586	50.114	49.886	27.231	12.815	14.416	-155.7	1	0	1	0	0	1	0	0	0
1	FA66E_HUMAN	6.383	0	0	2.128	6.383	6.383	6.383	0	4.255	0	2.128	6.383	4.255	17.021	4.255	8.511	10.638	10.638	0	0	0	4.255	0	34.043	57.447	12.766	10.638	53.191	46.809	17.021	8.511	8.511	-37.8	0	0	3	0	5	5	0	0	0
1	GP157_HUMAN	9.552	0	3.284	2.687	2.687	3.582	5.97	2.388	3.582	2.985	16.119	1.493	1.493	6.866	2.687	5.672	9.254	5.672	8.657	2.985	0	2.388	0	33.731	53.433	37.91	11.343	64.478	35.522	16.418	11.045	5.373	144.8	4	0	1	0	6	5	1	0.925	7
1	HELB_HUMAN	4.784	0	2.76	6.44	7.452	4.416	4.508	2.392	4.876	6.44	9.66	1.656	5.152	4.692	4.876	5.06	8.648	6.164	6.532	1.472	0	2.024	0	26.863	49.678	25.851	10.304	47.378	52.622	27.783	13.891	13.891	-507.1	4	2	8	1	4	2	7	0	0
1	LYRM5_HUMAN	5.682	0	0	4.545	6.818	4.545	4.545	0	3.409	17.045	13.636	3.409	7.955	2.273	2.273	6.818	2.273	2.273	3.409	0	0	9.091	0	14.773	32.955	26.136	13.636	50	50	35.227	23.864	11.364	-72.6	0	0	0	0	0	0	1	0	0
1	CG050_HUMAN	9.794	0	0.515	3.608	11.856	1.031	6.701	2.062	0.515	10.309	13.918	1.546	1.031	6.701	6.186	9.794	4.639	2.577	4.124	1.546	0	1.546	0	24.227	39.691	28.351	6.186	47.938	52.062	37.629	22.165	15.464	-184.9	3	0	2	0	0	0	0	0	0
1	LACRT_HUMAN	15.217	0	0	2.174	8.696	3.623	8.696	0.725	2.899	8.696	9.42	1.449	2.174	6.522	5.072	0.725	9.42	8.696	4.348	0.725	0	0.725	0	42.029	57.246	31.884	5.797	53.623	46.377	21.014	10.145	10.87	-34	3	0	0	0	4	8	1	1	0
1	CU054_HUMAN	4.63	0	6.481	1.852	5.556	2.778	7.407	6.481	0.926	3.704	10.185	2.778	0.926	8.333	2.778	5.556	15.741	8.333	3.704	0.926	0	0.926	0	42.593	57.407	19.444	11.111	49.074	50.926	23.148	15.741	7.407	-43	1	0	1	0	7	6	0	0.002	0
1	UBE2U_HUMAN	3.115	0	1.558	5.919	9.346	3.115	2.181	2.492	6.542	6.542	9.969	2.492	5.919	6.542	3.427	4.05	6.231	8.411	4.673	2.804	0	4.673	0	21.495	44.548	24.299	13.084	47.664	52.336	28.349	13.084	15.265	-188.6	0	0	1	1	0	1	3	0	0
1	TEKT3_HUMAN	7.143	0	1.837	6.735	7.347	2.857	1.837	2.857	4.49	5.714	9.592	2.449	5.306	3.061	5.102	8.163	6.735	9.388	5.51	1.02	0	2.857	0	26.939	47.551	26.735	9.592	42.653	57.347	30.816	16.735	14.082	-324.4	0	0	1	0	0	3	6	0.001	0
1	SPCS2_HUMAN	7.08	0	2.212	7.965	3.982	4.867	8.85	1.77	7.522	9.735	8.407	2.655	1.327	3.097	1.77	3.982	9.735	4.867	4.867	1.77	0	3.54	0	32.743	50	27.876	11.947	54.867	45.133	27.434	15.487	11.947	-38.2	1	0	0	0	0	0	0	0.01	2
1	SENP6_HUMAN	3.867	0	2.338	5.755	8.993	3.867	4.586	2.338	6.475	8.723	7.824	1.169	6.835	5.126	4.317	5.126	9.532	4.946	5.486	0.719	0	1.978	0	25.27	48.471	23.651	8.903	43.435	56.565	30.935	16.187	14.748	-798.4	6	5	13	1	0	0	10	0	0
1	MPND_HUMAN	8.705	0	1.911	4.459	8.068	2.548	11.04	2.548	1.911	4.883	11.04	1.699	2.123	7.643	3.822	4.883	8.917	3.609	5.732	1.699	0	2.76	0	34.183	54.14	27.389	9.554	56.688	43.312	24.841	12.314	12.527	-187.5	5	0	4	0	2	2	0	0	0
1	PDC10_HUMAN	8.019	0	0	4.717	9.906	5.189	0.943	0.943	6.604	9.906	8.962	4.717	6.132	2.83	4.717	5.189	5.189	6.132	6.604	0	0	3.302	0	20.283	40.566	30.189	9.434	47.17	52.83	30.66	16.038	14.623	-89.8	0	0	0	1	0	1	2	0	0
1	CF118_HUMAN	7.249	0	2.132	3.838	11.087	2.132	5.117	3.412	4.478	9.168	12.154	1.706	3.198	4.904	4.691	7.036	4.904	5.117	4.051	0.853	0	2.772	0	24.52	40.512	27.932	9.168	47.548	52.452	34.542	19.616	14.925	-323.7	1	0	0	0	0	0	1	0	0
1	CC106_HUMAN	8.571	0	1.429	6.071	10	4.286	5	1.786	3.214	7.857	9.643	2.857	1.786	5	3.214	11.786	9.643	3.214	2.857	0.357	0	1.429	0	27.857	43.571	24.286	7.857	44.643	55.357	37.5	21.429	16.071	-240.1	2	1	4	0	3	0	0	0	0
1	LFTY1_HUMAN	8.47	0	2.459	3.825	6.557	3.005	7.104	2.459	1.639	2.459	13.661	2.186	1.366	7.65	6.831	9.016	6.831	3.552	7.377	2.459	0	1.093	0	28.415	48.634	31.148	9.016	57.104	42.896	24.317	13.934	10.383	-93.3	2	0	0	0	0	0	1	0.999	0
1	CJ025_HUMAN	4.918	0	4.918	1.639	2.459	5.738	1.639	1.639	2.459	4.918	10.656	0.82	4.098	13.115	3.279	10.656	10.656	2.459	4.918	4.918	0	4.098	0	24.59	48.361	22.951	16.393	58.197	41.803	21.311	17.213	4.098	-52.7	0	0	0	0	1	0	1	0.965	0
1	DKKL1_HUMAN	6.612	0	0	4.545	7.438	2.893	7.025	5.372	4.545	4.959	15.289	1.653	2.893	5.785	4.545	7.438	9.504	4.132	3.719	0.826	0	0.826	0	27.273	44.215	30.165	9.917	49.174	50.826	29.752	17.769	11.983	-109	2	0	1	0	0	0	2	1	1
1	CG042_HUMAN	7.006	0	2.548	4.459	4.777	5.414	4.14	3.185	5.732	4.459	9.554	2.866	4.777	6.688	2.548	2.866	7.962	9.236	6.688	1.274	0	3.822	0	30.892	53.503	28.981	13.694	55.732	44.268	19.745	10.51	9.236	0.1	0	0	1	0	2	7	6	0.024	3
1	F184B_HUMAN	9.151	0	1.509	3.868	13.679	1.132	4.245	2.358	1.981	8.302	11.132	2.075	2.17	3.491	11.038	7.358	6.792	4.434	3.396	0.566	0	1.321	0	26.132	39.057	25.66	5.377	40	60	35.566	18.019	17.547	-1122.4	5	2	9	0	0	1	1	0	0
1	CYYR1_HUMAN	7.792	0	7.143	4.545	1.299	1.948	9.091	2.597	7.792	3.247	6.494	3.247	2.597	12.987	1.948	4.545	4.545	5.195	5.844	0	0	7.143	0	33.766	59.74	27.922	11.688	69.481	30.519	16.234	10.39	5.844	13.9	3	1	2	0	2	2	0	0.448	1
1	BLID_HUMAN	6.481	0	1.852	0	10.185	1.852	5.556	1.852	5.556	4.63	15.741	2.778	3.704	6.481	2.778	5.556	10.185	4.63	5.556	0.926	0	3.704	0	28.704	44.444	33.333	8.333	56.481	43.519	22.222	12.037	10.185	-2.2	0	0	0	0	0	0	1	0	0
1	CF124_HUMAN	12.205	0	3.543	2.756	0.394	1.575	20.472	0.394	1.181	2.362	5.512	2.362	0.394	5.512	0.787	12.205	10.236	3.543	7.874	6.299	0	0.394	0	50	66.535	26.772	8.661	66.929	33.071	18.11	14.961	3.15	-39	1	0	0	0	0	1	0	0.001	0
1	PPLA_HUMAN	5.769	0	5.769	0	3.846	3.846	0	0	15.385	3.846	19.231	5.769	3.846	1.923	9.615	7.692	3.846	3.846	3.846	0	0	1.923	0	19.231	28.846	44.231	5.769	63.462	36.538	15.385	11.538	3.846	43.4	1	0	0	0	0	0	0	0	1
1	HEBP2_HUMAN	7.805	0	0	5.366	10.244	3.902	5.854	0.488	4.878	6.341	5.366	2.439	4.39	8.293	5.366	2.927	8.78	5.854	5.854	1.951	0	3.902	0	28.293	52.195	23.902	10.244	50.244	49.756	25.366	9.756	15.61	-133.8	1	0	0	0	0	4	0	0	0
1	YA015_HUMAN	14.063	0	3.125	2.344	3.906	2.344	11.719	3.125	0.781	3.125	6.25	1.563	0.781	10.156	3.125	15.625	6.25	5.469	4.688	0.781	0	0.781	0	40.625	58.594	25.781	7.031	56.25	43.75	28.125	21.875	6.25	-89.5	1	1	2	0	0	5	0	0.006	0
1	CITE1_HUMAN	12.435	0	0.518	5.181	5.181	2.591	8.808	2.073	2.073	3.627	8.808	2.591	4.145	10.881	4.663	1.554	11.917	5.699	4.663	1.036	0	1.554	0	39.378	64.249	27.979	7.254	55.959	44.041	17.617	7.254	10.363	-65.7	1	0	4	0	9	9	1	0	0
1	RM19_HUMAN	6.849	0	1.712	3.767	7.877	4.452	5.479	1.37	6.507	7.192	7.534	2.74	2.74	8.904	5.479	8.562	5.137	3.082	6.507	2.055	0	2.055	0	22.26	44.178	27.397	9.932	54.795	45.205	28.767	17.123	11.644	-140.7	0	0	1	0	1	1	0	0.529	0
1	IDUA_HUMAN	9.801	0	0.919	5.054	3.522	3.982	6.738	3.522	1.531	1.991	12.557	1.072	3.063	9.342	4.288	8.116	6.432	5.054	7.351	2.45	0	3.216	0	28.943	53.752	31.24	13.17	58.959	41.041	22.205	13.629	8.576	-165.9	3	1	1	2	1	0	5	1	0
1	FANCG_HUMAN	10.45	0	2.572	4.823	7.074	2.09	5.627	1.608	1.608	3.215	19.453	0.804	1.447	5.788	7.074	6.27	8.039	4.662	3.859	2.09	0	1.447	0	31.35	47.267	35.37	7.235	55.788	44.212	22.99	11.093	11.897	-76.8	6	0	2	0	0	0	1	0	0
1	CA105_HUMAN	3.825	0	2.186	3.825	5.464	3.825	1.639	2.732	3.825	8.743	10.929	4.372	3.279	9.836	5.464	7.65	8.743	7.104	3.825	0.546	0	2.186	0	23.497	44.262	22.404	9.29	46.995	53.005	28.415	19.126	9.29	-120.6	0	0	0	0	0	3	0	0	0
1	ESPL1_HUMAN	9.858	0	2.925	4.104	6.368	2.642	6.038	2.264	2.547	4.623	16.085	0.943	2.028	6.085	6.274	5.991	8.113	4.198	5.425	1.415	0	2.075	0	31.132	48.774	33.915	8.396	56.038	43.962	23.349	12.877	10.472	-294.2	10	3	6	1	0	2	7	0	0
1	MGT4B_HUMAN	5.657	0	0.912	6.022	6.752	6.387	4.927	3.285	4.38	6.204	12.409	1.46	2.555	5.292	4.38	6.752	7.664	4.197	6.204	1.642	0	2.92	0	23.358	43.431	28.65	14.234	52.19	47.81	29.015	16.241	12.774	-179.8	1	0	0	0	0	0	4	0.999	1
1	RRP8_HUMAN	9.43	0	2.851	5.263	6.798	3.947	5.044	1.974	1.535	8.991	8.553	0.877	2.632	8.553	6.14	7.895	8.553	3.289	5.921	0.877	0	0.877	0	29.167	51.535	25.439	7.675	48.465	51.535	30.921	18.86	12.061	-344.3	4	1	6	1	2	6	0	0.004	0
1	B4GN2_HUMAN	5.477	0	1.59	4.064	5.654	6.184	8.127	2.827	3.887	5.124	11.837	1.413	3.004	6.537	4.77	5.83	6.184	4.77	9.011	0.883	0	2.827	0	26.148	48.763	30.212	12.721	57.774	42.226	23.498	13.781	9.717	-49.8	2	0	0	0	0	0	0	0	1
1	SCNM1_HUMAN	8.261	0	1.739	5.652	8.261	1.739	5.217	3.043	2.174	6.522	10.435	2.174	2.174	10	3.913	9.565	8.261	3.913	3.478	1.304	0	2.174	0	27.391	48.696	24.348	8.261	48.696	51.304	33.043	19.13	13.913	-201	1	1	3	0	5	2	0	0	0
1	PRAP1_HUMAN	3.974	0	0	5.96	10.596	0.662	5.96	4.636	1.987	5.96	11.258	2.649	0.662	13.907	5.96	4.636	2.649	3.974	9.934	3.311	0	1.325	0	16.556	47.02	27.152	9.934	54.967	45.033	31.788	15.232	16.556	-100.9	1	0	1	1	0	1	0	1	0
1	PSMG4_HUMAN	8.13	0	0.813	4.878	5.691	5.691	4.878	3.252	1.626	3.252	13.008	3.252	5.691	2.439	3.252	5.691	8.943	7.317	8.943	1.626	0	1.626	0	30.081	52.033	31.707	12.195	52.033	47.967	22.764	12.195	10.569	-6.9	1	0	0	0	0	1	1	0.006	0
1	KR197_HUMAN	0	0	11.111	0	0	4.762	33.333	1.587	0	0	4.762	1.587	0	1.587	0	4.762	14.286	0	0	1.587	0	20.635	0	58.73	60.317	4.762	28.571	79.365	20.635	6.349	6.349	0	-12.5	3	0	0	2	0	0	0	0.01	1
1	YG007_HUMAN	9.91	0	2.703	2.703	6.306	3.604	9.009	3.604	0.901	3.604	8.108	1.802	1.802	8.108	5.405	8.108	6.306	9.009	4.505	4.505	0	0	0	36.937	54.054	23.423	11.712	53.153	46.847	24.324	15.315	9.009	-65.4	0	0	1	0	0	3	0	0.005	0
1	FUK_HUMAN	10.148	0	2.583	4.428	6.181	2.583	9.686	3.137	2.399	1.845	13.838	1.476	1.107	6.273	5.258	6.642	5.72	4.428	8.118	2.122	0	2.03	0	32.565	52.491	34.502	9.871	61.255	38.745	22.232	11.624	10.609	-4.7	5	0	0	0	0	0	2	0	0
1	LYST_HUMAN	5.735	0	2.447	4.578	7.051	3.894	4.604	3.262	5.867	5.63	12.155	2.026	4.367	4.288	5.604	4.525	9.524	4.683	5.919	1.158	0	2.684	0	26.993	46.146	29.676	10.997	50.776	49.224	25.046	13.418	11.629	-906.4	9	3	11	5	0	2	14	0	0
1	CSC2A_HUMAN	6.863	0	2.941	2.941	7.843	2.941	1.961	8.824	3.922	6.863	8.824	3.922	3.922	6.863	4.902	5.882	7.843	6.863	1.961	1.961	0	1.961	0	26.471	42.157	21.569	15.686	44.118	55.882	32.353	21.569	10.784	-84.1	0	0	0	0	2	2	1	0	0
1	VAC14_HUMAN	6.266	0	2.302	6.266	6.138	3.964	4.348	2.43	5.627	5.754	15.217	1.918	4.22	5.115	4.604	4.731	7.161	4.731	6.01	0.512	0	2.685	0	24.808	46.419	33.12	9.591	53.964	46.036	25.32	12.916	12.404	-66.9	2	3	2	1	0	1	3	0	0
1	AP180_HUMAN	15.987	0	0.441	5.292	3.749	4.52	6.615	0.882	2.315	4.19	7.718	2.867	2.867	11.356	3.197	1.654	10.695	8.6	5.513	0.551	0	0.992	0	42.337	67.365	31.533	6.946	58.875	41.125	15.766	6.725	9.041	-52.3	15	8	14	0	17	40	3	0	0
1	TM160_HUMAN	15.957	0	1.064	3.723	4.787	3.723	14.894	1.064	1.064	0.532	12.766	2.66	0.532	7.447	2.128	8.511	6.915	1.596	5.319	3.723	0	1.596	0	40.426	57.447	35.106	10.106	70.213	29.787	18.617	10.106	8.511	18.2	2	0	1	0	2	1	0	0.001	2
1	ALO17_HUMAN	6.452	0	2.323	5.806	8.323	3.742	5.419	3.097	4.258	7.097	11.871	1.806	2.774	4.452	5.806	4.194	8.065	4.839	5.806	1.677	0	2.194	0	27.097	45.935	28.387	10.71	50	50	28.516	14.387	14.129	-611.4	5	1	6	0	0	5	6	0	0
1	NOXIN_HUMAN	4.709	0	3.407	6.212	5.21	5.01	4.108	3.307	5.01	7.515	8.717	0.902	5.411	5.511	5.21	3.507	13.226	5.611	4.208	0.902	0	2.305	0	31.062	52.405	22.645	11.523	44.79	55.21	25.752	14.329	11.423	-554.1	2	1	3	1	0	1	6	0.011	0
1	CG036_HUMAN	6.195	0	3.54	6.637	7.965	1.327	6.195	3.982	4.425	6.637	11.504	1.327	6.195	2.655	6.195	3.54	7.965	3.097	6.637	1.77	0	2.212	0	26.991	49.115	28.761	9.292	47.788	52.212	28.761	14.159	14.602	-115.3	1	0	0	0	0	0	2	0.003	0
1	CJ128_HUMAN	9.524	0	0.952	7.619	1.905	4.762	9.524	1.905	7.619	6.667	13.333	2.857	2.857	3.81	1.905	6.667	6.667	4.762	5.714	0	0	0.952	0	31.429	51.429	36.19	7.619	59.048	40.952	24.762	15.238	9.524	16.1	0	0	1	0	0	0	1	0.937	2
1	BTLA_HUMAN	4.498	0	4.498	4.152	7.612	3.806	4.844	2.768	4.844	5.19	11.419	1.384	5.882	5.536	3.46	5.19	8.997	5.536	5.19	1.73	0	3.46	0	28.374	49.135	25.952	11.765	51.211	48.789	24.913	13.149	11.765	-100.1	1	0	0	1	0	0	3	0.365	2
1	GIDRP_HUMAN	6.061	0	2.273	7.197	10.101	3.535	5.303	2.652	5.177	6.439	6.439	2.146	3.157	4.672	3.662	5.556	10.859	7.071	6.061	0.379	0	1.263	0	31.566	52.652	23.737	7.828	43.308	56.692	31.944	14.646	17.298	-510.3	2	1	3	1	0	3	5	0	0
1	CAH9_HUMAN	8.497	0	1.089	5.011	9.804	3.05	9.15	2.614	1.743	1.307	13.943	1.089	1.961	11.329	4.793	6.1	6.754	3.486	5.664	1.307	0	1.307	0	28.976	52.941	29.847	8.279	58.17	41.83	24.837	10.022	14.815	-163.7	5	0	5	1	0	3	0	0.998	1
1	LAX1_HUMAN	6.533	0	2.261	7.286	7.286	2.764	5.779	2.764	4.02	3.015	8.04	2.01	4.774	5.276	5.528	5.779	10.804	6.784	5.779	1.005	0	2.513	0	32.161	55.276	24.372	9.045	45.98	54.02	26.131	11.558	14.573	-239.2	1	1	6	4	0	4	1	0	1
1	TMC3_HUMAN	6.636	0	1.364	3.818	5.818	4.727	4.636	2.182	6	5.182	10	2.364	4.091	5.727	5	6.909	9.636	4.727	5.455	1.818	0	3.909	0	27	46.091	28.091	12.636	52.636	47.364	23.909	14.273	9.636	-347.5	4	2	4	0	0	1	5	0	10
1	RT27_HUMAN	8.454	0	1.449	4.831	8.696	3.14	3.623	2.174	3.623	7.488	14.01	1.932	3.14	2.657	7.729	4.348	7.729	3.382	5.314	1.691	0	4.589	0	24.638	40.58	31.401	11.594	50.483	49.517	27.536	14.01	13.527	-164.3	1	0	1	0	0	0	3	0.015	0
1	MYO9A_HUMAN	5.416	0	1.648	4.984	8.085	4.042	4.082	2.473	5.22	8.203	10.243	2.002	4.631	4.199	5.338	6.829	9.027	4.906	4.984	0.824	0	2.865	0	25.078	43.878	25.863	10.204	45.526	54.474	30.573	17.504	13.069	-1589.9	9	6	17	1	0	1	9	0	0
1	PEX26_HUMAN	11.475	0	1.967	3.607	7.869	3.607	4.262	2.623	1.967	3.934	16.066	1.311	1.311	5.902	5.902	5.902	8.525	1.311	8.525	1.967	0	1.967	0	27.541	46.885	38.033	10.164	59.016	40.984	23.934	12.459	11.475	15.1	2	0	0	0	1	1	0	0.002	0
1	CP086_HUMAN	11.356	0	1.262	2.524	12.303	0.315	8.833	2.524	0.631	5.994	11.356	0.946	0.946	12.303	5.678	5.047	6.94	2.839	6.94	0	0	1.262	0	31.23	53.943	30.284	4.101	55.205	44.795	28.391	13.565	14.826	-190.9	5	2	6	0	1	4	0	0	0
1	EBLN1_HUMAN	7.104	0	1.639	4.918	4.372	6.557	7.104	1.639	6.011	4.918	9.29	3.005	3.279	6.284	4.372	4.645	9.836	5.191	6.284	0.82	0	2.732	0	30.874	51.639	28.689	11.749	56.831	43.169	20.492	11.202	9.29	-13.2	0	0	0	0	1	2	1	0	0
1	CR026_HUMAN	7.143	0	5.714	4.286	5.238	0.476	4.286	2.857	6.667	3.81	5.714	2.381	6.19	6.667	2.857	2.381	10.952	11.905	7.143	1.905	0	1.429	0	40	64.286	26.667	6.667	49.524	50.476	18.571	9.048	9.524	-37.9	2	0	1	0	6	18	1	0	1
1	AN18B_HUMAN	6.528	0	1.682	4.748	12.166	2.473	2.473	3.066	5.045	11.672	12.463	3.066	6.528	1.583	4.946	5.935	5.242	3.858	3.858	0.396	0	2.275	0	19.782	36.499	27.893	8.21	41.84	58.16	37.587	20.673	16.914	-810.4	5	0	1	1	0	0	4	0	0
1	KLD7A_HUMAN	9.653	0	3.089	4.118	6.178	3.218	8.88	1.673	1.931	2.574	9.266	0.901	2.188	9.653	5.148	8.108	7.979	4.633	6.306	1.416	0	3.089	0	34.234	56.499	27.156	9.395	57.4	42.6	22.651	12.355	10.296	-320.9	4	0	7	1	0	7	2	0.004	1
1	MSTN1_HUMAN	9.756	0	1.22	2.439	8.537	3.659	8.537	0	2.439	13.415	2.439	2.439	2.439	7.317	6.098	6.098	7.317	8.537	6.098	0	0	1.22	0	35.366	53.659	20.732	4.878	45.122	54.878	30.488	19.512	10.976	-78.1	0	0	0	0	2	5	1	0	0
1	ANXA7_HUMAN	7.787	0	1.025	4.508	4.713	4.098	11.885	0.41	4.303	2.869	6.352	3.279	2.459	10.041	6.967	5.533	8.402	4.918	4.303	0.205	0	5.943	0	34.016	55.328	22.746	10.656	59.221	40.779	18.033	8.811	9.221	-223	5	0	1	1	4	4	1	0	0
1	MTU1_HUMAN	7.838	0	2.375	6.176	5.701	5.938	7.126	3.8	3.088	5.938	9.739	1.9	3.088	4.276	4.513	6.651	4.751	4.276	8.314	1.425	0	3.088	0	26.366	48.219	28.979	14.252	55.107	44.893	28.266	16.39	11.876	-122.5	0	1	4	0	1	1	0	0.269	0
1	SGSM1_HUMAN	6.62	0	1.916	6.272	7.404	3.136	4.704	3.571	3.833	4.268	10.54	3.049	3.484	5.139	4.791	5.662	10.192	4.355	6.359	1.655	0	3.049	0	27.787	49.042	27.352	11.411	50	50	27.178	13.502	13.676	-480.5	1	3	10	0	0	3	5	0	0
1	APOC1_HUMAN	6.024	0	0	4.819	9.639	4.819	3.614	0	4.819	10.843	14.458	2.41	1.205	4.819	3.614	4.819	10.843	3.614	8.434	1.205	0	0	0	24.096	43.373	33.735	6.024	50.602	49.398	30.12	15.663	14.458	-9.9	1	0	0	0	0	1	0	1	0
1	GL8D1_HUMAN	7.278	0	0.539	5.121	4.043	3.774	5.391	2.695	7.817	6.739	10.243	1.617	6.199	4.852	2.965	5.121	7.547	4.852	7.008	2.156	0	4.043	0	25.606	48.787	32.345	12.668	54.717	45.283	23.72	14.555	9.164	-63.2	1	0	0	0	0	0	3	0.963	1
1	ANKH_HUMAN	9.959	0	1.829	3.659	4.472	5.488	5.894	2.642	7.114	4.675	11.382	3.659	2.846	4.675	0.813	3.862	6.301	6.301	9.553	1.423	0	3.455	0	30.285	51.016	38.008	13.008	64.431	35.569	19.309	11.179	8.13	245.1	0	0	0	0	0	3	2	0.001	8
1	UFC1_HUMAN	6.587	0	1.796	5.988	8.383	3.593	5.988	2.395	6.587	8.383	9.581	1.796	4.79	5.988	2.994	5.988	1.796	4.79	5.389	3.593	0	3.593	0	20.958	43.114	28.144	13.174	54.491	45.509	31.138	16.766	14.371	-85.2	0	0	0	0	0	2	0	0	0
1	MRGBP_HUMAN	6.863	0	1.471	5.882	11.275	2.941	8.333	3.431	3.922	8.333	4.412	3.922	3.922	5.882	1.961	5.392	9.804	2.941	7.843	0.98	0	0.49	0	29.412	52.941	23.039	7.843	47.059	52.941	34.314	17.157	17.157	-149.9	4	2	1	0	2	3	1	0	0
1	NOL7_HUMAN	9.728	0	0.389	5.058	11.284	2.724	3.891	0.778	1.946	12.451	8.949	1.556	4.669	3.502	6.615	8.949	5.837	4.28	5.837	0.778	0	0.778	0	24.125	43.191	26.459	5.058	40.078	59.922	38.521	22.179	16.342	-278.1	6	1	1	1	0	0	1	0	0
1	FA57A_HUMAN	7.004	0	3.891	3.502	1.167	7.004	5.837	1.946	5.837	1.946	14.786	2.335	2.335	4.28	4.28	7.782	6.226	5.837	7.393	2.724	0	3.891	0	28.794	46.304	35.019	15.564	64.981	35.019	16.342	11.673	4.669	117.7	0	0	0	0	0	0	0	0.99	7
1	CV024_HUMAN	6.875	0	5	0.625	4.375	3.75	6.25	4.375	6.25	2.5	6.25	2.5	2.5	7.5	5.625	4.375	15	6.875	2.5	3.125	0	3.75	0	40	53.125	21.875	15	53.75	46.25	16.25	11.25	5	-41.4	0	0	1	0	1	7	1	0	1
1	ORC3_HUMAN	4.923	0	2.672	3.657	8.439	4.782	2.391	3.376	5.485	8.017	13.643	2.11	4.782	3.797	5.204	4.219	7.876	5.345	5.345	0.844	0	3.094	0	23.207	40.788	29.395	12.096	49.086	50.914	27.707	15.612	12.096	-201.1	1	0	1	0	0	1	1	0	0
1	GSG1_HUMAN	7.163	0	3.152	2.292	6.017	6.017	5.731	2.865	2.006	4.585	11.461	3.152	3.152	4.585	4.585	4.585	11.175	6.59	5.444	2.579	0	2.865	0	33.811	49.284	26.074	14.327	54.155	45.845	20.344	12.034	8.309	-48.9	3	0	0	0	0	1	1	0.927	4
1	RL13A_HUMAN	7.882	0	0.493	2.463	4.433	2.956	6.404	2.956	3.448	13.793	11.33	2.463	2.956	4.433	2.956	10.837	1.478	3.941	9.852	0.985	0	3.941	0	20.197	39.901	32.512	10.837	54.187	45.813	34.483	27.586	6.897	-97.7	1	0	0	0	0	0	2	0.003	0
1	GP162_HUMAN	8.673	0	2.211	3.571	5.272	3.912	10.374	1.871	3.741	2.381	11.905	1.871	1.871	6.633	2.891	7.823	9.354	4.422	6.463	2.551	0	2.211	0	35.034	53.571	30.782	10.544	60.544	39.456	20.918	12.075	8.844	-22	7	1	7	0	2	4	0	0.852	7
1	CDNF_HUMAN	9.091	0	5.348	4.813	8.556	2.674	4.813	2.139	4.278	9.626	11.765	2.674	2.139	3.743	2.674	4.278	5.348	5.348	6.417	1.07	0	3.209	0	29.947	47.059	31.551	9.091	55.08	44.92	29.412	16.043	13.369	-28.3	0	0	0	0	0	1	1	1	0
1	CO038_HUMAN	8.85	0	0.885	7.08	8.85	2.655	9.735	3.097	3.54	6.637	9.292	2.655	3.54	3.982	1.77	6.195	5.752	6.195	5.31	1.77	0	2.212	0	31.416	51.327	26.991	9.735	50.885	49.115	31.858	15.929	15.929	-130	0	0	0	0	0	0	1	0	0
1	NDF4_HUMAN	3.021	0	1.511	3.927	9.366	3.021	7.553	3.927	2.417	7.251	9.668	3.323	3.323	8.157	3.323	4.834	11.48	5.74	4.23	0.604	0	3.323	0	29.305	48.943	19.335	10.876	46.828	53.172	29.305	16.012	13.293	-255.4	3	3	2	1	0	4	1	0	0
1	KILIN_HUMAN	6.742	0	3.371	2.809	3.933	2.247	10.112	2.247	0.562	6.742	8.427	0.562	2.809	10.674	1.124	13.483	8.427	5.056	5.056	4.494	0	1.124	0	33.708	55.056	20.787	10.112	53.371	46.629	29.213	22.472	6.742	-150.8	1	0	0	0	0	0	1	0	0
1	FLOT1_HUMAN	13.583	0	0.937	3.044	10.539	2.108	4.918	1.639	5.621	7.026	7.494	3.279	1.874	2.342	8.431	6.557	5.386	4.45	8.431	0	0	2.342	0	29.274	44.965	35.129	6.089	51.054	48.946	28.806	15.222	13.583	-144.5	2	0	0	0	0	1	0	0.001	0
1	CP003_HUMAN	12.8	0	8.8	0.8	4	0	7.2	4	1.6	2.4	3.2	2.4	0	14.4	4.8	4	16	5.6	6.4	1.6	0	0	0	50.4	72	24	5.6	58.4	41.6	15.2	10.4	4.8	-27.5	1	0	1	0	17	7	0	0.02	0
1	SAP18_HUMAN	3.922	0	0.654	5.229	7.843	3.922	5.882	1.961	5.229	7.843	5.882	3.922	3.268	7.843	3.268	8.497	6.536	8.497	5.882	0.654	0	3.268	0	25.49	47.712	20.915	9.804	47.059	52.941	31.373	18.301	13.072	-117.7	1	0	1	0	2	2	0	0	0
1	GTPB6_HUMAN	9.884	0	1.163	4.845	6.783	2.519	7.946	2.713	2.907	4.651	11.822	1.744	1.938	5.426	3.488	9.496	5.426	5.62	8.915	1.357	0	1.357	0	30.039	51.163	33.527	7.946	55.039	44.961	28.488	16.86	11.628	-133.4	5	1	2	0	0	1	0	0.069	0
1	TX261_HUMAN	6.633	0	1.02	1.02	4.592	11.735	5.612	0.51	8.163	3.061	12.755	3.061	2.551	4.082	2.551	2.551	7.143	5.612	8.673	2.041	0	6.633	0	26.02	42.347	36.224	20.918	70.408	29.592	11.735	6.122	5.612	163.4	0	0	0	0	0	0	0	0.987	4
1	DERM_HUMAN	3.98	0	4.975	5.473	6.965	3.98	6.965	0.995	2.985	1.99	5.473	3.98	3.98	3.98	6.468	5.97	6.965	4.975	4.975	4.975	0	9.95	0	27.861	46.269	17.413	19.9	56.219	43.781	21.393	8.955	12.438	-120.8	2	0	0	0	0	1	0	0.999	0
1	F168A_HUMAN	13.934	0	0.41	0.41	1.23	1.639	5.738	3.279	2.049	1.23	3.279	3.689	4.918	15.574	6.148	2.049	7.787	10.656	5.328	0.82	0	9.836	0	38.525	64.754	24.59	15.574	62.295	37.705	8.197	6.557	1.639	-101.6	3	1	2	3	5	18	3	0	0
1	YO026_HUMAN	3.968	0	3.175	3.175	3.175	8.73	5.556	3.175	3.968	3.968	11.111	2.381	7.143	5.556	3.968	6.349	8.73	5.556	7.143	0.794	0	2.381	0	26.984	50	26.19	15.079	54.762	45.238	19.841	13.492	6.349	-8.8	0	0	0	0	0	1	0	0.061	0
1	ANR10_HUMAN	9.286	0	3.333	4.762	5.714	3.333	9.524	5.238	3.333	2.619	9.762	1.19	5.952	4.524	4.048	3.571	9.762	5.952	5.476	0.952	0	1.667	0	37.857	58.571	27.857	11.19	52.381	47.619	21.905	11.429	10.476	-121.9	1	0	1	0	0	0	1	0.002	0
1	ZP3_HUMAN	6.368	0	3.538	5.66	6.132	4.009	5.189	4.009	3.066	2.123	10.849	1.887	3.066	6.604	3.538	5.896	8.491	7.311	9.198	1.651	0	1.415	0	30.896	55.425	29.481	11.085	53.774	46.226	23.821	12.028	11.792	-47.2	1	0	1	0	1	2	2	0.9	1
1	LY86_HUMAN	5.556	0	4.938	3.086	6.173	6.79	8.642	0.617	6.173	5.556	10.494	1.852	3.704	4.938	4.321	3.086	9.259	4.938	4.938	1.235	0	3.704	0	33.333	50	27.16	12.346	59.259	40.741	18.519	9.259	9.259	11.5	0	0	0	0	0	0	1	0.999	0
1	CDS1_HUMAN	4.121	0	1.735	3.688	4.772	9.328	6.291	2.82	7.592	4.338	11.28	2.169	1.735	4.989	4.121	4.772	7.375	6.074	6.074	1.735	0	4.989	0	25.597	42.082	29.067	18.872	60.304	39.696	20.39	11.931	8.46	84.4	1	3	3	1	0	0	1	0	7
1	CU113_HUMAN	12.121	0	1.515	3.03	1.515	1.515	24.242	3.03	0	1.515	12.121	3.03	1.515	6.061	1.515	12.121	9.091	3.03	1.515	1.515	0	0	0	50	62.121	25.758	6.061	63.636	36.364	21.212	16.667	4.545	-25.6	0	0	0	0	0	1	0	0.11	0
1	PAF_HUMAN	9.009	0	1.802	3.604	7.207	1.802	8.108	0.901	1.802	11.712	3.604	0.901	4.505	8.108	2.703	7.207	10.811	6.306	7.207	0.901	0	1.802	0	36.036	59.459	21.622	5.405	45.045	54.955	30.631	19.82	10.811	-107.6	1	0	2	1	1	4	0	0.005	0
1	CA190_HUMAN	6.695	0	1.255	6.695	9.205	1.674	11.297	1.255	2.51	3.347	12.134	1.674	0.418	5.858	3.347	7.113	9.623	7.113	5.439	2.51	0	0.837	0	35.983	54.393	26.778	6.276	51.883	48.117	27.615	11.715	15.9	-106.4	2	2	3	1	0	5	0	0	0
1	ODFP4_HUMAN	3.891	0	1.556	3.502	5.837	6.226	6.615	3.113	5.837	3.113	11.284	1.946	3.113	4.28	4.28	5.837	13.619	4.669	5.447	3.502	0	2.335	0	30.35	46.693	26.459	15.175	52.918	47.082	21.401	12.062	9.339	-32.7	3	0	2	0	1	5	0	0	3
1	APLP2_HUMAN	7.602	0	2.359	5.898	12.975	3.145	4.98	3.014	4.063	5.505	7.733	3.539	3.67	4.849	4.98	4.98	4.325	4.98	7.339	0.655	0	3.408	0	24.246	46.003	26.737	10.223	49.672	50.328	32.372	13.499	18.873	-442.3	7	3	3	8	0	2	0	1	2
1	PTCD3_HUMAN	7.983	0	1.742	6.096	7.257	4.499	3.628	2.467	5.66	6.386	10.595	2.758	3.628	4.354	4.79	5.515	8.273	5.08	4.79	1.306	0	3.193	0	26.705	45.573	29.028	11.466	50.508	49.492	27.721	14.369	13.353	-243.4	2	2	5	1	1	1	0	0.003	0
1	PR285_HUMAN	9.475	0	2.529	4.266	7.022	3.322	6.795	2.982	2.341	2.718	11.589	1.321	1.548	7.21	5.889	8.532	5.889	4.606	8.192	1.586	0	2.19	0	29.294	50.51	31.597	10.079	56.55	43.45	25.519	14.232	11.287	-698.4	9	1	3	3	0	3	0	0	0
1	CQ057_HUMAN	4.625	0	1.953	6.475	8.428	3.803	3.289	2.055	7.4	11.1	10.38	2.364	6.064	2.98	3.494	2.775	9.764	5.036	5.55	0.206	0	2.261	0	24.666	45.735	27.955	8.325	44.81	55.19	30.832	15.93	14.902	-429.2	3	0	3	0	0	1	0	0	0
1	CV032_HUMAN	9.346	0	0	8.411	2.804	4.673	8.411	0.935	5.607	3.738	11.215	1.869	0.935	6.542	0	7.477	13.084	1.869	10.28	1.869	0	0.935	0	32.71	58.879	36.449	8.411	60.748	39.252	23.364	12.15	11.215	23.8	1	0	0	0	0	1	0	0.302	1
1	CF226_HUMAN	16.832	0	0.99	0	7.921	0	5.941	2.97	2.97	1.98	10.891	0.99	0	14.851	5.941	6.931	8.911	5.941	3.96	1.98	0	0	0	38.614	57.426	34.653	4.95	59.406	40.594	19.802	11.881	7.921	-30.4	2	0	1	0	5	5	0	0.733	0
1	UN93B_HUMAN	9.213	0	1.005	3.015	5.863	4.02	9.38	2.68	3.853	2.68	13.735	3.015	2.68	6.533	3.35	5.528	4.69	3.35	7.203	1.675	0	6.533	0	27.638	47.069	34.003	14.908	66.164	33.836	19.765	10.888	8.878	56.6	7	0	2	1	0	0	0	0	12
1	LECT1_HUMAN	6.287	0	3.293	4.192	6.587	3.293	8.084	1.796	6.587	5.988	6.287	2.395	4.491	7.186	3.593	5.09	7.485	4.192	7.485	1.796	0	3.892	0	29.341	52.695	26.647	10.778	56.587	43.413	23.653	12.874	10.778	-100.4	0	0	0	0	0	6	0	0	1
1	4EBP2_HUMAN	6.667	0	1.667	7.5	2.5	2.5	7.5	4.167	5.833	2.5	6.667	2.5	6.667	9.167	4.167	5.833	9.167	9.167	4.167	0	0	1.667	0	34.167	61.667	23.333	8.333	48.333	51.667	22.5	12.5	10	-70.6	1	0	0	0	6	6	0	0.002	0
1	DNS2B_HUMAN	5.54	0	2.77	3.047	4.155	4.709	6.094	2.77	4.986	6.371	10.526	1.662	4.709	4.432	6.925	5.54	8.587	6.094	2.77	2.493	0	5.817	0	29.086	44.044	23.823	15.789	51.801	48.199	21.884	14.681	7.202	-172.3	1	0	0	1	0	0	0	0.999	1
1	PLCX1_HUMAN	5.263	0	3.406	4.025	7.43	2.167	6.192	4.025	4.644	3.096	13.313	2.477	4.334	5.263	3.096	6.502	7.43	4.644	7.121	3.096	0	2.477	0	26.935	47.678	30.341	11.765	55.418	44.582	25.077	13.622	11.455	-52.5	0	0	0	0	0	0	0	0	0
1	CN167_HUMAN	4.615	0	9.231	1.538	10.769	3.077	7.692	1.538	3.077	6.154	6.154	1.538	7.692	1.538	4.615	6.154	9.231	4.615	6.154	3.077	0	1.538	0	35.385	52.308	20	9.231	47.692	52.308	26.154	13.846	12.308	-37.5	0	0	0	0	0	0	0	0	0
1	TTPAL_HUMAN	6.433	0	2.339	6.14	6.725	4.386	4.386	2.047	5.848	5.556	12.281	0.585	3.801	7.31	2.924	6.14	8.187	4.386	6.433	1.17	0	2.924	0	25.731	49.415	30.994	10.526	54.094	45.906	26.608	13.743	12.865	-73.6	1	1	3	0	6	2	0	0	0
1	CA131_HUMAN	7.143	0	0.34	3.741	9.184	2.721	6.463	1.361	4.762	13.605	7.483	1.361	4.422	6.463	4.762	6.803	8.844	4.422	4.762	0	0	1.361	0	27.211	46.599	24.15	5.442	42.857	57.143	34.694	21.769	12.925	-283.7	4	1	2	1	5	4	0	0	0
1	RSAD2_HUMAN	4.155	0	3.047	4.709	9.695	6.371	6.094	1.108	4.155	8.033	11.911	1.662	4.155	3.878	3.047	7.756	5.817	3.047	6.371	2.493	0	2.493	0	22.161	41.274	26.593	12.465	52.632	47.368	31.302	16.898	14.404	-142.6	1	0	1	0	0	2	0	0.668	0
1	AGAL_HUMAN	7.692	0	3.03	6.993	4.429	3.73	7.692	1.865	5.128	3.963	11.189	3.73	4.895	4.895	5.361	5.128	5.594	3.263	3.963	3.963	0	3.497	0	27.273	48.019	27.972	13.054	58.508	41.492	22.378	10.956	11.422	-107.1	0	0	0	0	0	0	0	0.844	0
1	CO028_HUMAN	5.6	0	5.6	1.6	4	4	14.4	0.8	2.4	3.2	9.6	4	0.8	4.8	2.4	4.8	16	3.2	9.6	1.6	0	1.6	0	44.8	61.6	27.2	8	63.2	36.8	14.4	8.8	5.6	38.8	2	0	0	0	0	0	0	0.782	0
1	ZZZ3_HUMAN	4.097	0	2.658	6.977	9.081	2.326	4.43	2.436	3.765	6.645	6.866	1.44	5.205	6.755	5.759	6.534	10.631	5.205	6.091	0.554	0	2.547	0	27.021	52.049	20.819	7.863	41.528	58.472	31.672	15.615	16.058	-851.9	1	1	19	3	0	1	0	0	0
1	PEX19_HUMAN	9.365	0	1.672	6.02	13.712	4.013	6.02	1.338	2.007	6.02	11.037	4.348	2.007	6.689	7.023	1.672	8.696	5.017	2.007	0.334	0	1.003	0	30.769	47.492	24.415	6.689	48.495	51.505	28.763	9.03	19.732	-183	4	0	1	0	3	3	0	0	0
1	K1C23_HUMAN	5.213	0	0.711	4.502	10.664	1.896	6.398	3.791	5.45	7.109	9.479	3.081	4.265	3.081	6.398	6.161	8.057	6.161	4.028	0.948	0	2.607	0	26.54	42.417	24.171	9.242	42.891	57.109	32.227	17.062	15.166	-340.5	3	2	1	0	0	2	0	0.001	0
1	MED29_HUMAN	12	0	3.5	5.5	2.5	1.5	6.5	1.5	3.5	5.5	10.5	1.5	2.5	10	13	1.5	8.5	4.5	4	0	0	2	0	35	57	30	5	55	45	16.5	8.5	8	-73.1	4	0	0	0	7	6	0	0.469	0
1	NCYM_HUMAN	9.174	0	7.339	1.835	9.174	0.917	11.009	0.917	2.752	7.339	10.092	0.917	4.587	8.257	1.835	9.174	4.587	3.67	4.587	0.917	0	0.917	0	35.78	55.046	26.606	3.67	56.881	43.119	28.44	17.431	11.009	-55.1	0	0	0	0	0	0	0	0	0
1	CX4NB_HUMAN	9.048	0	3.81	7.619	5.714	2.381	4.286	6.667	4.286	5.238	9.524	2.381	4.286	5.714	2.381	4.286	4.286	5.238	7.143	1.905	0	3.81	0	26.667	51.429	30	14.762	54.286	45.714	29.524	16.19	13.333	-69.7	0	0	0	0	0	0	0	0	0
1	ANGL7_HUMAN	4.913	0	2.601	5.491	6.358	3.179	6.358	2.601	3.468	7.225	9.827	2.601	6.358	2.89	5.202	5.202	8.092	4.335	5.202	2.89	0	5.202	0	26.301	46.243	23.41	13.873	49.133	50.867	26.879	15.029	11.85	-221.1	2	0	1	1	0	0	0	0.994	1
1	ADA10_HUMAN	4.947	0	4.813	5.749	5.882	4.412	8.155	3.877	5.348	6.551	6.15	2.139	4.679	5.348	4.545	5.749	7.487	5.08	4.545	0.802	0	3.743	0	30.481	50.802	20.989	12.834	50.401	49.599	27.807	16.176	11.631	-448	4	0	0	0	0	1	0	0.853	1
1	NPFF2_HUMAN	7.088	0	2.107	2.682	4.598	4.981	3.831	2.299	8.429	4.598	9.579	3.448	5.556	4.215	4.598	6.13	7.854	4.789	6.513	3.257	0	3.448	0	25.67	44.636	31.609	13.985	56.897	43.103	20.307	13.027	7.28	5.2	2	0	1	0	0	0	0	0.011	7
1	CN056_HUMAN	6.944	0	2.083	0.694	5.556	6.25	7.639	5.556	4.167	5.556	13.889	2.778	2.778	2.778	2.778	7.639	6.944	5.556	5.556	1.389	0	3.472	0	29.167	40.972	30.556	16.667	56.944	43.056	25	18.75	6.25	-3.6	1	0	0	0	0	0	0	0.007	0
1	ADRO_HUMAN	8.35	0	1.629	4.684	6.11	3.055	9.165	2.24	3.055	3.666	10.387	1.426	1.426	8.758	4.073	8.147	5.499	5.499	8.961	2.24	0	1.629	0	30.143	53.971	30.754	9.165	58.656	41.344	24.847	14.053	10.794	-117.8	2	0	2	1	0	2	0	0.018	0
1	HERC2_HUMAN	7.84	0	2.4	5.813	6.165	2.648	8.192	2.524	4.53	4.986	11.316	1.758	2.751	4.841	4.427	5.275	8.544	5.254	7.323	1.614	0	1.8	0	32.23	52.958	31.01	8.585	54.261	45.739	24.762	12.784	11.978	-900.1	26	8	9	6	0	3	0	0	0
1	TM213_HUMAN	14.019	0	5.607	5.607	3.738	2.804	3.738	2.804	2.804	2.804	14.953	1.869	1.869	5.607	3.738	3.738	10.28	6.542	3.738	2.804	0	0.935	0	40.187	57.009	35.514	9.346	58.879	41.121	18.692	9.346	9.346	21.1	1	0	0	0	6	1	0	0.999	1
1	ZP2_HUMAN	5.906	0	2.819	5.503	4.698	4.966	6.577	2.953	3.49	4.295	8.859	2.953	3.893	5.638	3.624	4.295	10.067	6.98	8.054	1.074	0	3.356	0	32.349	55.436	26.309	12.349	53.691	46.309	21.745	11.544	10.201	-127.2	2	0	1	1	0	0	0	0.128	1
1	F167A_HUMAN	9.346	0	1.402	4.206	11.215	2.336	5.607	2.804	3.271	3.738	14.019	2.336	1.869	7.009	5.14	9.813	7.477	4.206	1.869	1.402	0	0.935	0	28.037	42.991	28.505	7.477	49.533	50.467	31.776	16.355	15.421	-136.8	1	0	0	0	0	1	0	0	0
1	PX11B_HUMAN	8.494	0	3.089	3.475	3.475	2.317	10.039	2.317	3.475	3.475	18.533	1.158	1.931	4.633	4.633	9.266	8.494	1.544	5.405	1.931	0	2.317	0	31.66	47.104	35.907	8.88	61.39	38.61	22.008	15.058	6.95	16.7	3	0	1	0	0	1	0	0.006	1
1	TM187_HUMAN	11.494	0	2.682	2.299	1.916	6.897	8.812	4.981	0.766	1.533	15.326	1.916	1.533	4.598	3.831	4.981	4.598	4.598	9.195	4.598	0	3.448	0	32.184	49.808	36.782	19.923	69.732	30.268	15.709	11.494	4.215	121.1	2	0	0	0	0	1	0	0.348	6
1	OTOP3_HUMAN	10.235	0	2.852	1.846	5.201	5.034	7.718	3.188	5.034	2.685	14.597	2.517	3.02	3.859	3.188	6.376	5.034	4.53	7.886	2.181	0	3.02	0	30.369	46.98	37.752	13.423	64.933	35.067	19.295	12.248	7.047	223.9	5	1	1	0	0	2	0	0.003	10
1	CR020_HUMAN	5.357	0	3.571	1.786	6.25	0.893	5.357	3.571	4.464	13.393	9.821	4.464	3.571	1.786	4.464	6.25	8.929	6.25	8.036	0	0	1.786	0	29.464	44.643	27.679	6.25	45.536	54.464	31.25	23.214	8.036	-51.7	1	0	0	0	0	0	0	0.753	1
1	MTND_HUMAN	5.587	0	0.559	10.056	8.38	3.911	5.587	2.793	5.587	6.704	7.263	3.911	2.793	6.145	3.352	8.38	1.117	3.352	5.028	2.793	0	6.704	0	16.201	40.223	23.464	16.201	53.073	46.927	36.313	17.877	18.436	-146.2	0	0	0	0	0	0	0	0	0
1	CJ041_HUMAN	10.769	0	1.538	1.026	4.103	2.051	10.769	3.077	2.564	4.615	7.692	0.513	2.564	15.385	1.026	10.769	9.744	2.564	5.128	4.103	0	0	0	35.385	59.487	26.154	9.231	60.513	39.487	23.59	18.462	5.128	-110.7	0	1	2	0	8	5	0	0.01	0
1	LCLT1_HUMAN	3.623	0	1.932	3.623	6.039	7.005	4.831	3.623	7.729	6.039	11.594	2.899	3.623	4.589	2.657	5.314	6.522	4.348	6.039	3.382	0	4.589	0	21.256	39.13	28.986	18.599	58.213	41.787	24.638	14.976	9.662	-3	0	0	0	0	0	1	0	0.007	3
1	IPO9_HUMAN	9.894	0	1.633	4.899	8.453	3.939	4.227	2.209	6.052	3.939	10.951	2.978	2.978	4.515	6.052	3.458	6.244	6.052	7.781	1.537	0	2.209	0	28.05	48.223	34.678	9.894	55.716	44.284	22.959	9.606	13.353	14.3	5	0	0	4	0	2	0	0.001	0
1	CG057_HUMAN	8.136	0	0.339	6.102	7.458	2.034	5.763	2.373	1.695	7.797	6.78	1.356	3.051	10.169	5.424	6.102	11.525	4.407	4.068	1.695	0	3.729	0	30.169	53.559	20.678	9.831	45.763	54.237	29.831	16.271	13.559	-311.5	2	4	4	0	8	2	0	0	0
1	AVR2B_HUMAN	6.445	0	3.711	4.688	8.984	3.32	7.227	3.32	3.906	4.688	11.133	1.953	3.32	6.445	2.93	5.469	5.664	4.688	6.641	2.734	0	2.734	0	27.734	48.828	28.125	12.109	56.25	43.75	27.148	13.477	13.672	-146.5	2	0	0	1	1	2	0	0.994	1
1	RS18_HUMAN	5.263	0	0	5.921	4.605	2.632	7.895	3.289	7.237	10.526	9.211	1.316	3.947	1.974	3.947	13.158	1.974	5.921	7.895	1.316	0	1.974	0	21.053	40.789	29.605	9.211	46.711	53.289	37.5	26.974	10.526	-107.9	1	0	0	0	0	0	0	0	0
1	PDIP3_HUMAN	9.501	0	0.95	5.226	4.276	2.375	5.226	1.9	4.276	9.026	9.739	2.85	4.513	7.126	5.226	6.651	7.601	5.701	6.888	0	0	0.95	0	28.979	52.732	30.404	5.226	49.881	50.119	27.078	17.577	9.501	-196.3	3	0	5	2	0	3	0	0	0
1	MED17_HUMAN	5.991	0	1.382	5.223	6.298	2.919	5.376	3.072	6.144	7.066	10.753	1.997	3.84	5.223	7.988	4.301	10.292	2.765	6.298	1.382	0	1.69	0	25.806	46.39	29.186	9.063	49.155	50.845	25.96	14.439	11.521	-269.6	1	0	2	0	0	0	0	0	0
1	F169B_HUMAN	6.771	0	3.125	7.813	7.813	5.208	9.896	2.604	2.604	4.688	7.813	3.646	2.083	6.25	3.125	8.333	5.729	4.688	5.208	1.042	0	1.563	0	30.208	51.563	22.396	10.417	53.125	46.875	31.25	15.625	15.625	-109.5	0	1	1	0	2	2	0	0.021	0
1	DICER_HUMAN	5.723	0	2.497	6.452	7.856	3.85	4.266	2.185	5.099	6.608	10.25	2.185	4.735	5.879	3.382	5.099	8.065	5.099	5.619	0.832	0	4.318	0	25.65	48.335	26.691	11.186	50.52	49.48	28.2	13.892	14.308	-859.5	11	0	7	5	0	3	0	0	0
1	SELK_HUMAN	2.128	0	0	6.383	1.064	5.319	11.702	1.064	4.255	3.191	7.447	3.191	4.255	9.574	4.255	11.702	10.638	2.128	5.319	2.128	0	3.191	0	27.66	53.191	19.149	11.702	55.319	44.681	23.404	15.957	7.447	-61.9	2	0	2	1	0	0	0	0.002	1
1	SPAT9_HUMAN	8.268	0	1.575	2.756	7.874	3.543	3.15	0.787	9.449	8.268	10.236	1.969	5.512	5.512	5.512	6.693	9.055	1.969	5.118	0.394	0	2.362	0	24.016	42.913	33.071	7.087	51.575	48.425	26.378	15.748	10.63	-69.6	1	0	0	0	0	0	0	0.001	1
1	PRND_HUMAN	9.091	0	3.409	2.273	5.682	3.977	6.25	3.977	4.545	6.25	11.364	1.705	5.114	2.841	6.818	5.682	3.409	5.114	5.682	4.545	0	2.273	0	27.273	43.182	30.682	14.773	55.682	44.318	23.864	15.909	7.955	-45.6	0	0	0	0	0	0	0	1	2
1	CN184_HUMAN	14.189	0	0.676	2.027	10.811	0	11.486	1.351	0.676	2.703	8.108	0.676	2.027	10.135	0.676	11.486	8.784	6.081	6.081	2.027	0	0	0	41.216	61.486	29.054	3.378	54.054	45.946	28.378	15.541	12.838	-99.1	2	2	1	0	6	5	0	0.001	0
1	EPM2A_HUMAN	8.761	0	2.719	3.323	7.855	3.323	9.366	3.625	3.625	3.323	8.761	3.323	3.625	6.042	3.625	6.344	3.323	4.532	7.855	3.021	0	3.625	0	28.701	49.547	29.003	13.595	60.423	39.577	24.471	13.293	11.178	-77.8	3	0	0	0	0	0	0	0.132	0
1	NEBU_HUMAN	7.167	0	0.78	7.812	6.133	1.799	3.284	3.104	5.008	12.431	7.167	2.774	4.573	4.064	4.753	4.094	6.373	5.278	5.878	1.365	0	6.163	0	22.882	45.209	25.221	12.431	45.449	54.551	33.573	19.628	13.945	-5636.1	14	7	2	18	0	7	0	0	0
1	TIPRL_HUMAN	4.044	0	1.471	5.882	9.559	5.515	4.412	4.044	5.515	6.985	9.926	4.044	2.574	4.779	2.941	4.779	8.088	5.882	5.515	1.103	0	2.941	0	23.897	42.647	25	13.603	49.265	50.735	31.25	15.809	15.441	-109	2	0	0	0	1	1	0	0	0
1	DPH3_HUMAN	4.878	0	7.317	10.976	12.195	6.098	3.659	1.22	6.098	6.098	3.659	1.22	3.659	6.098	2.439	0	6.098	4.878	8.537	0	0	4.878	0	26.829	56.098	23.171	12.195	52.439	47.561	30.488	7.317	23.171	-26.5	0	0	0	0	0	0	0	0	0
1	MEX3C_HUMAN	11.533	0	1.821	3.794	8.498	2.731	8.649	1.669	3.49	2.276	7.739	1.821	3.794	10.926	3.035	5.918	9.863	5.159	5.159	0.455	0	1.669	0	37.026	60.698	27.921	6.525	55.994	44.006	22.155	9.863	12.291	-260.9	11	1	9	1	1	4	0	0.209	0
1	RASM_HUMAN	5.769	0	0.481	8.173	5.288	4.327	4.808	3.365	6.731	9.615	7.692	2.885	2.404	4.327	5.288	5.288	4.808	6.731	8.173	0.962	0	2.885	0	22.596	45.673	28.365	11.538	49.038	50.962	31.731	18.269	13.462	-93.8	2	0	0	0	1	1	0	0	0
1	SOAT2_HUMAN	8.046	0	2.682	2.49	4.406	6.897	6.513	2.682	3.831	1.341	14.176	3.448	1.916	5.747	4.789	7.471	4.981	4.789	6.897	2.874	0	4.023	0	27.011	44.061	32.95	16.475	65.134	34.866	18.391	11.494	6.897	131.2	3	0	1	0	0	2	0	0	8
1	OMA1_HUMAN	5.725	0	2.29	3.053	5.534	5.916	4.58	3.435	6.298	7.061	12.405	2.481	4.962	4.962	4.58	4.962	7.443	4.008	6.107	2.481	0	1.718	0	24.046	43.13	30.534	13.55	54.962	45.038	24.046	15.458	8.588	-46.5	1	0	0	0	0	0	0	0	1
1	F181A_HUMAN	7.062	0	2.542	3.107	5.932	2.26	9.322	2.26	1.13	7.062	10.734	1.695	2.26	12.712	4.52	7.91	8.475	1.695	5.65	1.13	0	2.542	0	29.096	52.825	24.576	8.192	56.78	43.22	26.271	17.232	9.04	-226.1	3	0	5	0	0	2	0	0	0
1	COMD7_HUMAN	6	0	1.5	2	9	6	6	1.5	4	6.5	13.5	3	3.5	3	7.5	3	7.5	7	6.5	1.5	0	1.5	0	28	43	30	10.5	52.5	47.5	22	11	11	-16.8	0	0	0	0	0	0	0	0	0
1	SWI5_HUMAN	3.83	0	1.702	5.532	5.106	2.979	7.66	2.553	3.404	3.83	11.915	2.128	2.553	9.787	4.681	12.34	7.66	4.255	5.106	1.702	0	1.277	0	25.106	48.085	24.255	8.511	51.489	48.511	29.362	18.723	10.638	-156.6	1	2	2	0	0	1	0	0.004	0
1	AMP1D_HUMAN	6.567	0	2.09	5.373	5.373	3.881	7.463	6.866	7.761	3.582	6.866	1.194	3.881	5.672	4.179	5.075	8.06	4.776	8.06	0.896	0	2.388	0	28.955	51.94	29.254	14.03	52.836	47.164	26.269	15.522	10.746	-84.8	1	0	0	1	0	0	0	0.001	0
1	CO060_HUMAN	7.143	0	3.383	3.383	8.271	4.135	8.647	1.88	3.759	4.887	11.278	0.752	1.88	6.767	7.519	4.511	7.143	5.639	6.015	1.504	0	1.504	0	31.955	50	28.195	9.023	54.887	45.113	22.932	11.278	11.654	-71.7	2	0	0	0	1	4	0	0.23	0
1	NCLN_HUMAN	10.835	0	0.533	4.973	5.861	4.263	4.796	3.02	2.842	3.73	12.611	3.02	2.487	3.908	5.684	6.217	6.394	5.506	9.059	0.888	0	3.375	0	28.064	48.49	35.346	11.545	56.128	43.872	23.801	12.966	10.835	-21.2	2	0	0	0	0	1	0	0.111	2
1	KAT2A_HUMAN	7.168	0	2.031	3.226	7.407	4.062	6.093	2.031	4.54	7.288	9.677	2.509	3.106	8.961	3.943	6.093	6.452	5.496	5.615	0.836	0	3.465	0	27.24	48.148	27.001	10.394	54.958	45.042	26.045	15.412	10.633	-337.8	8	4	2	1	6	9	0	0	0
1	GP171_HUMAN	5.643	0	4.389	2.508	3.762	7.21	2.194	1.881	10.658	7.21	11.912	2.508	5.956	3.762	2.194	3.135	5.643	6.27	7.524	1.254	0	4.389	0	24.138	43.887	35.737	14.734	61.442	38.558	18.495	12.226	6.27	158.1	1	0	0	0	0	0	0	0.049	6
1	LIRB3_HUMAN	7.29	0	1.426	3.645	6.022	2.694	7.448	3.645	1.426	2.853	10.777	1.743	2.06	9.984	5.547	5.864	11.094	5.864	5.071	1.585	0	3.962	0	33.122	53.883	24.564	11.886	53.407	46.593	22.029	12.361	9.667	-327.7	3	3	8	4	3	7	0	0.957	1
1	PGAP3_HUMAN	8.438	0	4.063	4.375	3.438	6.25	4.688	3.75	2.5	2.5	15	2.188	2.5	3.75	3.125	5	7.188	3.75	10	3.75	0	3.75	0	28.125	48.75	35.938	17.5	64.375	35.625	19.063	11.25	7.813	132.7	2	0	0	0	0	0	0	1	7
1	PP14C_HUMAN	8.485	0	1.212	5.455	10.909	1.818	10.909	0.606	3.03	6.061	7.273	1.818	0	4.242	7.879	7.273	10.909	3.03	6.667	0.606	0	1.818	0	34.545	50.909	25.455	4.848	47.879	52.121	30.303	13.939	16.364	-118.7	4	0	7	0	11	3	0	0.005	0
1	SIN1_HUMAN	5.364	0	1.533	6.705	6.513	3.831	4.406	2.874	5.939	8.238	8.621	1.724	4.023	3.831	5.939	4.981	10.728	5.172	5.939	0.958	0	2.682	0	27.203	47.701	25.862	10.345	44.828	55.172	29.31	16.092	13.218	-299.6	1	0	0	0	0	0	0	0	0
1	YPEL4_HUMAN	5.512	0	6.299	3.937	5.512	3.937	7.874	5.512	3.15	7.087	7.874	2.362	2.362	5.512	3.15	4.724	8.661	5.512	4.724	1.575	0	4.724	0	33.858	50.394	21.26	15.748	53.543	46.457	26.772	17.323	9.449	-56	0	0	0	0	1	2	0	0	0
1	CQ028_HUMAN	6.345	0	1.396	5.457	5.838	5.33	4.949	2.792	4.822	3.934	12.437	1.523	3.426	6.726	4.569	5.076	7.868	6.345	6.853	1.904	0	2.411	0	26.904	49.365	30.457	12.437	54.695	45.305	23.096	11.802	11.294	-98.4	1	4	3	0	0	7	0	0	0
1	RPP29_HUMAN	6.818	0	1.364	4.545	5.455	4.545	4.091	2.273	6.818	12.727	10	1.364	0.909	4.091	6.818	7.727	7.727	4.545	4.545	0.455	0	3.182	0	24.545	38.636	28.182	10.455	47.273	52.727	32.727	22.727	10	-125.5	1	1	1	0	0	0	0	0	0
1	PDS5B_HUMAN	6.289	0	1.52	6.012	7.878	3.041	3.386	2.833	5.183	9.952	10.504	2.695	4.077	5.529	4.699	5.045	7.602	4.976	5.805	0.622	0	2.35	0	23.773	45.197	27.782	8.846	46.925	53.075	31.721	17.83	13.891	-823.6	5	6	13	2	0	5	0	0	0
1	CB068_HUMAN	6.024	0	1.807	6.627	8.434	1.205	7.229	6.627	3.012	6.627	5.422	1.807	1.807	9.639	4.819	9.639	7.831	2.41	6.024	0	0	3.012	0	25.301	49.398	20.482	10.843	45.181	54.819	37.952	22.892	15.06	-190.7	2	1	1	1	4	0	0	0	0
1	SYF1_HUMAN	8.772	0	1.637	6.082	9.591	4.211	3.626	2.339	3.977	5.029	10.292	2.456	2.69	3.743	5.146	8.889	5.146	4.327	5.848	1.754	0	4.444	0	23.509	41.871	28.889	12.749	50.76	49.24	31.93	16.257	15.673	-456.7	3	0	1	1	0	0	0	0	0
1	MYG1_HUMAN	7.713	0	1.596	5.053	7.181	3.723	6.915	4.521	3.191	2.926	11.702	2.128	1.33	7.979	4.787	7.447	6.649	5.053	5.053	1.862	0	3.191	0	27.926	47.34	27.66	13.298	55.053	44.947	27.128	14.894	12.234	-155.8	1	0	0	0	0	0	0	0.172	0
1	ITFG2_HUMAN	5.145	0	3.132	6.488	6.935	2.461	8.277	3.579	2.908	4.474	11.857	1.79	3.356	4.922	4.474	3.803	6.488	6.264	9.396	1.79	0	2.461	0	29.306	53.468	29.306	10.291	54.139	45.861	25.28	11.857	13.423	-93.8	0	0	1	0	1	3	0	0.007	0
1	SFR1_HUMAN	4.082	0	1.633	4.49	11.02	4.082	1.224	1.224	1.633	9.796	12.653	1.633	6.939	3.265	6.122	4.898	13.469	4.082	4.898	0.408	0	2.449	0	24.49	44.082	23.265	8.163	37.959	62.041	31.429	15.918	15.51	-208.5	1	1	2	1	5	3	0	0	0
1	TM169_HUMAN	5.051	0	2.357	5.724	9.764	2.694	6.397	1.684	4.714	5.724	9.428	3.03	2.02	5.387	3.367	4.04	8.418	6.397	7.071	3.03	0	3.704	0	28.62	48.822	26.263	11.111	52.862	47.138	26.936	11.448	15.488	-100.6	1	1	1	1	1	3	0	0	2
1	N4BP2_HUMAN	4.576	0	1.751	5.593	9.718	4.011	4.35	2.26	4.294	8.079	9.209	2.429	5.819	5.48	4.294	3.051	10.904	5.65	5.593	0.791	0	2.147	0	27.232	49.718	23.672	9.209	44.633	55.367	28.701	13.39	15.311	-1095.1	7	7	8	7	0	2	0	0	0
1	SUGP2_HUMAN	7.116	0	1.479	6.747	7.486	4.344	7.301	2.033	3.604	7.671	9.242	2.311	2.311	6.932	4.621	6.377	8.965	4.621	4.344	0.924	0	1.571	0	29.482	49.815	24.307	8.872	49.168	50.832	30.314	16.081	14.233	-690.8	5	3	8	3	0	1	0	0	0
1	SESD1_HUMAN	5.46	0	1.868	6.753	9.052	2.874	5.029	1.724	3.592	6.034	12.931	2.443	3.161	2.73	8.477	5.46	6.753	4.167	8.19	1.58	0	1.724	0	23.276	44.109	30.172	7.902	48.42	51.58	29.023	13.218	15.805	-286.4	2	0	0	0	0	0	0	0	0
1	C1D_HUMAN	8.511	0	0	4.255	9.929	2.128	4.255	1.418	3.546	12.057	8.511	4.255	6.383	3.546	2.837	4.255	7.801	2.837	8.511	1.418	0	3.546	0	23.404	46.099	29.078	8.511	48.227	51.773	31.915	17.73	14.184	-85.6	0	0	0	0	0	0	0	0	0
1	MAS1L_HUMAN	6.614	0	5.291	1.852	3.175	5.82	3.968	2.646	6.878	3.968	14.286	2.381	3.439	4.497	4.497	3.439	7.672	4.762	10.053	2.116	0	2.646	0	28.307	48.148	37.831	13.228	64.55	35.45	15.079	10.053	5.026	245.8	0	0	0	0	0	0	0	0.049	7
1	ADXL_HUMAN	8.743	0	2.186	6.011	7.65	2.186	12.022	3.279	1.639	1.639	9.29	2.186	2.732	7.104	3.279	7.65	6.011	4.918	9.29	1.093	0	1.093	0	33.88	59.016	28.962	7.65	56.831	43.169	26.23	12.568	13.661	-61.9	0	0	0	0	0	3	0	0.573	0
1	CB090_HUMAN	0.465	0	6.977	1.86	13.023	0.465	13.488	6.977	0.465	7.442	2.326	5.581	0	0.93	12.558	19.07	0.93	6.512	0.465	0.465	0	0	0	28.372	31.628	3.721	7.907	31.628	68.372	48.372	33.488	14.884	-435.9	0	0	0	0	0	0	0	0	0
1	SELS_HUMAN	8.466	0	1.058	2.646	10.053	1.587	9.524	1.058	1.587	8.466	10.582	2.116	1.587	4.762	5.82	9.524	8.466	2.646	5.291	1.587	0	2.646	0	30.688	44.974	25.926	6.878	49.735	50.265	31.746	19.048	12.698	-148.6	3	0	4	0	0	1	0	0	1
1	HEPC_HUMAN	9.524	0	10.714	2.381	1.19	4.762	5.952	2.381	3.571	2.381	13.095	4.762	0	4.762	8.333	9.524	8.333	4.762	1.19	2.381	0	0	0	39.286	47.619	27.381	9.524	60.714	39.286	17.857	14.286	3.571	11.4	1	0	0	0	0	0	0	1	1
1	GEMI4_HUMAN	7.372	0	2.93	3.97	8.034	4.726	3.592	2.836	3.97	4.915	15.217	2.079	2.079	5.009	5.104	4.726	7.467	5.198	6.9	2.268	0	1.607	0	26.56	44.518	33.459	11.437	55.671	44.329	24.48	12.476	12.004	27.4	1	0	0	0	0	1	0	0	0
1	COX7C_HUMAN	4.762	0	1.587	0	4.762	7.937	6.349	3.175	1.587	6.349	12.698	3.175	3.175	4.762	3.175	7.937	9.524	6.349	7.937	1.587	0	3.175	0	28.571	44.444	26.984	15.873	55.556	44.444	22.222	17.46	4.762	-4.9	0	0	0	0	0	0	0	0.001	0
1	NXN_HUMAN	8.736	0	1.609	5.747	9.425	4.368	7.356	1.149	5.057	4.598	11.264	1.609	2.759	6.897	3.218	6.207	6.897	2.529	6.207	1.609	0	2.759	0	27.126	48.736	31.264	9.885	57.471	42.529	27.126	11.954	15.172	-100.9	3	0	0	0	0	0	0	0	0
1	GP142_HUMAN	10.823	0	1.732	3.463	3.463	2.814	5.628	3.68	4.762	2.165	11.688	2.597	1.515	6.277	3.896	7.576	7.359	6.71	8.658	2.381	0	2.814	0	32.251	52.165	35.931	11.688	60.173	39.827	20.346	13.42	6.926	58.5	2	0	0	0	0	2	0	0	7
1	TMM8A_HUMAN	8.69	0	3.761	3.632	3.243	4.021	5.707	1.816	2.594	1.427	12.322	2.335	2.983	7.782	4.021	5.707	9.339	6.355	8.301	2.205	0	3.761	0	33.852	56.55	31.907	11.803	61.479	38.521	15.824	8.949	6.874	115.2	5	1	2	1	0	4	0	0.823	4
1	PROF4_HUMAN	6.977	0	2.326	4.651	5.426	2.326	6.977	2.326	2.326	6.977	13.178	1.55	3.876	3.101	2.326	5.426	7.752	6.977	9.302	0	0	6.202	0	31.008	51.938	31.783	10.853	54.264	45.736	24.806	14.729	10.078	-20	1	0	0	0	0	0	0	0.116	0
1	YU005_HUMAN	1.212	0	1.818	4.848	8.485	6.061	3.636	4.242	4.848	6.667	6.667	2.424	8.485	6.061	6.061	4.848	9.091	6.061	4.848	1.212	0	2.424	0	21.818	46.061	17.576	13.939	41.212	58.788	29.091	15.758	13.333	-148.6	0	1	1	1	1	3	0	0	0
1	INT10_HUMAN	5.775	0	2.535	4.648	7.465	4.507	4.507	2.535	5.352	6.056	12.254	3.239	4.789	3.239	6.056	6.056	5.352	4.93	5.915	1.408	0	3.38	0	23.099	41.69	29.296	11.831	52.113	47.887	26.761	14.648	12.113	-203.9	1	1	2	1	0	0	1	0	0
1	CH059_HUMAN	9	0	0	1	7	4	1	3	5	16	9	3	11	5	5	5	5	3	8	0	0	0	0	18	43	31	7	44	56	32	24	8	-69.6	0	0	0	0	0	0	0	0	0
1	FDFT_HUMAN	6.235	0	2.158	5.516	6.475	4.796	4.077	2.398	6.475	5.276	9.832	3.597	4.077	3.597	5.755	5.516	6.954	5.036	6.475	1.199	0	4.556	0	24.46	44.125	29.017	12.95	52.998	47.002	25.18	13.189	11.99	-93.2	0	0	0	1	0	0	2	0	0
1	IL18_HUMAN	3.627	0	2.591	10.363	8.808	7.254	3.109	0.518	8.808	7.772	6.736	4.145	6.736	3.627	3.109	4.145	8.29	3.627	4.145	0	0	2.591	0	21.244	46.114	23.316	10.363	46.632	53.368	31.606	12.435	19.171	-92.5	0	0	0	0	0	0	0	0	0
1	CCL25_HUMAN	10.667	0	3.333	1.333	2	4	6	4	3.333	7.333	11.333	1.333	6	4.667	3.333	6	10.667	2.667	6.667	2.667	0	2.667	0	33.333	52	32	13.333	56.667	43.333	20.667	17.333	3.333	-17.3	1	0	0	0	0	0	0	1	0
1	PLCE1_HUMAN	5.039	0	2.433	5.256	7.602	3.823	5.387	2.215	4.778	6.646	9.427	2.389	5.213	4.865	5.083	4.996	10.252	5.56	5.517	0.912	0	2.606	0	28.671	49.522	24.761	9.557	47.176	52.824	26.716	13.858	12.858	-1194.3	10	2	15	6	0	1	11	0	0
1	CAHD1_HUMAN	6.436	0	2.826	5.73	5.495	3.297	5.181	3.925	5.259	4.003	9.262	2.983	5.416	5.024	3.846	5.024	8.477	6.279	7.378	0.706	0	3.454	0	29.199	52.747	28.336	11.381	51.805	48.195	24.176	12.951	11.224	-324.8	6	1	2	2	0	0	6	0.099	2
1	XRN1_HUMAN	5.1	0	1.583	4.631	7.62	4.689	5.803	3.81	5.569	7.268	7.796	2.11	4.807	6.272	4.689	4.455	8.441	4.045	6.331	1.348	0	3.634	0	24.971	47.011	24.795	13.482	50.234	49.766	27.784	15.533	12.251	-904.7	6	3	4	1	0	2	4	0	0
1	PVRIG_HUMAN	11.963	0	2.454	1.227	4.294	2.454	10.123	3.374	2.761	0.613	10.123	1.227	1.227	12.27	3.681	7.055	8.896	7.055	5.215	3.067	0	0.92	0	40.491	60.429	30.061	9.816	62.577	37.423	16.564	11.043	5.521	-37.4	2	1	1	0	4	9	1	0.618	1
1	ZMY15_HUMAN	7.539	0	2.276	4.41	8.108	4.267	9.815	2.56	1.707	3.414	10.384	1.565	1.707	9.815	3.556	8.393	6.97	4.979	5.263	1.707	0	1.565	0	31.579	52.774	24.893	10.1	55.903	44.097	26.885	14.367	12.518	-353.9	6	0	3	0	2	5	2	0	0
1	YA005_HUMAN	2.976	0	2.381	2.381	2.381	6.548	4.762	2.381	8.929	4.762	14.286	2.381	1.19	5.357	5.952	3.571	11.31	6.548	7.738	1.19	0	2.976	0	27.976	44.643	33.929	13.095	59.524	40.476	15.476	10.714	4.762	80.9	1	0	0	0	0	1	0	0.073	1
1	THUM1_HUMAN	6.799	0	1.983	4.816	9.348	2.55	7.082	0.85	3.683	10.198	7.082	2.266	6.799	4.816	5.949	4.533	5.949	5.382	6.799	0.283	0	2.833	0	27.195	50.425	24.363	6.516	46.176	53.824	29.745	15.581	14.164	-280.3	0	0	3	1	0	2	1	0	0
1	HEAT1_HUMAN	6.157	0	1.772	4.058	7.789	4.571	3.218	2.519	6.716	7.836	14.972	2.239	3.685	4.151	4.991	2.752	7.789	4.664	7.136	0.84	0	2.146	0	23.601	42.631	34.981	10.075	53.918	46.082	24.953	13.106	11.847	125.5	5	0	0	0	0	1	6	0	0
1	SIRB2_HUMAN	6.725	0	2.632	4.094	5.848	3.216	8.772	1.754	3.509	4.386	10.234	2.924	3.216	6.433	4.971	3.509	9.064	7.602	7.31	1.462	0	2.339	0	34.795	55.848	27.778	8.772	55.556	44.444	19.591	9.649	9.942	-48.1	2	0	0	0	0	4	3	0.998	1
1	MED16_HUMAN	7.184	0	3.421	5.701	4.333	2.623	5.473	3.193	3.991	4.447	14.139	2.509	1.71	6.157	3.877	5.473	9.464	6.157	6.727	2.281	0	1.14	0	31.699	51.995	32.041	9.236	55.644	44.356	23.147	13.113	10.034	-6.9	1	0	1	0	0	0	1	0	0
1	ATX8_HUMAN	0	0	0	0	0	0	0	0	0	0	0	1.25	0	0	98.75	0	0	0	0	0	0	0	0	0	0	0	0	1.25	98.75	0	0	0	-274.6	3	0	0	0	0	0	0	0	0
1	CY014_HUMAN	4.425	0	6.195	0.885	2.655	9.735	0.885	3.54	5.31	8.85	8.85	5.31	7.08	2.655	2.655	7.965	10.619	1.77	3.54	0	0	7.08	0	23.894	38.053	22.124	20.354	53.982	46.018	23.894	20.354	3.54	-20.9	0	0	0	0	0	0	0	0.001	1
1	CDCP1_HUMAN	4.306	0	2.99	3.828	5.742	4.904	5.861	2.392	5.981	5.383	9.45	1.794	4.187	7.416	4.785	4.904	9.809	6.22	7.177	0.957	0	1.914	0	29.187	51.794	26.914	10.167	52.751	47.249	22.249	12.679	9.569	-167.5	4	1	1	2	2	4	11	0.694	1
1	CK001_HUMAN	2.667	0	4.667	3.333	4.667	6	4.667	4	0.667	5.333	6.667	3.333	9.333	7.333	5.333	5.333	7.333	8	2	3.333	0	6	0	27.333	49.333	12	19.333	47.333	52.667	22.667	14.667	8	-144.7	0	0	0	0	0	2	2	0.092	0
1	AN34A_HUMAN	8.871	0	1.008	4.032	6.452	1.21	10.685	2.419	2.016	3.024	11.29	1.411	1.613	14.315	3.629	9.476	8.468	5.242	3.226	0.403	0	1.21	0	34.274	57.46	25.403	5.242	55.645	44.355	25.403	14.919	10.484	-330.8	6	3	18	0	11	8	0	0	0
1	F105A_HUMAN	5.056	0	1.966	3.933	7.022	6.461	4.494	2.528	4.494	7.303	10.674	3.371	3.09	3.371	3.652	7.584	7.584	3.933	5.899	2.809	0	4.775	0	23.034	39.326	26.124	16.573	53.371	46.629	28.371	17.416	10.955	-118.6	0	0	0	1	1	2	1	0.054	1
1	K0495_HUMAN	9.95	0	3.98	3.483	3.483	3.483	9.453	4.478	2.488	0.498	10.448	0.498	0.995	10.945	5.97	3.98	12.935	5.473	6.965	0	0	0.498	0	41.791	64.179	29.851	8.458	58.706	41.294	15.92	8.955	6.965	-0.7	2	1	1	0	7	10	0	0.708	0
1	UBE4A_HUMAN	6.473	0	1.782	5.722	7.598	5.629	3.002	2.251	6.098	4.784	12.758	3.189	5.441	4.972	6.379	4.69	6.191	4.784	4.69	0.657	0	2.908	0	22.233	43.058	30.019	11.445	52.158	47.842	25.047	11.726	13.321	-247.8	2	0	5	1	0	0	7	0	0
1	TCF25_HUMAN	7.101	0	1.627	5.473	9.024	3.55	6.065	2.811	2.663	4.142	12.278	2.071	4.142	6.657	4.438	8.58	7.396	3.402	4.882	0.888	0	2.811	0	25.592	46.746	26.923	10.059	50.592	49.408	30.03	15.533	14.497	-408.9	2	0	1	1	0	0	2	0	0
1	CLN6_HUMAN	7.074	0	0.643	2.894	3.537	8.682	5.788	3.859	6.109	2.894	15.434	2.251	2.572	6.109	2.251	4.823	6.752	4.18	5.788	2.894	0	5.466	0	24.437	41.801	34.405	20.9	66.238	33.762	18.006	11.576	6.431	119.8	1	0	0	0	0	1	0	0.029	7
1	IL7_HUMAN	3.955	0	3.39	5.085	6.78	6.215	6.215	2.26	5.085	10.734	14.689	3.39	5.65	2.825	3.955	3.955	6.215	3.955	3.955	0.565	0	1.13	0	23.729	41.243	27.684	10.169	51.412	48.588	28.814	16.949	11.864	-42.5	1	0	0	0	0	1	3	0.992	0
1	SYMPK_HUMAN	8.477	0	1.177	4.867	8.163	2.512	4.788	1.57	5.651	6.593	12.951	2.747	2.826	6.986	5.102	5.102	6.986	4.71	6.436	0.549	0	1.805	0	26.138	47.253	33.516	6.436	54.082	45.918	26.295	13.265	13.03	-251.4	4	3	6	0	8	2	2	0	0
1	JMJD6_HUMAN	4.467	0	1.241	6.452	7.444	3.474	5.459	2.233	3.226	7.444	6.7	1.489	3.226	5.955	3.474	7.94	11.166	5.707	5.955	2.978	0	3.97	0	28.04	49.628	20.347	12.655	44.913	55.087	31.514	17.618	13.896	-353.8	1	0	4	2	16	1	0	0	0
1	FUT4_HUMAN	12.264	0	1.509	3.774	4.34	3.208	8.868	3.396	1.509	1.509	8.868	0.566	1.698	10.189	3.208	10.755	7.358	3.019	5.849	4.906	0	3.208	0	33.019	54.528	28.491	14.717	60.943	39.057	23.774	15.66	8.113	-244.8	4	0	1	0	0	1	1	0	1
1	NOP10_HUMAN	3.125	0	1.563	6.25	1.563	6.25	3.125	3.125	3.125	9.375	7.813	4.688	1.563	7.813	9.375	9.375	4.688	6.25	4.688	0	0	6.25	0	18.75	39.063	18.75	15.625	48.438	51.563	29.688	21.875	7.813	-54.4	0	0	0	0	0	1	0	0	0
1	DNLZ_HUMAN	12.921	0	2.809	1.685	7.303	0.562	11.236	2.809	3.371	2.809	8.427	0.562	2.247	7.303	3.371	11.236	6.18	4.494	6.18	2.809	0	1.685	0	37.64	55.056	30.899	7.865	57.865	42.135	25.843	16.854	8.989	-79.3	2	0	1	0	3	3	0	0.256	0
1	MRI_HUMAN	12.102	0	2.548	2.548	11.465	1.274	4.459	1.274	2.548	5.096	6.369	3.185	1.911	8.917	3.822	5.732	12.739	5.096	7.006	0.637	0	1.274	0	36.943	57.325	28.025	4.459	50.318	49.682	26.115	12.102	14.013	-75.4	3	0	4	0	16	4	0	0.01	0
1	RUN3A_HUMAN	7.623	0	1.794	4.709	9.417	3.139	5.381	1.345	4.26	5.157	10.762	2.242	3.139	4.933	3.587	6.054	11.883	5.83	4.26	1.57	0	2.915	0	32.511	49.552	26.906	8.969	48.879	51.121	26.682	12.556	14.126	-197.4	2	2	4	0	2	1	1	0.004	0
1	TFAM_HUMAN	6.098	0	1.626	3.252	10.163	3.252	3.659	1.22	4.065	12.602	8.943	2.846	2.033	4.472	4.878	8.537	8.537	3.659	3.659	2.439	0	4.065	0	23.577	36.992	22.764	10.976	45.122	54.878	35.772	22.358	13.415	-223.6	0	0	0	2	0	0	0	0.934	0
1	HAUS7_HUMAN	8.424	0	3.804	6.25	8.967	2.446	6.522	2.446	2.989	5.163	13.043	3.533	1.902	4.076	7.337	3.533	8.152	4.348	3.804	1.63	0	1.63	0	31.25	47.283	28.261	8.152	51.902	48.098	26.359	11.141	15.217	-127	3	0	1	1	0	0	1	0	0
1	ANUB1_HUMAN	4.952	0	2.751	3.851	6.74	3.576	6.74	3.301	3.439	6.74	10.179	2.063	6.74	5.915	3.439	5.227	10.867	5.777	5.227	0.413	0	2.063	0	31.087	52.82	23.796	9.354	47.318	52.682	25.86	15.268	10.591	-401.2	4	3	2	1	0	1	4	0	0
1	TCL6_HUMAN	3.546	0	4.965	5.674	2.837	4.255	5.674	2.837	3.546	8.511	12.057	2.837	1.418	9.22	5.674	6.383	7.092	4.965	6.383	0	0	2.128	0	26.241	48.936	25.532	9.22	54.61	45.39	26.241	17.73	8.511	-42.1	0	0	0	0	1	1	1	0	0
1	NFU1_HUMAN	7.48	0	1.181	5.906	7.874	6.299	6.299	1.181	5.906	5.118	7.874	3.15	3.15	8.268	4.724	5.118	4.724	6.299	6.299	0.787	0	2.362	0	25.984	49.606	27.559	10.63	55.906	44.094	25.197	11.417	13.78	-69.3	1	0	0	0	1	3	0	0.276	0
1	PRC2A_HUMAN	7.371	0	0.371	4.126	6.908	2.133	10.987	1.344	1.02	4.497	6.444	1.113	1.623	19.286	4.543	8.299	9.736	4.265	3.384	0.927	0	1.623	0	32.731	61.15	18.22	6.027	54.659	45.341	25.174	14.14	11.034	-2217	39	25	39	5	2	32	2	0	0
1	SGOL2_HUMAN	2.688	0	1.581	6.64	9.091	2.925	3.004	2.055	5.375	11.937	7.747	2.134	9.091	3.083	5.217	4.19	10.593	6.008	4.822	0.237	0	1.581	0	23.874	47.51	20.632	6.798	35.178	64.822	33.913	18.182	15.731	-1306.6	6	6	9	5	0	0	14	0	0
1	YX006_HUMAN	11.94	0	1.493	1.493	0	8.955	5.97	1.493	4.478	2.985	16.418	1.493	2.985	1.493	2.985	8.955	5.97	7.463	5.97	1.493	0	5.97	0	32.836	44.776	38.806	17.91	65.672	34.328	14.925	13.433	1.493	36.2	1	0	0	0	0	0	0	0.338	1
1	RBBP9_HUMAN	7.527	0	2.151	4.839	8.065	4.301	6.989	3.763	6.452	6.989	6.452	2.151	2.688	5.914	3.226	3.226	5.376	6.989	6.452	3.226	0	3.226	0	29.032	48.925	26.882	14.516	54.839	45.161	26.882	13.978	12.903	-60.5	1	0	0	0	2	0	0	0.001	0
1	CK053_HUMAN	6.78	0	1.271	6.356	4.237	4.661	7.627	3.39	0.847	1.695	9.746	0.847	1.695	15.254	3.39	2.966	14.831	4.661	3.39	1.695	0	4.661	0	35.169	61.864	20.763	14.407	56.78	43.22	18.644	8.051	10.593	-119.7	3	2	2	6	5	9	0	0	0
1	TSTD2_HUMAN	5.039	0	5.233	6.202	7.171	5.039	6.395	2.713	4.07	8.721	9.496	1.357	1.744	5.426	4.651	4.457	8.527	4.264	5.039	0.969	0	3.488	0	29.457	47.868	23.643	12.209	51.55	48.45	29.264	15.891	13.372	-227	3	0	2	0	0	1	2	0	0
1	MESH1_HUMAN	9.497	0	0.559	6.145	9.497	2.235	5.587	4.469	3.352	6.145	12.291	0.559	2.235	3.911	6.704	7.821	2.235	6.704	7.263	1.117	0	1.676	0	24.581	44.134	32.402	9.497	48.045	51.955	34.078	18.436	15.642	-106.6	2	0	0	0	0	0	0	0	0
1	RSSA_HUMAN	12.542	0	0.678	5.085	8.475	3.39	5.085	1.356	5.085	3.729	7.119	2.373	3.051	6.78	5.085	5.085	4.746	8.136	6.441	3.39	0	2.373	0	31.186	52.542	31.186	10.508	55.254	44.746	23.729	10.169	13.559	-91.3	1	0	0	0	2	9	0	0	0
1	GLCE_HUMAN	6.483	0	0.972	4.538	5.997	5.511	6.969	2.431	4.862	7.78	8.104	2.107	4.538	4.214	3.566	4.7	7.293	5.997	7.131	1.783	0	5.024	0	27.715	48.136	26.58	14.749	53.16	46.84	25.446	14.911	10.535	-222.4	0	0	0	1	0	1	3	0.562	1
1	YQ047_HUMAN	8.247	0	7.216	1.031	4.124	0	13.402	4.124	3.093	4.124	7.216	2.062	2.062	10.309	4.124	10.309	8.247	6.186	2.062	1.031	0	1.031	0	43.299	58.763	20.619	6.186	55.67	44.33	23.711	18.557	5.155	-61.7	0	0	0	0	2	4	0	0.001	0
1	SIA8A_HUMAN	7.022	0	2.809	3.09	3.652	5.899	6.18	2.247	3.933	5.056	9.551	4.213	4.494	6.18	4.775	5.899	7.865	5.056	5.618	2.247	0	4.213	0	28.933	48.315	26.124	14.607	57.865	42.135	19.944	13.202	6.742	-62	0	0	0	0	1	1	4	0.456	1
1	FA156_HUMAN	5.634	0	1.408	1.408	10.329	1.878	6.103	2.347	1.408	3.756	10.329	2.817	3.286	10.798	8.451	11.737	9.859	3.286	1.878	1.408	0	1.878	0	26.291	43.662	19.249	7.512	45.54	54.46	29.577	17.84	11.737	-240.7	3	0	4	0	9	4	1	0	0
1	Z385D_HUMAN	11.899	0	2.025	2.278	3.291	3.544	4.557	3.038	4.304	9.367	7.595	1.519	5.063	9.62	3.291	4.051	8.354	9.873	4.81	0	0	1.519	0	36.709	58.481	28.608	8.101	51.392	48.608	22.025	16.456	5.57	-151.2	7	0	1	1	4	23	4	0.001	0
1	YO001_HUMAN	9.945	0	2.762	2.21	3.315	4.972	7.182	3.867	3.867	4.972	12.707	2.21	3.867	8.287	3.315	5.525	8.84	4.42	4.42	1.657	0	1.657	0	33.149	51.934	30.939	12.155	59.669	40.331	19.89	14.365	5.525	-7	0	1	1	1	3	1	1	0.006	0
1	MCEM1_HUMAN	7.487	0	2.139	4.278	6.417	2.674	3.743	2.139	6.417	8.556	8.556	3.209	3.743	4.813	8.556	4.813	8.021	3.743	6.952	1.604	0	2.139	0	25.134	44.92	29.412	8.556	49.733	50.267	26.203	15.508	10.695	-78.2	1	0	0	1	0	1	2	0	1
1	TMM31_HUMAN	4.167	0	1.19	2.381	8.333	8.929	1.19	2.381	7.738	3.571	16.667	1.19	3.571	7.738	5.952	5.952	6.548	6.548	2.381	1.19	0	2.381	0	19.643	35.714	30.952	14.881	54.762	45.238	22.619	11.905	10.714	-0.2	3	0	1	0	1	8	1	0	2
1	CA211_HUMAN	4.167	0	3.125	2.083	5.208	4.167	9.375	3.125	2.083	5.208	12.5	2.083	2.083	11.458	3.125	6.25	6.25	8.333	7.292	2.083	0	0	0	31.25	54.167	26.042	9.375	58.333	41.667	21.875	14.583	7.292	-17.8	0	0	0	0	1	6	0	0.003	0
1	SIA7A_HUMAN	7.167	0	1	3.5	5.333	5	5.833	3.167	3	6.833	10.5	1.667	3.667	6.333	6.333	7.5	6.5	8	4	2	0	2.667	0	28.5	46	24.667	12.833	49.167	50.833	26.333	17.5	8.833	-373.3	3	1	1	1	0	3	3	0.97	1
1	CP093_HUMAN	7.553	0	2.417	3.021	11.178	3.927	3.625	3.323	2.115	6.344	12.991	2.115	1.813	6.647	5.136	6.647	6.344	6.042	5.136	0.906	0	2.719	0	25.982	42.598	27.795	10.876	50.151	49.849	30.514	16.314	14.199	-165.3	3	0	1	0	0	5	0	0	0
1	IMPA3_HUMAN	8.914	0	0.836	5.292	6.407	2.228	10.585	2.786	4.735	6.685	9.749	3.064	2.507	4.178	2.228	4.178	6.128	6.128	9.192	1.114	0	3.064	0	32.591	53.76	32.591	9.192	57.66	42.34	25.348	13.649	11.699	-33.2	2	0	0	0	0	0	0	0.956	1
1	AGFG1_HUMAN	12.811	0	0.89	3.559	2.135	7.651	8.007	1.957	1.246	4.626	4.27	1.423	4.982	7.651	6.94	1.957	14.591	8.007	5.694	0.356	0	1.246	0	44.306	66.192	24.021	11.21	51.246	48.754	14.235	8.541	5.694	-192.6	8	5	1	3	5	21	3	0	0
1	HEM4_HUMAN	9.434	0	3.019	3.396	7.925	3.019	7.547	1.509	5.66	6.415	12.075	0.755	3.396	6.038	4.151	2.642	8.679	5.66	4.528	0.755	0	3.396	0	34.34	51.698	31.698	8.679	56.226	43.774	21.887	10.566	11.321	-30.9	1	0	0	0	0	2	2	0	0
1	MED18_HUMAN	5.769	0	0.962	6.25	6.731	4.327	6.25	3.846	3.846	4.808	12.5	8.173	3.365	5.288	2.885	6.25	5.288	3.846	7.212	0.481	0	1.923	0	22.115	44.231	29.327	10.577	56.731	43.269	27.885	14.904	12.981	-24.5	1	0	0	0	0	1	1	0	0
1	T22D1_HUMAN	9.786	0	0.093	1.771	3.821	1.118	7.456	2.423	4.473	1.864	6.431	1.678	4.007	10.811	11.743	1.305	14.911	7.083	8.388	0.093	0	0.746	0	39.329	64.306	29.077	4.38	51.072	48.928	11.184	5.592	5.592	-320.3	21	8	9	1	16	20	7	0	0
1	KR195_HUMAN	0	0	5.556	2.778	0	6.944	38.889	0	0	0	4.167	1.389	2.778	1.389	0	5.556	6.944	0	0	0	0	23.611	0	51.389	58.333	4.167	30.556	81.944	18.056	8.333	5.556	2.778	-33.6	3	0	0	4	0	0	0	0	0
1	YA037_HUMAN	5.063	0	2.532	5.063	3.797	5.063	7.595	3.797	6.329	1.266	13.924	3.797	2.532	6.329	5.063	2.532	15.19	5.063	5.063	0	0	0	0	35.443	54.43	30.38	8.861	55.696	44.304	16.456	7.595	8.861	19.4	0	0	0	0	1	1	1	0	0
1	WLS_HUMAN	5.73	0	2.218	3.327	5.73	7.948	6.839	3.142	9.612	4.991	8.318	4.806	3.512	4.067	2.957	3.882	4.621	5.36	7.024	2.957	0	2.957	0	24.769	42.699	30.684	17.006	62.477	37.523	21.072	12.015	9.057	146.5	1	0	0	1	0	0	1	0.056	8
1	SMG8_HUMAN	6.862	0	2.422	5.55	5.55	3.835	7.669	3.027	2.825	5.752	10.293	1.816	3.128	8.577	5.247	5.55	8.375	3.532	5.853	1.11	0	3.027	0	28.86	51.968	25.832	10.999	54.289	45.711	25.429	14.329	11.1	-467.3	5	1	5	0	0	2	4	0	0
1	CE043_HUMAN	14.865	0	0	4.054	8.108	4.054	1.351	0	5.405	17.568	10.811	2.703	1.351	2.703	4.054	4.054	2.703	4.054	5.405	4.054	0	2.703	0	22.973	36.486	36.486	10.811	54.054	45.946	33.784	21.622	12.162	-25.1	1	0	0	0	0	0	0	0.238	1
1	FBX22_HUMAN	6.7	0	3.474	3.722	7.444	5.459	7.94	2.73	5.459	4.218	10.422	1.985	4.218	3.97	2.978	6.452	6.7	4.963	9.181	0.496	0	1.489	0	29.777	50.868	31.762	10.174	56.576	43.424	24.566	13.4	11.166	13.3	0	0	0	0	0	1	2	0	0
1	RPR1B_HUMAN	7.362	0	0.613	5.521	10.736	2.454	3.681	1.84	3.067	8.896	13.497	0.92	2.761	4.601	6.442	5.521	9.816	3.988	5.215	0.92	0	2.147	0	25.46	43.558	29.141	7.362	44.479	55.521	32.515	16.258	16.258	-219.2	1	0	2	2	0	1	1	0	0
1	RS25_HUMAN	10.4	0	0.8	8	3.2	0.8	7.2	0.8	3.2	21.6	9.6	0.8	4	4.8	1.6	4.8	5.6	3.2	6.4	0.8	0	2.4	0	27.2	50.4	29.6	4.8	47.2	52.8	38.4	27.2	11.2	-107.6	2	0	0	0	0	0	1	0	0
1	CABIN_HUMAN	8.559	0	1.982	5.09	8.604	2.838	5.27	2.658	3.153	5.901	10.856	2.117	2.252	7.748	4.64	5.495	9.054	5.45	4.73	1.126	0	2.477	0	30.315	50.135	27.297	9.099	50.856	49.144	27.748	14.054	13.694	-1120.2	9	11	8	3	6	17	5	0	0
1	ANO7_HUMAN	10.289	0	2.251	4.394	5.466	5.895	5.788	2.358	3.537	3.644	11.576	1.715	2.787	5.359	4.073	6.86	6.002	4.502	7.288	2.787	0	3.43	0	28.832	48.66	32.69	14.469	59.914	40.086	22.722	12.862	9.861	-23.6	4	0	1	1	0	2	5	0.001	7
1	BNI3L_HUMAN	3.653	0	0.913	4.11	9.132	3.196	7.763	5.023	3.653	5.479	7.763	3.196	6.849	7.763	2.74	3.196	16.895	1.37	5.023	1.37	0	0.913	0	30.594	54.338	20.091	10.502	45.205	54.795	26.941	13.699	13.242	-160.4	4	1	4	0	1	1	2	0	1
1	DHI1L_HUMAN	10.476	0	0.952	4.127	3.81	3.81	7.937	2.54	0.952	3.81	12.698	1.905	2.222	6.667	4.127	7.619	7.619	6.032	8.889	1.27	0	2.54	0	33.016	54.921	33.016	10.159	58.095	41.905	21.905	13.968	7.937	-33	2	0	1	0	0	6	0	0.584	0
1	IMMT_HUMAN	12.533	0	0.923	4.09	10.026	1.979	4.09	2.111	4.485	7.52	10.026	1.583	2.507	4.222	6.728	5.409	8.047	5.013	6.069	0.66	0	1.979	0	30.607	47.493	33.113	6.728	48.549	51.451	29.156	15.04	14.116	-352.2	7	2	1	0	0	3	3	0.02	0
1	COX7R_HUMAN	9.649	0	0.877	3.509	2.632	4.386	7.018	0	3.509	9.649	8.772	3.509	1.754	7.895	5.263	1.754	6.14	8.772	6.14	0.877	0	7.895	0	32.456	51.754	28.07	13.158	60.526	39.474	17.544	11.404	6.14	-17.9	0	0	0	1	1	5	0	0.011	1
1	LPHN3_HUMAN	6.22	0	2.281	5.39	5.183	3.525	5.874	2.972	5.805	4.147	9.813	2.211	5.874	4.976	3.179	4.768	8.708	7.395	6.012	1.382	0	4.285	0	30.477	52.73	27.851	12.163	52.384	47.616	22.46	11.887	10.574	-368.5	5	4	1	2	1	12	9	0.012	7
1	TM214_HUMAN	7.257	0	2.177	3.193	4.499	3.483	6.241	2.903	2.758	5.951	17.126	1.597	2.903	5.951	6.531	4.644	8.273	5.225	4.354	2.612	0	2.322	0	29.173	45.573	31.495	11.321	55.878	44.122	21.19	13.498	7.692	-96	6	0	1	0	0	0	5	0	0
1	DNSL3_HUMAN	4.59	0	1.639	6.23	6.23	5.246	2.623	2.295	6.23	9.508	7.541	1.967	4.59	3.279	2.623	6.885	9.18	4.918	9.18	1.311	0	3.934	0	22.951	46.23	27.541	12.787	47.541	52.459	31.148	18.689	12.459	-126.9	1	0	0	0	0	0	0	1	0
1	TIPIN_HUMAN	5.316	0	0.664	7.641	12.957	3.654	3.654	2.99	3.654	5.316	10.631	1.993	6.977	6.312	5.316	6.645	5.316	5.316	4.651	0.332	0	0.664	0	20.266	45.847	24.252	7.641	41.528	58.472	35.548	14.95	20.598	-284.1	1	2	1	1	2	2	1	0	0
1	COX16_HUMAN	3.774	0	0	6.604	8.491	4.717	6.604	0	4.717	13.208	10.377	3.774	3.774	6.604	1.887	6.604	6.604	3.774	3.774	1.887	0	2.83	0	20.755	41.509	22.642	9.434	49.057	50.943	34.906	19.811	15.094	-81.3	0	0	0	1	0	3	1	0.907	1
1	CX058_HUMAN	4.819	0	0.904	3.614	5.12	5.422	4.217	3.614	6.627	9.639	7.831	4.217	4.518	4.518	4.518	8.434	6.928	4.518	6.325	0.602	0	3.614	0	21.386	40.361	25.602	13.253	49.096	50.904	30.422	21.687	8.735	-172.3	0	0	0	0	0	0	1	0	0
1	TM133_HUMAN	1.55	0	3.876	1.55	3.876	6.202	6.202	3.876	5.426	4.651	15.504	1.55	7.752	7.752	1.55	3.101	6.977	6.977	6.977	0.775	0	3.876	0	25.581	49.612	29.457	14.729	59.69	40.31	17.054	11.628	5.426	23.6	0	0	0	0	0	1	0	0	2
1	RGS9_HUMAN	6.528	0	1.78	4.599	5.935	3.561	5.193	1.484	4.599	7.418	7.567	3.412	3.412	7.27	5.49	6.973	8.605	4.748	5.49	1.929	0	4.006	0	26.855	47.626	24.184	10.979	51.335	48.665	26.409	15.875	10.534	-396.2	2	1	8	0	5	6	1	0	0
1	CNPY3_HUMAN	6.475	0	2.518	5.396	11.511	1.799	7.554	2.158	2.518	10.072	12.95	1.439	2.158	4.676	2.518	3.597	8.273	5.036	5.755	1.439	0	2.158	0	29.856	47.842	27.698	7.554	49.281	50.719	32.734	15.827	16.906	-145.2	2	0	3	0	2	1	1	0.997	0
1	CQ091_HUMAN	12.281	0	1.754	5.263	3.509	7.018	8.772	0	1.754	3.509	8.772	1.754	1.754	7.018	3.509	14.035	7.018	3.509	3.509	5.263	0	0	0	33.333	50.877	26.316	12.281	57.895	42.105	26.316	17.544	8.772	-27.4	0	0	0	0	0	0	0	0.002	0
1	TMM79_HUMAN	8.122	0	2.538	4.061	8.376	4.822	7.868	0.761	3.046	1.523	12.69	1.777	1.015	10.406	2.538	7.36	7.107	5.076	5.838	1.777	0	3.299	0	30.711	52.03	29.695	10.66	62.183	37.817	22.081	9.645	12.437	-31.9	3	0	5	0	1	7	0	0	5
1	HSC20_HUMAN	7.234	0	2.553	5.957	8.936	5.532	4.681	1.702	4.681	6.809	8.936	2.553	2.979	5.532	5.106	8.511	6.383	3.83	2.979	2.128	0	2.979	0	24.681	42.128	23.83	12.34	49.787	50.213	31.915	17.021	14.894	-159.2	1	0	0	0	0	0	1	0.362	0
1	LAMP1_HUMAN	8.873	0	2.158	3.597	3.357	4.317	6.715	2.158	3.837	4.317	11.031	2.638	6.715	5.036	2.878	4.556	10.072	7.914	7.194	0.24	0	2.398	0	35.731	58.273	30.935	9.113	54.436	45.564	17.986	11.031	6.954	-8.2	3	0	4	1	6	3	17	1	2
1	F115A_HUMAN	7.275	0	2.063	3.583	6.732	3.474	8.035	1.954	4.886	4.343	11.618	2.063	4.126	6.949	3.149	4.995	5.863	5.212	8.143	2.823	0	2.714	0	28.447	51.249	31.922	10.966	60.043	39.957	21.607	11.292	10.315	-34.4	2	0	0	1	0	0	3	0	0
1	KR251_HUMAN	0.98	0	6.863	0.98	0	12.745	4.902	4.902	3.922	0	3.922	1.961	5.882	5.882	7.843	5.882	20.588	2.941	3.922	0.98	0	4.902	0	36.275	52.941	12.745	23.529	50.98	49.02	11.765	10.784	0.98	-23.9	0	0	0	0	0	0	2	0.006	0
1	CX021_HUMAN	3.654	0	1.661	3.654	8.306	2.326	2.326	1.661	6.645	4.319	7.973	2.326	4.983	4.983	6.312	3.654	16.944	5.648	6.977	0.997	0	4.651	0	30.233	50.831	25.249	9.635	44.518	55.482	21.595	9.635	11.96	-127	1	0	0	1	0	1	0	0	0
1	API5_HUMAN	5.882	0	1.176	5.294	8.627	4.902	5.686	0.98	4.51	8.235	13.529	1.373	4.51	4.706	5.686	4.706	5.49	5.882	6.078	0.196	0	2.549	0	24.118	44.706	30	8.627	50.588	49.412	27.843	13.922	13.922	-181.3	2	0	1	1	0	1	1	0	0
1	CS052_HUMAN	15.385	0	1.923	5.769	6.923	3.462	6.538	1.538	0.385	2.308	13.462	0.769	1.538	4.231	4.615	11.154	4.231	2.308	7.308	3.462	0	2.692	0	30.385	49.231	36.538	11.154	59.615	40.385	27.692	15	12.692	-62	3	0	0	0	0	0	0	0.146	0
1	YA047_HUMAN	5.128	0	3.846	2.564	5.128	2.564	11.538	3.846	6.41	5.128	8.974	2.564	0	1.282	3.846	7.692	10.256	3.846	7.692	2.564	0	5.128	0	34.615	46.154	28.205	14.103	57.692	42.308	24.359	16.667	7.692	-6	0	0	0	0	0	0	0	0	1
1	PNRC2_HUMAN	5.755	0	0	0.719	3.597	3.597	6.475	2.158	2.158	10.791	5.755	2.878	10.791	8.633	10.072	3.597	11.511	2.158	5.036	2.158	0	2.158	0	25.899	51.079	18.705	10.072	44.604	55.396	20.863	16.547	4.317	-148.1	1	0	1	0	3	0	4	0	0
1	CD8B_HUMAN	6.19	0	2.857	2.381	4.286	3.81	5.238	2.381	4.762	6.667	13.81	2.857	1.905	5.238	5.238	7.619	7.619	6.19	7.619	1.429	0	1.905	0	28.095	45.238	32.381	9.524	55.714	44.286	23.333	16.667	6.667	-1.3	3	0	0	0	0	0	1	0.998	1
1	AMZ2_HUMAN	4.722	0	2.778	4.722	6.111	5	5.278	3.611	7.222	7.5	9.444	1.389	3.889	5.556	3.889	4.444	8.611	4.722	5	1.944	0	4.167	0	26.111	45.278	26.389	14.722	52.5	47.5	26.389	15.556	10.833	-118.2	1	0	1	0	0	1	0	0	0
1	NAT10_HUMAN	7.122	0	1.561	4.976	7.024	3.512	5.171	2.146	5.171	7.122	13.171	2.341	3.805	4.585	5.073	5.659	6.537	4.585	6.634	0.683	0	3.122	0	24.976	44.976	32.098	9.463	53.073	46.927	26.927	14.927	12	-241	8	0	1	0	0	1	4	0	0
1	AIFM1_HUMAN	8.483	0	0.816	4.731	6.852	3.263	9.625	1.631	5.71	6.688	8.483	1.958	3.426	5.22	3.589	6.362	7.015	4.405	8.32	1.305	0	2.121	0	30.343	52.039	30.995	8.32	55.302	44.698	26.264	14.682	11.582	-164.4	2	0	3	0	4	4	3	0.001	0
1	MCMBP_HUMAN	4.984	0	2.336	5.452	6.854	3.894	4.206	2.96	3.894	4.829	12.773	2.025	5.763	6.386	5.452	4.673	7.321	5.14	6.698	1.246	0	3.115	0	23.988	48.287	28.349	11.215	51.558	48.442	24.766	12.461	12.305	-221	0	1	2	1	0	0	5	0	0
1	CASC1_HUMAN	4.749	0	1.536	3.631	13.827	3.911	2.514	2.793	5.866	8.939	11.034	2.095	3.771	3.771	3.911	3.911	6.983	5.587	7.263	1.676	0	2.235	0	21.369	39.804	28.911	10.615	46.648	53.352	33.101	15.642	17.458	-316.4	6	0	1	0	0	0	4	0	0
1	SGF29_HUMAN	9.898	0	1.365	5.802	8.191	1.024	3.754	2.048	5.119	7.509	9.898	1.706	2.73	7.167	5.119	7.167	5.119	5.461	5.461	1.024	0	4.437	0	25.597	46.758	30.375	8.532	50.853	49.147	30.717	16.724	13.993	-179.3	0	0	0	2	0	0	1	0	0
1	FA43B_HUMAN	12.462	0	2.736	3.951	6.383	1.824	7.599	3.04	1.216	4.559	10.638	0.912	1.216	8.207	3.951	13.678	5.471	3.343	4.863	1.824	0	2.128	0	31.611	49.848	29.179	8.815	54.407	45.593	31.611	21.277	10.334	-224.3	4	0	2	0	0	1	0	0.003	0
1	ANR57_HUMAN	10.476	0	0.952	5.143	8	2.095	12.762	4.381	1.905	4.381	8.952	0.952	1.714	8.381	2.476	7.81	8.762	2.857	5.524	1.333	0	1.143	0	35.81	56.571	26.857	8.952	54.476	45.524	29.714	16.571	13.143	-327.7	6	1	5	0	0	2	0	0	0
1	DUS11_HUMAN	3.333	0	1.818	5.152	5.758	4.242	6.061	5.455	4.242	6.364	6.97	0.909	5.455	8.182	5.758	8.788	6.364	3.333	4.545	2.424	0	4.848	0	20.909	44.242	19.091	16.97	47.576	52.424	31.515	20.606	10.909	-336.1	0	0	1	1	0	0	3	0	0
1	BAD_HUMAN	7.738	0	0	4.762	7.738	3.571	11.31	3.571	1.19	2.381	4.167	2.381	1.19	8.929	6.548	9.524	16.071	2.976	1.786	2.976	0	1.19	0	38.095	54.762	14.881	11.31	45.238	54.762	27.976	15.476	12.5	-193.6	1	1	8	0	5	4	0	0	0
1	PGAP1_HUMAN	5.531	0	1.952	3.145	3.905	5.965	3.796	3.471	6.399	6.833	13.883	1.844	3.796	4.555	2.82	2.928	9.002	6.074	7.05	1.844	0	5.206	0	26.356	44.902	32.863	16.486	58.026	41.974	20.282	13.232	7.05	172.9	2	0	0	0	0	0	3	0.015	6
1	EIF3J_HUMAN	7.752	0	0.775	11.628	12.791	2.326	7.364	0	3.488	14.729	7.364	1.55	1.938	2.713	3.876	3.101	5.039	3.101	6.202	1.163	0	3.101	0	24.031	46.512	24.806	6.589	43.798	56.202	42.248	17.829	24.419	-259.8	7	0	1	3	0	0	1	0.001	0
1	CPSF2_HUMAN	5.115	0	1.918	7.801	9.079	3.581	6.01	2.43	6.394	7.289	10.742	2.43	2.558	4.348	4.731	4.476	6.905	4.476	6.138	0.895	0	2.685	0	24.425	45.269	28.389	9.591	50.256	49.744	31.074	14.194	16.88	-306.8	3	1	4	1	0	1	3	0	0
1	ENO4_HUMAN	7.006	0	2.07	3.503	9.076	2.389	6.847	2.548	6.369	7.643	10.669	2.866	4.14	6.688	3.981	2.707	7.006	6.051	5.732	0.318	0	2.389	0	28.981	49.045	29.777	7.643	53.344	46.656	25.478	12.898	12.58	-163.7	4	0	1	1	2	8	4	0	0
1	CB050_HUMAN	8.642	0	1.235	5.556	4.321	3.086	9.259	1.235	1.852	4.938	8.642	3.086	1.852	9.877	9.259	8.025	6.173	5.556	4.321	1.852	0	1.235	0	30.864	52.469	23.457	7.407	53.086	46.914	24.074	14.198	9.877	-116.5	0	1	1	0	4	6	0	0.003	0
1	HPS5_HUMAN	5.137	0	3.012	5.934	8.415	3.986	4.429	2.657	4.429	5.492	13.375	1.594	2.657	4.783	3.986	5.492	11.072	4.517	5.58	1.594	0	1.86	0	28.167	47.121	28.521	10.097	49.779	50.221	27.989	13.64	14.349	-318.9	6	2	7	5	0	0	4	0	0
1	EIF2D_HUMAN	6.164	0	1.884	5.137	6.336	2.226	6.336	2.397	4.281	7.877	12.158	2.226	2.911	6.507	6.336	3.767	7.363	5.822	6.849	1.027	0	2.397	0	27.568	48.973	29.452	8.048	52.055	47.945	25.514	14.041	11.473	-200.4	2	0	3	1	0	3	1	0	0
1	TDRD7_HUMAN	6.102	0	2.459	5.373	6.74	3.097	4.281	2.459	4.827	8.379	9.654	2.823	4.736	6.284	4.098	3.461	7.013	5.009	8.743	1.275	0	3.188	0	24.863	50	29.326	10.018	52.732	47.268	26.412	14.299	12.113	-321.9	0	0	3	0	0	1	5	0	0
1	S35B4_HUMAN	6.949	0	1.813	1.511	3.323	9.063	6.042	1.813	9.063	4.532	12.689	3.625	4.532	3.625	2.417	3.021	6.344	6.344	7.553	1.813	0	3.927	0	27.492	44.713	36.254	16.616	66.163	33.837	14.199	9.366	4.834	222.6	0	0	0	0	0	0	0	0.952	9
1	YK038_HUMAN	12.245	0	2.041	4.592	5.612	2.041	9.184	2.551	1.531	5.612	7.143	2.041	2.041	10.714	3.061	9.694	9.694	5.102	1.531	2.041	0	1.531	0	38.265	57.143	22.449	8.163	52.041	47.959	28.061	17.857	10.204	-168.6	2	0	2	0	5	7	0	0	0
1	PSD13_HUMAN	5.319	0	1.33	5.585	7.713	4.255	5.319	2.926	4.521	6.117	13.564	2.926	3.989	3.191	6.383	4.255	4.787	5.851	8.245	1.596	0	2.128	0	22.606	43.617	31.649	10.904	52.394	47.606	26.596	13.298	13.298	-66.5	0	0	0	0	0	0	0	0	0
1	PSMG3_HUMAN	7.377	0	2.459	3.279	5.738	3.279	4.918	1.639	3.279	7.377	10.656	2.459	1.639	4.098	4.918	2.459	8.197	6.557	18.852	0.82	0	0	0	29.508	57.377	40.164	5.738	58.197	41.803	20.492	11.475	9.016	58.2	0	0	0	0	0	3	0	0.001	0
1	APOL3_HUMAN	11.692	0	1.741	1.99	8.706	3.98	6.716	1.99	5.224	3.98	9.701	0.995	2.736	1.99	4.478	7.463	8.955	7.96	5.721	1.244	0	2.736	0	37.065	49.502	32.338	9.95	51.741	48.259	24.129	13.433	10.697	-74.8	3	0	0	0	0	1	1	0.204	0
1	HIF1N_HUMAN	5.444	0	0.86	4.585	8.309	4.871	7.45	2.292	4.871	5.158	8.309	2.579	6.59	6.877	6.017	4.871	4.011	4.011	5.444	2.292	0	5.158	0	21.777	45.272	24.069	14.613	54.155	45.845	25.215	12.321	12.894	-211.3	1	0	0	0	0	3	1	0.002	0
1	ELP1_HUMAN	6.006	0	2.177	5.405	7.357	4.054	5.18	3.078	3.979	5.931	11.637	1.952	3.979	4.354	5.48	4.054	8.033	5.03	7.958	1.652	0	2.703	0	26.426	48.123	29.58	11.486	51.652	48.348	25.826	13.063	12.763	-348	3	0	1	0	0	0	4	0	0
1	IN4L1_HUMAN	8.2	0	2.961	5.923	7.062	2.961	4.784	3.189	4.1	4.1	12.301	2.506	2.05	6.15	3.645	6.606	10.023	4.328	6.378	1.139	0	1.595	0	30.296	50.797	30.979	8.884	53.075	46.925	26.879	13.895	12.984	-87.8	2	0	3	0	0	1	3	0.121	0
1	F134B_HUMAN	8.652	0	2.012	6.237	9.457	3.823	6.036	1.408	4.225	4.829	12.676	1.61	2.616	5.835	5.634	3.622	9.658	4.427	4.225	1.811	0	1.207	0	30.785	49.698	29.779	8.249	52.113	47.887	25.553	9.859	15.694	-148.7	5	5	4	0	3	0	3	0	2
1	CE028_HUMAN	5.581	0	3.256	4.186	1.86	6.512	5.581	4.651	7.442	4.651	13.023	3.721	0.93	3.721	2.326	3.721	9.767	7.442	6.977	3.721	0	0.93	0	31.628	47.442	33.023	15.814	60.465	39.535	19.07	13.023	6.047	102.5	0	0	0	0	0	2	0	0.014	2
1	KTHY_HUMAN	10.377	0	1.415	5.66	8.019	4.245	6.132	2.83	2.83	7.547	12.736	1.415	1.887	2.83	4.245	7.075	6.604	3.774	7.075	1.887	0	1.415	0	28.302	45.755	33.019	10.377	52.358	47.642	31.132	17.453	13.679	-64.6	0	0	0	0	0	0	0	0.018	0
1	CL053_HUMAN	7.801	0	1.064	3.901	3.901	3.191	10.638	2.128	3.546	1.064	9.574	1.418	1.773	17.376	3.901	8.156	8.156	4.61	4.61	2.128	0	1.064	0	32.27	59.929	25.532	8.511	62.411	37.589	19.149	11.348	7.801	-112.5	5	4	3	0	10	8	0	0.888	1
1	PIN4_HUMAN	9.924	0	0.763	4.58	5.344	3.817	16.031	2.29	3.053	12.977	3.053	6.107	1.527	6.107	3.053	3.817	6.87	2.29	6.107	0.763	0	1.527	0	35.878	54.198	22.137	8.397	57.252	42.748	29.008	19.084	9.924	-77	1	0	1	0	2	0	0	0	0
1	CF203_HUMAN	3.333	0	0.833	5.833	9.583	3.333	4.583	0.833	2.917	12.5	12.917	2.083	2.917	3.333	1.25	6.667	8.75	5.417	7.083	2.083	0	3.75	0	22.917	42.083	26.25	10	46.25	53.75	35.417	20	15.417	-147.2	1	0	0	0	0	0	0	0.054	0
1	MOXD1_HUMAN	5.22	0	2.61	5.057	6.525	4.405	6.852	4.078	5.22	4.894	11.256	2.284	3.915	5.546	3.1	4.405	6.852	6.199	5.057	1.958	0	4.568	0	27.732	47.308	26.754	15.008	54.976	45.024	24.959	13.377	11.582	-159.9	4	0	0	0	0	0	3	0.994	0
1	CNRP1_HUMAN	0.61	0	1.22	4.878	6.707	4.268	8.537	1.22	6.098	7.317	7.317	1.829	3.659	6.707	4.878	4.878	6.707	7.927	9.146	1.829	0	4.268	0	25	49.39	23.171	11.585	51.829	48.171	25	13.415	11.585	-71.9	0	0	0	1	0	6	2	0.004	0
1	CL070_HUMAN	4.082	0	1.749	8.163	9.913	3.79	3.79	1.166	4.665	8.746	14.869	4.082	5.248	2.624	5.248	3.499	4.956	6.706	4.373	0.875	0	1.458	0	21.283	41.691	27.988	7.289	46.356	53.644	31.487	13.411	18.076	-153.3	1	0	1	0	0	1	2	0	1
1	U638B_HUMAN	3.427	0	2.804	4.984	7.788	4.673	4.673	2.804	4.361	12.15	10.28	1.558	4.05	6.854	3.427	5.919	8.411	2.804	3.738	1.558	0	3.738	0	22.118	41.745	21.807	12.773	47.664	52.336	33.645	20.872	12.773	-250.5	0	0	0	0	0	1	0	0	0
1	TRABD_HUMAN	7.181	0	1.596	5.053	7.447	3.191	5.319	1.862	2.66	5.053	11.17	3.989	1.862	6.383	5.319	7.979	6.915	3.457	10.638	1.064	0	1.862	0	24.468	48.404	31.649	7.979	55.053	44.947	27.394	14.894	12.5	-81.2	3	0	0	0	1	1	1	0	0
1	RPP30_HUMAN	10.075	0	2.612	5.224	5.597	3.731	4.851	2.239	7.463	7.836	10.448	1.119	2.612	5.224	1.119	5.97	7.463	5.97	8.209	0	0	2.239	0	30.97	52.239	36.194	8.209	55.97	44.03	26.866	16.045	10.821	16.4	0	0	0	0	0	0	0	0	0
1	ANR53_HUMAN	9.245	0	1.509	5.094	4.151	3.208	5.094	3.962	3.019	5.66	9.245	2.642	3.396	8.868	5.283	7.17	6.792	6.415	4.906	2.075	0	2.264	0	29.057	51.321	26.415	11.509	52.075	47.925	26.038	16.792	9.245	-302	1	3	2	1	2	6	5	0	0
1	TPPC9_HUMAN	5.488	0	2.091	4.443	7.143	4.53	6.446	2.962	4.443	4.965	11.324	1.481	3.31	5.923	4.791	5.314	8.449	4.965	7.84	0.871	0	3.223	0	27.439	48.955	29.094	11.585	53.659	46.341	24.826	13.24	11.585	-256.8	2	0	2	2	0	0	3	0	0
1	I22R2_HUMAN	4.183	0	3.422	2.281	7.224	4.183	4.943	3.042	5.323	4.943	6.844	2.662	4.183	5.703	6.844	5.703	9.886	4.943	5.703	2.662	0	5.323	0	27.376	45.247	22.053	15.209	50.951	49.049	23.194	13.688	9.506	-135.6	0	0	0	1	0	2	3	0.999	0
1	TSSP_HUMAN	10.506	0	2.14	2.724	4.28	3.696	10.311	1.946	2.335	1.362	14.981	0.973	2.14	5.058	6.615	6.226	10.506	3.113	6.809	2.335	0	1.946	0	36.576	53.307	34.63	9.922	61.089	38.911	16.537	9.533	7.004	53.2	5	0	1	0	0	0	3	0.996	1
1	SDSL_HUMAN	12.462	0	3.04	2.432	6.687	1.824	9.726	3.343	4.255	4.559	11.55	1.824	2.432	5.167	5.167	3.647	5.167	3.951	10.638	1.52	0	0.608	0	34.347	55.015	38.906	7.295	62.614	37.386	20.669	11.55	9.119	71.4	3	0	0	0	0	0	0	0.002	0
1	ANGP2_HUMAN	4.234	0	1.815	5.04	7.46	3.226	5.444	1.613	5.444	7.46	9.073	3.427	7.46	2.016	7.863	2.823	7.863	6.653	5.04	2.016	0	4.032	0	26.008	45.565	23.79	10.887	45.766	54.234	24.395	11.895	12.5	-297.1	0	0	0	0	0	0	7	0.719	0
1	CL069_HUMAN	8.444	0	1.333	4.889	7.556	1.333	4.889	2.222	9.333	10.222	11.556	2.667	4	1.333	5.333	3.111	5.778	5.333	8.889	0	0	1.778	0	25.778	44.889	38.222	5.333	51.556	48.444	28	15.556	12.444	-3.1	0	0	0	0	0	0	1	0	1
1	CENPO_HUMAN	7.333	0	2.667	3.333	8	4.333	5	3.333	3.333	5.333	13.333	0.667	3.333	4	6.333	6.333	7.333	6	7	0.333	0	2.667	0	28.333	46	31	10.667	50.667	49.333	26.333	15	11.333	-82.1	0	0	1	0	0	0	1	0	0
1	ANGL3_HUMAN	1.957	0	0.87	4.783	8.913	3.913	5	3.261	6.739	8.261	10.435	1.087	6.957	4.13	5.87	4.13	8.261	5.435	4.13	1.957	0	3.913	0	21.522	41.522	23.261	13.043	44.13	55.87	29.348	15.652	13.696	-339.9	1	0	1	1	0	1	2	0.403	0
1	PHGR1_HUMAN	0	0	8.537	1.22	0	0	30.488	18.293	0	1.22	0	1.22	0	39.024	0	0	0	0	0	0	0	0	0	39.024	79.268	0	18.293	79.268	20.732	20.732	19.512	1.22	-97.2	3	0	0	0	0	0	0	0	0
1	ZN462_HUMAN	5.587	0	3.472	4.469	7.662	3.591	4.15	4.908	3.791	7.023	6.784	2.354	4.789	7.143	4.948	5.148	9.417	5.267	5.227	0.479	0	3.791	0	27.893	49.521	21.389	12.769	46.369	53.631	29.21	17.079	12.131	-1864.7	12	2	24	5	1	5	18	0	0
1	CG052_HUMAN	8.672	0	1.355	4.607	7.588	2.439	9.214	1.084	2.981	3.523	13.55	0.542	1.626	6.504	5.149	8.401	6.233	4.607	7.859	1.897	0	2.168	0	30.081	50.678	33.062	7.588	57.182	42.818	25.203	13.008	12.195	-86.6	1	0	0	0	4	5	0	0	0
1	CCD72_HUMAN	9.375	0	0	3.125	12.5	1.563	12.5	0	1.563	31.25	6.25	3.125	0	4.688	7.813	1.563	3.125	1.563	0	0	0	0	0	26.563	34.375	17.188	1.563	39.063	60.938	48.438	32.813	15.625	-108.2	2	0	0	0	0	0	0	0	0
1	FA81B_HUMAN	4.646	0	0.664	3.982	9.735	3.319	3.761	2.876	5.752	11.726	10.841	2.876	5.752	2.212	8.186	4.204	8.407	4.867	4.425	0.442	0	1.327	0	22.345	38.717	25.664	7.965	40.265	59.735	32.522	18.805	13.717	-350.3	0	0	1	1	0	2	2	0	0
1	PATL2_HUMAN	6.63	0	1.473	4.42	9.392	3.131	4.236	3.131	2.947	4.236	14.549	1.842	2.21	8.471	8.103	4.236	7.182	4.236	5.525	1.657	0	2.394	0	23.757	44.383	29.65	10.313	52.855	47.145	25.414	11.602	13.812	-211.6	6	0	1	2	1	1	0	0	0
1	ACOT8_HUMAN	7.21	0	2.508	5.016	5.016	3.762	6.897	4.389	3.135	3.762	9.091	3.135	1.254	8.15	7.21	6.27	6.897	2.508	8.777	2.194	0	2.821	0	26.019	49.216	28.213	13.166	57.68	42.32	24.451	14.42	10.031	-92.9	0	0	1	0	1	1	0	0	0
1	NSE2_HUMAN	6.073	0	2.429	6.073	8.907	3.644	4.049	2.834	5.263	10.526	6.478	2.429	4.858	2.429	6.478	4.858	10.121	4.858	6.073	0	0	1.619	0	27.53	46.964	23.887	8.097	40.486	59.514	33.198	18.219	14.98	-191.6	2	0	0	0	3	1	1	0.04	0
1	CENPW_HUMAN	9.091	0	3.409	1.136	4.545	3.409	3.409	3.409	4.545	14.773	13.636	1.136	3.409	2.273	3.409	11.364	6.818	2.273	7.955	0	0	0	0	25	39.773	35.227	6.818	48.864	51.136	35.227	29.545	5.682	-29.2	0	0	0	0	0	0	0	0.048	0
1	HIG2A_HUMAN	10.377	0	0.943	0	5.66	4.717	6.604	0.943	4.717	4.717	7.547	3.774	2.83	11.321	2.83	7.547	6.604	7.547	8.491	0	0	2.83	0	32.075	54.717	31.132	8.491	61.321	38.679	18.868	13.208	5.66	-3.2	1	1	1	1	1	2	0	0	2
1	CV025_HUMAN	6.884	0	1.812	6.522	6.522	3.986	7.971	1.449	4.348	4.71	12.319	2.174	4.71	4.71	3.261	5.072	5.797	6.522	5.072	1.812	0	4.348	0	28.986	50	28.623	11.594	55.435	44.565	24.275	11.232	13.043	-73.7	0	0	0	0	0	0	0	0	0
1	CB043_HUMAN	5.231	0	2.462	5.231	7.692	5.538	5.231	3.077	7.692	7.385	12	3.077	3.385	6.769	2.462	4	4.615	4.923	4.308	1.231	0	3.692	0	22.462	42.154	29.231	13.538	57.231	42.769	27.385	14.462	12.923	-42.5	0	0	0	0	0	0	0	0	0
1	MIS_HUMAN	13.214	0	2.143	4.464	5.357	1.607	9.107	1.25	0.714	0.536	16.964	0.714	1.429	11.786	3.214	9.286	5.536	4.821	5.357	1.429	0	1.071	0	34.821	57.857	36.25	5.357	64.107	35.893	20.893	11.071	9.821	-35.3	7	0	1	0	1	3	2	0.978	0
1	UBP19_HUMAN	7.815	0	2.504	5.159	7.587	3.794	6.601	2.428	2.428	4.628	9.56	1.214	2.731	8.346	4.704	6.449	7.967	5.083	7.511	1.366	0	2.124	0	29.97	53.718	27.314	9.712	53.263	46.737	26.252	13.505	12.747	-571.2	5	6	7	0	0	7	2	0	1
1	CSN1_HUMAN	9.572	0	2.037	6.11	6.721	3.055	3.055	2.24	4.277	5.703	12.016	3.259	4.073	4.277	5.092	6.314	8.147	4.073	5.703	0.407	0	3.87	0	26.884	47.047	31.568	9.572	51.527	48.473	27.088	14.257	12.831	-155.7	2	1	1	1	0	1	2	0	0
1	RGC32_HUMAN	18.248	0	0.73	9.489	7.299	5.839	2.19	2.92	0.73	5.109	9.489	2.19	1.46	5.839	1.46	3.65	15.328	4.38	2.19	0	0	1.46	0	40.876	59.854	30.657	10.219	48.905	51.095	28.467	11.679	16.788	-52.6	2	2	9	0	1	4	0	0.98	0
1	TEAN2_HUMAN	4.327	0	0.481	3.365	9.135	2.404	2.885	3.365	4.808	12.019	9.615	1.923	3.365	3.846	3.846	8.654	7.692	7.212	8.654	0.962	0	1.442	0	22.596	41.827	27.404	8.173	41.346	58.654	36.538	24.038	12.5	-151.7	0	0	1	0	0	0	0	0	0
1	TECRL_HUMAN	5.785	0	3.03	2.204	2.479	6.887	3.857	4.959	8.264	6.061	10.193	2.479	3.857	5.51	3.581	4.683	7.713	6.887	4.683	1.928	0	4.959	0	27.273	43.526	28.926	18.733	57.576	42.424	20.386	15.702	4.683	18.3	0	0	0	0	0	1	2	0.001	3
1	DPOD2_HUMAN	6.61	0	2.345	5.544	5.33	4.691	7.463	2.345	3.625	3.625	11.94	1.493	2.559	7.463	5.544	4.478	7.676	6.61	7.463	0.426	0	2.772	0	30.704	53.731	29.638	10.235	56.29	43.71	21.322	10.448	10.874	-52.2	2	0	1	1	0	0	4	0	0
1	YQ037_HUMAN	7.927	0	2.439	3.049	4.878	3.659	10.976	2.439	1.22	4.878	6.098	1.829	1.22	12.195	3.659	14.634	9.756	3.049	3.659	2.439	0	0	0	34.146	54.268	18.902	8.537	52.439	47.561	29.878	21.951	7.927	-156.5	1	0	1	0	2	4	0	0	0
1	PDDC1_HUMAN	13.636	0	4.091	4.545	4.545	5	6.364	3.182	1.818	2.727	10.455	1.364	2.727	5.455	2.727	5	10.909	4.091	9.091	0.909	0	1.364	0	39.091	60.909	35	10.455	59.545	40.455	20	10.909	9.091	39.1	0	0	0	0	0	0	0	0.974	0
1	CG043_HUMAN	7.414	0	2.241	2.931	5.517	3.793	9.31	2.241	2.069	3.276	11.724	1.724	1.897	9.655	4.138	7.241	8.793	5.517	7.759	0.862	0	1.897	0	33.276	55.517	28.966	8.793	58.448	41.552	21.207	12.759	8.448	-100	6	1	5	0	1	3	1	0	0
1	ECE2_HUMAN	7.248	0	1.586	5.549	7.588	4.53	6.795	1.812	3.398	3.398	11.212	2.152	4.53	4.87	5.663	5.776	7.361	4.757	6.002	2.152	0	3.624	0	27.746	48.698	27.86	12.118	53.567	46.433	24.122	10.985	13.137	-319.5	2	0	1	3	0	0	8	0	1
1	K0020_HUMAN	7.099	0	1.08	5.247	7.099	2.932	4.938	3.086	6.019	13.58	9.568	2.315	3.241	3.086	4.63	4.784	6.944	4.63	6.481	0.772	0	2.469	0	24.691	42.747	29.167	9.259	46.759	53.241	33.796	21.451	12.346	-362.8	2	0	1	0	0	1	0	0	0
1	RINT1_HUMAN	6.439	0	1.768	5.051	7.955	4.419	3.03	2.273	5.177	6.061	15.025	2.904	4.04	3.788	6.187	3.788	7.702	4.798	5.556	1.515	0	2.525	0	23.737	42.172	32.197	10.732	52.146	47.854	25.126	12.121	13.005	-103.6	2	0	0	0	0	0	3	0	0
1	SF3B5_HUMAN	5.814	0	2.326	5.814	8.14	3.488	4.651	5.814	3.488	5.814	8.14	4.651	5.814	4.651	4.651	4.651	5.814	5.814	2.326	2.326	0	5.814	0	24.419	43.023	19.767	17.442	47.674	52.326	30.233	16.279	13.953	-72.3	0	0	0	0	0	0	1	0	0
1	YC010_HUMAN	13.636	0	0	4.545	2.273	3.409	7.955	4.545	3.409	0	14.773	1.136	0	7.955	6.818	9.091	5.682	3.409	11.364	0	0	0	0	30.682	54.545	43.182	7.955	63.636	36.364	20.455	13.636	6.818	25.9	0	0	0	0	1	1	0	0.007	0
1	CP072_HUMAN	8.727	0	1.455	4.364	8.364	2.545	5.091	3.636	4	4.364	7.273	1.455	4	5.818	6.545	8.727	9.091	6.182	5.455	1.818	0	1.091	0	30.545	50.182	25.455	9.091	44.727	55.273	29.455	16.727	12.727	-213.4	3	1	2	0	3	7	0	0	0
1	GCN1L_HUMAN	9.472	0	1.572	4.717	6.327	2.508	5.466	2.022	4.83	6.028	15.013	2.583	2.321	4.792	4.83	4.979	7.638	4.83	7.712	0.861	0	1.498	0	28.978	48.521	37.027	6.889	56.308	43.692	24.073	13.029	11.045	159	14	1	1	1	0	0	2	0	0
1	FNTB_HUMAN	7.323	0	3.661	4.119	6.865	3.89	8.009	3.661	4.119	3.432	11.67	1.831	2.059	6.407	5.721	4.119	7.094	4.119	5.492	1.831	0	4.577	0	30.206	48.284	28.604	13.959	58.81	41.19	22.197	11.213	10.984	-71.1	1	0	1	0	3	3	0	0.002	0
1	GL1AD_HUMAN	16.892	0	2.027	2.027	6.081	4.054	9.459	0.676	1.351	0.676	7.432	0.676	1.351	14.865	4.73	8.784	10.811	2.703	4.73	0.676	0	0	0	41.892	64.865	30.405	5.405	62.162	37.838	18.243	10.135	8.108	-45	4	1	2	0	9	3	0	0.002	0
1	DPYL1_HUMAN	8.217	0	1.049	5.769	5.07	3.147	9.091	2.448	7.168	6.294	6.643	2.273	4.021	6.119	3.671	4.021	6.993	5.769	7.692	1.049	0	3.497	0	31.119	54.72	29.72	10.14	55.944	44.056	23.601	12.762	10.839	-134.6	2	1	1	3	3	3	2	0	0
1	HMG3L_HUMAN	9.589	0	4.11	1.37	8.219	6.849	6.849	1.37	0	12.329	5.479	4.11	4.11	4.11	1.37	8.219	9.589	5.479	4.11	1.37	0	1.37	0	35.616	49.315	19.178	10.959	47.945	52.055	31.507	21.918	9.589	-53.6	0	0	0	0	0	0	0	0.01	0
1	CC115_HUMAN	12.222	0	0.556	3.889	9.444	1.667	8.333	2.222	1.667	5	14.444	1.667	1.667	6.111	7.222	7.778	6.111	1.667	5.556	1.667	0	1.111	0	28.889	46.111	33.889	6.667	55	45	28.333	15	13.333	-80.2	1	0	1	0	0	2	0	0.002	0
1	SAP3_HUMAN	5.181	0	4.145	4.663	5.699	2.591	6.736	1.554	6.218	5.699	14.508	2.073	1.554	9.845	2.073	2.073	10.363	5.181	6.218	1.554	0	2.073	0	31.606	53.886	32.124	7.772	61.14	38.86	19.689	9.326	10.363	38.9	1	0	0	0	0	2	1	1	0
1	HN1L_HUMAN	6.842	0	0.526	3.158	7.895	3.684	11.579	2.632	3.158	6.842	3.684	2.105	4.737	14.737	2.632	6.316	11.053	4.737	3.158	0	0	0.526	0	34.737	60.526	16.842	6.842	50	50	26.842	15.789	11.053	-189.3	0	2	1	0	7	7	0	0	0
1	HRK_HUMAN	20.879	0	5.495	1.099	1.099	0	7.692	2.198	0	1.099	14.286	2.198	1.099	8.791	3.297	15.385	4.396	3.297	2.198	4.396	0	1.099	0	41.758	54.945	37.363	7.692	67.033	32.967	20.879	18.681	2.198	-11.8	2	0	0	0	0	0	0	0.001	1
1	YQ045_HUMAN	5.556	0	0	2.778	8.333	1.389	9.722	2.778	1.389	6.944	8.333	5.556	1.389	5.556	12.5	9.722	5.556	5.556	1.389	5.556	0	0	0	26.389	37.5	16.667	9.722	44.444	55.556	30.556	19.444	11.111	-90.1	0	0	0	0	0	0	0	0.007	0
1	CX028_HUMAN	6.452	0	3.226	1.613	4.839	1.613	6.452	8.065	3.226	9.677	8.065	3.226	3.226	8.065	3.226	11.29	6.452	4.839	1.613	1.613	0	3.226	0	27.419	41.935	19.355	14.516	46.774	53.226	35.484	29.032	6.452	-66.3	0	0	1	0	0	0	1	0	0
1	YA028_HUMAN	3.817	0	4.58	1.527	7.634	6.87	8.397	3.053	3.817	3.817	18.321	1.527	0.763	2.29	3.817	3.817	9.16	4.58	3.817	3.817	0	4.58	0	30.534	38.931	29.771	18.321	61.832	38.168	19.847	10.687	9.16	34.6	0	0	0	0	0	0	0	0	1
1	NMU_HUMAN	6.897	0	2.874	3.448	5.747	5.747	5.172	2.299	2.874	4.023	13.793	2.874	2.874	7.471	8.046	8.046	9.195	2.299	4.023	1.149	0	1.149	0	26.437	44.253	27.586	10.345	54.023	45.977	23.563	14.368	9.195	-55.3	3	0	0	0	1	1	0	1	1
1	NRN1L_HUMAN	15.758	0	6.667	1.818	6.061	1.212	6.061	2.424	1.818	0	15.152	2.424	3.03	10.303	4.242	9.697	3.636	4.242	3.03	1.212	0	1.212	0	36.364	54.545	35.758	6.061	64.848	35.152	20	12.121	7.879	-0.6	4	0	0	0	0	4	0	0.998	0
1	CB029_HUMAN	7.843	0	1.176	3.725	6.471	4.51	7.843	1.961	5.098	4.314	12.157	3.137	2.745	8.824	4.51	4.706	10.588	4.314	4.118	0.588	0	1.373	0	31.765	51.176	29.216	8.431	56.667	43.333	21.176	10.98	10.196	-73.1	5	2	4	0	0	1	1	0.002	0
1	ZFY26_HUMAN	7.523	0	3.269	4.451	7.641	2.836	4.332	3.269	3.19	4.293	14.258	1.575	2.481	6.026	6.026	5.868	9.571	4.372	5.317	1.26	0	2.442	0	29.067	47.341	30.288	9.807	52.028	47.972	25.522	13.43	12.091	-726	15	4	17	2	0	4	8	0	0
1	RM18_HUMAN	9.444	0	2.222	1.111	9.444	3.889	4.444	2.778	2.778	3.333	7.222	2.222	4.444	5.556	3.333	11.111	7.778	4.444	10	2.778	0	1.667	0	28.333	49.444	29.444	11.111	52.222	47.778	27.778	17.222	10.556	-74	0	0	0	0	0	1	0	0.456	0
1	CD014_HUMAN	6.877	0	1.433	5.158	6.734	3.152	7.163	2.292	3.295	5.158	12.178	1.576	3.295	7.736	5.587	8.023	5.301	4.728	6.447	1.146	0	2.722	0	25.501	48.138	28.797	9.312	53.725	46.275	27.364	15.473	11.891	-332.7	4	0	1	1	0	2	3	0.123	0
1	NIT1_HUMAN	9.48	0	4.587	2.752	6.116	3.058	7.645	3.67	3.364	2.446	12.844	1.835	1.835	7.645	4.587	7.034	6.728	4.587	5.81	1.223	0	2.752	0	33.028	51.07	31.498	10.703	60.245	39.755	22.018	13.15	8.869	-19.9	0	0	1	1	1	1	1	0.306	0
1	RPIA_HUMAN	8.682	0	1.608	5.466	4.18	3.215	11.897	1.929	6.109	4.823	7.074	2.572	5.145	5.145	3.859	6.109	6.752	3.859	8.682	1.286	0	1.608	0	32.797	57.235	30.547	8.039	57.878	42.122	22.508	12.862	9.646	-55.1	1	0	0	1	0	3	1	0.033	0
1	DAPL1_HUMAN	10.28	0	0.935	2.804	5.607	1.869	5.607	3.738	6.542	13.084	8.411	2.804	3.738	7.477	5.607	4.673	2.804	6.542	5.607	0	0	1.869	0	26.168	45.794	30.841	7.477	51.402	48.598	29.907	21.495	8.411	-57	0	0	1	0	0	0	0	0	0
1	NANGN_HUMAN	4.787	0	2.128	2.66	12.766	2.128	3.723	2.66	2.66	14.362	6.383	3.191	4.255	3.723	7.447	9.043	6.915	4.255	1.064	4.255	0	1.596	0	21.809	33.511	14.894	10.638	35.638	64.362	41.489	26.064	15.426	-292.1	3	0	1	0	0	0	1	0.828	0
1	ANR31_HUMAN	5.232	0	1.975	5.98	8.863	2.349	4.218	3.203	4.965	8.489	10.037	1.762	6.567	4.431	5.286	4.004	10.091	4.965	4.859	0.641	0	2.082	0	26.482	48.318	25.093	8.275	42.552	57.448	30.539	15.697	14.842	-1371.9	4	1	7	4	0	0	16	0	0
1	BRWD1_HUMAN	5.345	0	2.069	6.336	7.586	2.974	5.086	2.716	4.784	7.198	7.414	2.026	4.698	4.828	3.836	7.974	11.379	5.345	4.871	1.25	0	2.284	0	29.224	49.957	22.414	9.224	42.931	57.069	31.81	17.888	13.922	-1874.9	17	9	43	2	0	0	6	0	0
1	KDM4D_HUMAN	8.604	0	2.103	3.059	6.119	3.442	7.075	3.633	4.207	5.736	7.266	2.486	3.824	8.604	4.589	6.501	6.883	5.927	4.398	2.103	0	3.442	0	30.593	50.478	24.474	12.62	53.728	46.272	25.048	15.87	9.178	-299.8	2	3	1	0	7	6	1	0	0
1	IF172_HUMAN	10.177	0	1.772	4.974	9.034	3.145	6.461	2.744	4.631	6.518	10.177	2.115	3.659	2.744	4.117	5.317	4.917	4.746	6.518	1.772	0	4.46	0	28.073	45.969	31.504	12.121	53.974	46.026	28.588	14.58	14.008	-586.5	2	0	0	1	0	0	5	0	0
1	ANR12_HUMAN	3.686	0	1.309	6.935	10.912	2.522	2.57	2.91	4.171	12.755	7.711	1.746	4.704	5.286	4.462	4.413	11.979	5.383	4.316	0.339	0	1.891	0	24.927	46.169	19.884	7.662	35.548	64.452	37.924	20.078	17.847	-2321.3	22	16	29	6	0	2	6	0	0
1	SYSM_HUMAN	8.108	0	1.544	3.668	7.529	4.247	7.529	2.896	3.282	2.896	11.969	2.317	3.089	6.564	6.178	8.88	5.212	5.212	5.405	0.579	0	2.896	0	27.606	46.332	28.764	10.618	54.44	45.56	25.869	14.672	11.197	-207.5	1	0	1	1	1	0	5	0	0
1	RT16_HUMAN	9.489	0	2.92	3.65	5.839	2.92	8.029	5.109	3.65	5.109	13.869	2.92	3.65	5.109	1.46	9.489	2.92	7.299	3.65	0.73	0	2.19	0	30.657	46.715	30.657	10.949	55.474	44.526	29.197	19.708	9.489	-40.9	1	0	0	0	0	4	0	0.006	0
1	NAT6_HUMAN	7.343	0	1.748	3.147	6.294	3.147	5.245	3.147	1.748	2.098	14.685	1.748	2.098	15.035	4.545	7.692	6.294	6.993	5.245	0.699	0	1.049	0	27.622	53.147	29.021	8.042	57.692	42.308	22.378	12.937	9.441	-91	3	1	3	1	1	9	1	0.001	0
1	PEX2_HUMAN	5.902	0	4.918	1.639	5.902	7.541	6.23	2.623	5.246	7.213	12.787	1.311	5.574	4.262	3.934	3.934	6.23	4.262	5.246	2.623	0	2.623	0	27.541	44.262	29.18	15.41	58.689	41.311	21.311	13.77	7.541	11.6	0	0	0	0	0	0	0	0	1
1	HAX1_HUMAN	2.151	0	0	10.036	8.602	8.602	10.036	3.226	2.509	1.792	5.735	1.792	1.434	11.47	3.226	9.319	9.677	4.301	3.584	1.792	0	0.717	0	26.165	52.688	13.978	14.337	48.387	51.613	32.975	14.337	18.638	-270.5	3	2	5	0	3	5	0	0.001	0
1	CU094_HUMAN	6.452	0	8.065	0	3.226	3.226	1.613	8.065	4.839	8.065	11.29	3.226	0	3.226	3.226	1.613	4.839	4.839	14.516	4.839	0	4.839	0	25.806	43.548	37.097	20.968	66.129	33.871	20.968	17.742	3.226	38.3	0	0	0	0	0	0	0	0	0
1	SBNO2_HUMAN	8.858	0	1.757	5.93	6.662	4.173	8.053	2.416	3.807	4.319	10.029	1.537	2.196	6.662	4.539	7.028	8.419	3.807	6.223	1.025	0	2.562	0	30.893	51.903	28.917	10.176	54.685	45.315	26.354	13.763	12.592	-478.9	8	4	10	5	0	0	1	0	0
1	MMGT1_HUMAN	9.924	0	0.763	5.344	4.58	6.107	4.58	3.817	3.817	5.344	12.977	2.29	4.58	3.053	2.29	6.87	9.924	6.107	4.58	0.763	0	2.29	0	31.298	48.855	31.298	12.977	51.145	48.855	25.954	16.031	9.924	-24.1	2	0	0	0	0	0	0	0.999	2
1	LEPR_HUMAN	2.661	0	3.348	4.549	5.665	4.807	3.948	2.575	6.781	6.695	8.927	2.06	5.665	5.923	3.605	2.232	10.987	6.009	7.382	2.318	0	3.863	0	26.953	50.472	25.751	13.562	52.017	47.983	21.717	11.502	10.215	-207.1	2	0	1	1	0	2	16	0	3
1	RTCB_HUMAN	9.505	0	1.782	6.139	5.743	3.168	9.703	3.168	5.149	6.337	7.525	3.96	4.554	3.96	3.762	5.149	4.356	3.96	8.713	0.792	0	2.574	0	29.307	52.673	30.891	9.703	56.832	43.168	26.535	14.653	11.881	-115.8	0	0	0	0	0	0	2	0	0
1	LIPE_HUMAN	4.6	0	2.6	5.2	5.8	5	7.6	3.4	4.6	5.8	8.6	2.4	5.4	5	3	5.8	6.8	6.2	6.6	2	0	3.6	0	27.8	50	24.4	14	52.6	47.4	26	15	11	-201.8	0	0	0	0	0	1	3	0.937	0
1	YV028_HUMAN	5.607	0	2.804	1.869	13.084	1.869	8.411	0.935	0	2.804	4.673	3.738	2.804	8.411	3.738	14.953	8.411	3.738	9.346	2.804	0	0	0	28.972	51.402	19.626	5.607	47.664	52.336	33.645	18.692	14.953	-105.6	1	1	1	0	3	1	0	0	0
1	CP061_HUMAN	1.266	0	5.063	3.797	12.658	3.797	2.532	7.595	3.797	11.392	11.392	2.532	10.127	5.063	0	6.329	3.797	2.532	3.797	0	0	2.532	0	15.19	37.975	20.253	13.924	41.772	58.228	41.772	25.316	16.456	-79.6	0	0	0	0	0	0	1	0	0
1	CC032_HUMAN	6.232	0	6.516	2.833	5.666	3.399	6.516	2.833	3.399	5.666	8.782	1.133	1.7	6.799	5.099	8.782	7.932	5.099	6.516	1.416	0	3.683	0	32.295	50.142	24.929	11.331	54.391	45.609	25.779	17.28	8.499	-135.8	1	0	0	0	1	1	1	0.077	0
1	TUSC3_HUMAN	7.471	0	1.724	3.161	3.448	6.897	7.184	2.299	5.46	4.598	10.92	3.736	4.885	4.598	4.885	7.759	7.184	3.161	5.46	1.437	0	3.736	0	26.724	44.828	29.31	14.368	58.621	41.379	21.264	14.655	6.609	-30.3	4	0	0	0	0	1	3	0.996	5
1	TEX12_HUMAN	7.317	0	0.813	7.317	9.756	4.878	1.626	1.626	5.691	7.317	12.195	2.439	6.504	4.065	2.439	6.504	10.569	2.439	4.065	0	0	2.439	0	22.764	44.715	29.268	8.943	45.528	54.472	32.52	15.447	17.073	-64	1	0	2	0	2	0	0	0	0
1	YH008_HUMAN	12.121	0	1.515	7.576	4.545	1.515	9.091	4.545	0	3.03	6.061	3.03	0	9.091	3.03	19.697	3.03	3.03	6.061	3.03	0	0	0	28.788	51.515	24.242	9.091	51.515	48.485	39.394	27.273	12.121	-72.2	1	0	1	0	0	0	0	0	0
1	SDHF1_HUMAN	8.696	0	0.87	6.087	4.348	1.739	12.174	3.478	0.87	0.87	9.565	1.739	0.87	8.696	5.217	18.261	6.087	3.478	4.348	0	0	2.609	0	31.304	51.304	23.478	7.826	51.304	48.696	33.043	22.609	10.435	-114.4	1	0	1	0	2	3	0	0.005	0
1	IDAS1_HUMAN	6.915	0	2.66	2.66	5.319	6.383	5.851	1.596	2.66	9.043	10.638	3.723	4.255	6.383	2.128	9.043	9.574	4.787	3.723	0.532	0	2.128	0	29.787	46.809	23.936	10.638	51.596	48.404	27.66	19.681	7.979	-86.6	0	0	0	0	0	1	0	0.389	0
1	SMAD6_HUMAN	8.468	0	3.024	5.242	6.452	2.823	11.694	1.411	1.815	2.419	9.879	0.605	1.613	9.879	2.419	10.282	9.073	3.226	5.444	1.613	0	2.621	0	35.484	57.661	25.605	8.468	57.863	42.137	25.806	14.113	11.694	-246.5	6	0	5	2	0	1	0	0	0
1	SSF1_HUMAN	7.611	0	1.057	4.44	6.977	3.383	8.245	2.748	2.748	7.822	9.302	2.96	3.171	4.651	6.977	10.148	6.554	3.594	6.131	0.211	0	1.268	0	27.061	45.455	25.793	7.611	47.569	52.431	32.135	20.719	11.416	-358.9	3	0	3	0	0	0	2	0	0
1	RHEB_HUMAN	5.978	0	0.543	4.891	7.065	3.804	6.522	1.63	9.239	7.609	7.065	3.261	3.261	2.174	5.435	2.717	10.326	4.891	8.696	0.543	0	4.348	0	28.261	47.283	30.978	10.326	52.174	47.826	23.913	11.957	11.957	-17.3	0	0	0	0	0	0	0	0.004	0
1	EVI2A_HUMAN	4.661	0	1.271	2.966	5.932	2.966	5.085	2.119	5.508	6.356	8.898	2.966	8.475	4.237	3.814	3.814	10.593	10.593	6.356	1.695	0	1.695	0	32.203	54.237	25.424	8.475	45.339	54.661	21.186	12.288	8.898	-95.6	0	1	1	1	0	1	5	0.174	2
1	G6PT1_HUMAN	9.557	0	1.632	2.098	3.03	6.527	10.023	0.932	4.196	3.73	13.287	3.263	2.797	3.963	2.331	2.797	10.956	4.662	7.459	3.03	0	3.73	0	36.83	53.147	34.499	14.219	66.667	33.333	12.587	7.459	5.128	216.6	2	0	0	0	0	0	0	0	11
1	CU062_HUMAN	5.023	0	4.566	4.566	3.196	6.393	3.653	2.74	5.479	4.566	12.329	3.196	6.849	5.023	1.826	4.566	10.046	7.763	3.196	1.37	0	3.653	0	31.05	50.685	26.027	14.155	53.881	46.119	19.635	11.872	7.763	-9.3	0	0	0	1	0	0	5	0.985	0
1	TIM16_HUMAN	14.4	0	0	3.2	8	3.2	6.4	2.4	3.2	7.2	8.8	2.4	3.2	1.6	8.8	8	8	0.8	8	0	0	2.4	0	29.6	45.6	34.4	8	50.4	49.6	28.8	17.6	11.2	-59.1	1	0	0	0	0	1	2	0.654	0
1	NECA3_HUMAN	9.091	0	2.02	5.808	6.818	4.04	6.566	3.283	1.515	2.525	11.364	1.515	2.02	7.071	7.071	7.828	8.333	4.04	5.051	2.273	0	1.768	0	30.051	50	27.02	11.364	52.273	47.727	26.263	13.636	12.626	-208.1	3	2	1	0	0	2	0	0.423	0
1	PYRG2_HUMAN	5.29	0	2.048	5.461	6.655	4.437	7.509	2.56	8.191	6.314	9.386	2.048	4.949	5.119	3.754	5.119	6.143	4.096	7.167	0.683	0	3.072	0	25.085	47.782	30.034	10.751	54.949	45.051	26.109	13.993	12.116	-109.7	3	0	3	1	0	1	1	0.002	0
1	CCD33_HUMAN	6.681	0	0.731	4.489	8.246	2.505	4.906	1.983	3.758	6.263	12.004	2.296	4.175	7.933	6.889	5.741	8.664	4.802	5.115	0.731	0	2.088	0	25.783	47.495	27.557	7.307	48.747	51.253	26.722	13.987	12.735	-565.1	4	2	5	1	0	4	1	0	0
1	MED21_HUMAN	14.583	0	2.083	7.639	6.944	2.083	2.778	1.389	5.556	3.472	11.806	1.389	4.861	4.167	9.028	2.778	8.333	5.556	3.472	0	0	2.083	0	33.333	53.472	35.417	5.556	50	50	22.222	7.639	14.583	-38.6	0	0	1	0	2	1	1	0	0
1	MAN1_HUMAN	8.562	0	1.647	5.269	6.915	2.525	8.123	2.525	2.744	4.94	9.879	2.086	4.171	6.147	3.622	7.245	9.44	4.94	5.379	1.317	0	2.525	0	32.711	53.677	26.564	8.891	50.933	49.067	26.894	14.709	12.184	-504.6	12	3	10	0	0	1	7	0	2
1	SCF_HUMAN	4.762	0	1.832	6.227	6.593	5.128	2.198	0.733	5.861	8.059	10.623	2.564	5.861	5.495	2.564	4.029	11.355	4.762	8.059	1.465	0	1.832	0	24.908	50.549	29.304	9.158	49.817	50.183	25.641	12.821	12.821	-52.1	2	1	2	0	0	2	4	0.759	1
1	YB002_HUMAN	10.989	0	3.297	3.297	6.593	2.198	8.791	3.297	2.198	5.495	7.692	2.198	5.495	5.495	5.495	9.89	3.297	2.198	7.692	2.198	0	2.198	0	28.571	50.549	28.571	9.89	54.945	45.055	28.571	18.681	9.89	-55.6	1	0	0	0	0	1	0	0.833	0
1	SPF27_HUMAN	8.889	0	0.889	3.111	11.556	1.778	4	2.667	4.889	5.333	8.889	3.556	7.111	3.111	7.556	6.222	4.889	3.556	5.778	1.778	0	4.444	0	22.222	41.333	28.444	10.667	48	52	28.889	14.222	14.667	-158.3	1	0	0	0	0	0	0	0.019	0
1	CT106_HUMAN	3.509	0	2.924	1.754	7.018	4.094	5.848	2.339	2.339	8.187	12.865	3.509	4.094	5.263	5.263	5.848	10.526	4.094	5.848	2.924	0	1.754	0	26.901	43.86	24.561	11.111	50.877	49.123	25.146	16.374	8.772	-69.1	2	0	2	0	0	0	0	0.995	2
1	KTAP2_HUMAN	8.642	0	1.852	0	1.852	7.407	9.877	1.235	4.938	4.321	16.049	3.704	3.704	2.469	3.086	4.938	9.259	7.407	5.556	1.235	0	2.469	0	37.037	48.765	35.185	12.346	64.198	35.802	12.346	10.494	1.852	91.4	3	0	0	0	0	0	1	0.737	4
1	CN148_HUMAN	6.964	0	3.064	3.621	5.292	4.457	6.128	2.786	6.128	4.457	14.485	1.114	3.621	5.571	5.85	3.343	8.914	4.735	4.735	1.393	0	3.343	0	29.805	47.354	32.312	11.978	57.382	42.618	19.499	10.585	8.914	15.1	0	0	0	0	1	1	2	0	0
1	RPP14_HUMAN	8.871	0	3.226	4.032	5.645	4.032	5.645	0.806	4.032	7.258	16.129	1.613	2.419	4.032	3.226	3.226	8.871	3.226	8.065	0.806	0	4.839	0	29.839	48.387	37.097	10.484	61.29	38.71	20.968	11.29	9.677	34.2	0	0	0	2	0	1	1	0	0
1	IFFO2_HUMAN	6.19	0	1.741	7.35	10.058	2.901	9.865	1.741	3.868	5.029	8.317	3.482	3.868	4.449	5.029	6.963	5.996	5.029	5.803	0.967	0	1.354	0	28.82	50.29	24.178	6.963	48.936	51.064	31.141	13.733	17.408	-346.3	7	2	9	0	0	1	2	0.066	0
1	SNX17_HUMAN	5.319	0	1.064	5.106	7.66	3.617	6.17	1.489	2.553	4.894	12.128	2.34	2.128	4.255	5.745	7.872	11.064	4.043	8.723	0.851	0	2.979	0	27.66	47.872	28.723	8.936	50	50	27.021	14.255	12.766	-169.6	3	1	5	0	1	1	0	0	0
1	MFSD7_HUMAN	12.679	0	3.214	2.321	3.75	4.643	9.821	1.429	4.107	1.429	13.214	2.679	1.786	6.786	3.036	4.286	8.75	5.893	7.321	1.786	0	1.071	0	40.357	58.571	37.321	8.929	67.321	32.679	13.214	7.143	6.071	290.8	2	0	0	0	0	6	2	0.231	11
1	HDDC2_HUMAN	9.314	0	1.471	5.882	11.275	2.451	3.431	3.431	3.922	5.392	9.314	3.922	2.451	3.922	5.392	7.353	7.353	2.941	6.863	0.98	0	2.941	0	24.51	43.627	29.412	9.804	48.529	51.471	33.333	16.176	17.157	-114.8	0	0	0	0	2	1	0	0.062	0
1	ANKL2_HUMAN	8.742	0	1.599	5.544	8.102	2.985	6.397	2.345	2.665	5.864	9.915	1.386	3.518	7.889	3.092	7.356	8.635	4.478	5.437	1.173	0	2.878	0	29.851	52.239	26.759	9.382	51.066	48.934	29.211	15.565	13.646	-573.7	5	2	10	2	0	3	3	0.069	1
1	FACE2_HUMAN	8.511	0	4.863	2.432	3.343	6.079	8.207	2.128	3.04	1.216	18.845	3.04	0.912	7.903	2.432	5.775	7.295	3.647	6.687	1.52	0	2.128	0	32.523	50.456	37.082	11.854	70.821	29.179	14.894	9.119	5.775	216.3	4	0	0	0	0	0	0	0.206	6
1	DC1I2_HUMAN	7.367	0	1.097	6.426	9.718	3.292	5.329	3.292	3.918	6.27	6.27	2.038	4.075	5.956	3.918	4.545	8.934	5.486	7.837	2.038	0	2.194	0	28.213	52.508	25.392	10.815	47.335	52.665	30.251	14.107	16.144	-407	5	3	4	0	3	3	2	0	0
1	ANR45_HUMAN	9.22	0	1.773	5.319	14.184	2.837	4.255	1.773	3.191	6.028	10.638	1.773	3.901	3.546	5.319	4.61	5.674	7.092	5.674	1.418	0	1.773	0	28.014	46.454	28.723	7.801	46.099	53.901	31.915	12.411	19.504	-169.1	2	1	1	0	1	2	0	0.001	0
1	RHCG_HUMAN	7.724	0	1.67	3.34	3.549	7.516	8.768	2.505	6.263	2.296	11.065	3.967	3.967	4.175	3.758	3.132	6.472	5.01	8.768	2.296	0	3.758	0	29.645	49.896	33.82	16.075	65.971	34.029	14.823	7.933	6.889	218.8	4	0	1	0	6	1	3	0.627	12
1	ANR61_HUMAN	8.612	0	3.11	2.871	4.067	0.957	5.742	3.349	7.177	4.306	13.636	2.632	6.938	4.545	3.828	5.502	6.459	7.656	4.306	0.718	0	3.589	0	31.579	50.239	33.732	8.612	55.024	44.976	20.096	13.158	6.938	-27.1	1	0	0	0	0	0	3	0	0
1	R51A1_HUMAN	6.818	0	1.136	7.955	6.818	1.705	3.125	1.42	2.557	13.352	7.102	1.136	3.977	7.67	3.125	4.261	13.92	4.545	8.239	0.284	0	0.852	0	29.545	57.386	24.716	4.261	40.625	59.375	33.807	19.034	14.773	-304.2	5	2	12	0	5	7	4	0	0
1	T11L2_HUMAN	6.551	0	1.541	4.239	9.249	3.276	4.239	1.349	5.973	4.817	12.909	3.083	6.166	5.202	5.395	4.432	8.671	5.202	5.202	0.771	0	1.734	0	26.204	47.013	30.636	7.129	50.482	49.518	24.085	10.597	13.487	-133.9	2	1	5	0	7	2	5	0	0
1	FA13C_HUMAN	5.983	0	1.88	6.667	9.915	2.735	3.761	2.735	3.077	7.692	8.205	1.368	3.248	8.718	6.667	5.812	10.085	5.299	4.274	0.342	0	1.538	0	27.009	49.915	21.538	7.35	41.88	58.12	32.821	16.239	16.581	-576.1	3	4	6	0	0	2	1	0.001	0
1	HEXB_HUMAN	6.835	0	1.439	5.216	5.576	5.216	5.755	2.518	5.216	5.216	11.151	1.799	3.237	6.295	4.137	4.676	7.194	5.755	6.115	2.338	0	4.317	0	26.978	47.842	29.317	14.388	56.475	43.525	23.201	12.41	10.791	-97	2	0	0	0	0	0	4	0.998	1
1	PO3F3_HUMAN	14	0	0.8	3.8	2.8	2	15.8	6.6	1.6	3.8	6.6	2.2	2	10.8	6.2	2.8	7.6	4.2	4.4	1	0	1	0	42.4	63.4	26.6	10.6	60.2	39.8	19.8	13.2	6.6	-237.1	9	3	3	2	3	5	0	0.036	0
1	F110B_HUMAN	8.378	0	1.351	4.595	6.757	2.703	4.595	2.703	4.595	7.027	7.027	1.351	4.595	8.108	3.514	7.568	13.784	2.703	6.216	0.541	0	1.892	0	30.811	54.324	26.216	7.838	46.757	53.243	28.649	17.297	11.351	-247.2	3	0	3	0	2	3	0	0	0
1	RFT1_HUMAN	7.579	0	1.848	1.848	4.067	7.209	7.024	1.664	4.621	3.142	17.93	1.479	2.773	2.957	3.327	4.621	6.839	6.654	9.057	2.218	0	3.142	0	29.945	46.58	39.187	14.233	65.065	34.935	15.342	9.427	5.915	346.5	3	0	0	0	0	0	1	0.023	12
1	ZFAN3_HUMAN	3.084	0	6.608	5.286	7.93	3.084	5.727	1.762	1.762	6.167	6.608	2.643	3.524	7.048	5.727	7.489	13.216	8.37	3.084	0.441	0	0.441	0	37.004	55.947	14.537	5.727	40.529	59.471	28.634	15.419	13.216	-207.2	2	1	1	0	8	14	3	0	0
1	BBS2_HUMAN	7.212	0	1.526	6.38	5.548	3.883	6.796	3.329	6.796	3.883	10.402	2.219	6.103	3.19	3.19	5.548	7.767	5.825	7.074	0.555	0	2.774	0	29.126	51.872	31.484	10.541	52.427	47.573	24.688	12.76	11.928	-112.1	2	0	0	0	0	0	7	0	0
1	PTAR1_HUMAN	4.975	0	1.493	4.229	8.209	2.736	3.483	4.229	4.975	4.975	13.184	1.493	4.229	5.224	4.726	6.468	7.711	5.721	6.965	2.488	0	2.488	0	23.383	44.03	30.1	11.94	49.502	50.498	28.109	15.672	12.438	-150.3	0	0	1	0	0	1	0	0	0
1	SRAC1_HUMAN	7.187	0	2.141	5.199	7.187	3.211	4.587	3.364	6.116	6.728	11.315	2.446	2.752	4.434	3.517	5.81	8.257	5.046	6.116	1.682	0	2.905	0	27.217	45.719	30.734	11.162	52.141	47.859	28.287	15.902	12.385	-161.3	3	1	1	0	0	0	0	0.004	0
1	PVRL3_HUMAN	5.647	0	1.639	6.011	5.1	3.825	6.557	2.186	6.375	5.464	9.654	1.093	4.554	6.922	3.643	4.007	7.468	7.104	7.468	1.639	0	3.643	0	28.415	53.37	29.144	11.293	54.463	45.537	22.769	11.658	11.111	-115.2	4	1	1	1	0	3	6	0.998	1
1	CI071_HUMAN	8.824	0	2.941	3.529	7.647	4.706	8.235	2.353	5.294	1.176	12.941	2.353	1.765	7.059	4.706	5.294	7.647	3.529	5.294	1.176	0	3.529	0	31.176	48.824	32.353	11.765	62.353	37.647	20	8.824	11.176	16.3	0	0	0	1	0	2	1	0.422	2
1	SSRD_HUMAN	10.983	0	1.734	4.046	5.202	3.468	5.202	2.312	5.78	2.89	9.827	1.734	2.89	3.468	4.046	4.624	10.983	6.358	8.092	1.734	0	4.624	0	35.26	53.757	34.682	12.139	56.647	43.353	19.075	9.827	9.249	17.1	1	0	0	0	0	3	0	1	0
1	CHUR_HUMAN	2.679	0	8.036	7.143	9.821	5.357	5.357	3.571	5.357	5.357	10.714	4.464	5.357	2.679	1.786	3.571	4.464	7.143	3.571	0	0	3.571	0	27.679	46.429	22.321	12.5	51.786	48.214	29.464	12.5	16.964	-27.1	0	0	0	0	0	0	3	0	0
1	TM190_HUMAN	4.52	0	6.215	5.085	9.04	2.26	12.429	2.26	2.825	3.955	11.864	2.26	2.26	4.52	2.26	6.215	8.475	3.955	4.52	3.39	0	1.695	0	35.593	51.977	23.729	9.605	56.497	43.503	26.554	12.429	14.124	-56.3	3	0	1	0	1	6	0	0.967	1
1	GKN1_HUMAN	6.533	0	2.513	5.528	4.02	5.025	8.04	1.508	4.523	7.035	6.533	4.02	11.055	4.02	3.015	1.508	7.538	4.02	8.04	2.01	0	3.518	0	28.643	57.286	25.628	12.06	54.774	45.226	19.598	10.05	9.548	-55.5	3	0	0	0	0	0	0	0.772	1
1	HAUS4_HUMAN	4.959	0	2.204	4.683	11.295	1.928	2.755	1.928	2.755	7.989	16.804	2.479	2.479	2.479	8.54	5.51	6.061	4.132	6.612	1.377	0	3.03	0	20.11	36.364	31.129	8.264	47.383	52.617	31.405	15.427	15.978	-167.1	3	0	1	0	0	0	3	0	0
1	SIKE1_HUMAN	10.628	0	1.449	7.246	11.594	0.483	0.966	2.899	5.797	7.729	11.594	4.831	1.932	1.449	8.696	5.797	8.213	2.899	3.865	0.483	0	1.449	0	24.155	38.647	31.884	5.314	42.995	57.005	35.266	16.425	18.841	-129.6	1	0	0	0	0	0	0	0	0
1	NEUG_HUMAN	14.103	0	3.846	10.256	2.564	1.282	21.795	1.282	5.128	7.692	2.564	2.564	2.564	8.974	1.282	6.41	5.128	1.282	1.282	0	0	0	0	46.154	69.231	23.077	2.564	61.538	38.462	28.205	15.385	12.821	-52.8	2	0	0	0	1	0	0	0	0
1	TBCD5_HUMAN	5.157	0	1.258	5.535	6.038	4.151	6.164	2.516	5.535	5.409	10.314	2.516	4.906	5.409	6.792	4.906	11.698	3.774	4.403	1.006	0	2.516	0	28.05	48.302	25.409	10.189	48.428	51.572	24.403	12.83	11.572	-385.9	4	1	10	1	7	5	5	0	0
1	IN80C_HUMAN	10.417	0	0	3.125	3.646	4.167	7.292	1.563	4.688	9.896	5.729	2.083	4.688	8.854	2.604	4.167	13.021	4.688	5.208	1.042	0	3.125	0	35.417	57.292	26.042	9.896	52.604	47.396	22.396	15.625	6.771	-92.6	1	1	1	1	1	5	3	0.002	0
1	LCAP_HUMAN	5.951	0	0.878	4.488	7.415	5.463	4.488	2.244	5.268	6.146	11.317	3.024	5.171	3.415	4.39	3.317	8.585	5.951	6.341	2.049	0	4.098	0	25.854	45.268	28.878	13.854	52.293	47.707	23.61	11.707	11.902	-198.5	4	0	0	2	0	0	13	0	1
1	MBLC1_HUMAN	10.15	0	0.752	5.639	7.519	1.504	15.789	3.383	0.752	0.376	10.526	0.376	0.752	9.023	3.759	6.015	5.639	3.759	12.03	1.128	0	1.128	0	36.09	63.534	33.459	7.143	63.158	36.842	22.932	9.774	13.158	-33.5	4	0	2	0	3	4	0	0.05	0
1	MGAP_HUMAN	5.552	0	1.256	5.618	7.436	2.479	5.981	1.851	4.164	8.03	8.427	1.785	4.164	7.039	4.99	4.362	11.467	6.477	6.51	0.628	0	1.785	0	30.734	54.065	24.653	6.742	45.605	54.395	27.297	14.243	13.054	-1914.8	15	11	33	10	0	9	15	0	0
1	GUC2A_HUMAN	10.435	0	6.087	2.609	10.435	4.348	6.957	0	4.348	5.217	13.043	0.87	5.217	9.565	4.348	2.609	4.348	2.609	5.217	0.87	0	0.87	0	30.435	53.043	33.043	6.087	62.609	37.391	20.87	7.826	13.043	2.7	1	0	0	0	0	0	0	1	1
1	ASPH1_HUMAN	9.487	0	2.821	3.59	4.615	3.846	15.897	1.538	1.282	1.026	10.769	1.795	2.051	10.256	3.333	8.974	6.923	2.564	5.128	2.308	0	1.795	0	37.692	58.718	26.667	9.487	65.385	34.615	19.744	11.538	8.205	-96.9	6	0	2	0	1	3	0	0	0
1	YYAP1_HUMAN	7.663	0	2.01	2.764	8.166	3.266	4.146	2.136	4.02	6.91	10.05	2.513	4.271	10.804	6.156	4.397	7.915	5.276	5.905	0.754	0	0.879	0	27.01	50.754	27.638	7.035	52.01	47.99	24.372	13.442	10.93	-360.5	6	3	7	0	0	6	2	0	0
1	RCL_HUMAN	12.069	0	1.149	5.172	10.345	3.448	10.92	1.149	2.874	0.575	8.621	1.724	0.575	5.172	4.023	10.92	5.172	3.448	8.046	1.724	0	2.874	0	32.759	51.724	31.609	9.195	58.621	41.379	28.161	12.644	15.517	-57.3	1	0	0	0	1	2	0	0	0
1	MDS2_HUMAN	5.714	0	5	1.429	7.857	2.143	9.286	2.143	4.286	2.143	15	1.429	4.286	8.571	2.857	10	10	2.857	2.857	2.143	0	0	0	32.857	50	27.857	6.429	56.429	43.571	23.571	14.286	9.286	-38.2	0	0	1	0	0	0	1	0.002	0
1	DERL2_HUMAN	4.603	0	0.837	2.51	4.184	12.971	8.787	0.837	6.276	1.255	14.226	3.347	4.603	6.695	3.766	5.439	3.347	4.603	5.858	1.674	0	4.184	0	22.176	41.841	30.962	19.665	69.456	30.544	14.226	7.531	6.695	115	1	0	0	1	0	0	0	0	4
1	CY15A_HUMAN	6.87	0	4.58	4.58	11.45	0.763	4.58	3.053	1.527	6.87	14.504	2.29	6.107	4.58	6.107	4.58	8.397	3.817	3.817	0.763	0	0.763	0	28.244	47.328	26.718	5.344	45.038	54.962	30.534	14.504	16.031	-89	1	0	0	0	0	1	2	0	0
1	CN021_HUMAN	10.22	0	2.044	3.145	7.862	3.145	7.39	3.145	2.044	2.987	15.409	0.943	1.572	6.289	5.66	7.704	7.075	4.245	7.233	0.629	0	1.258	0	30.975	49.214	34.906	8.176	56.604	43.396	24.843	13.836	11.006	-75.3	6	0	2	0	0	1	1	0	0
1	COX5B_HUMAN	13.953	0	3.101	3.101	6.202	0.775	10.853	2.326	3.101	4.651	9.302	3.101	3.101	6.202	3.876	7.752	6.202	3.876	5.426	1.55	0	1.55	0	37.984	55.814	31.783	6.202	58.915	41.085	24.031	14.729	9.302	-38.4	1	0	0	0	0	0	1	0.759	0
1	YS045_HUMAN	9.934	0	1.987	0.662	6.623	4.636	7.285	3.311	2.649	4.636	7.285	2.649	0.662	5.96	3.311	10.596	13.907	2.649	5.96	5.298	0	0	0	35.762	49.007	25.828	13.245	53.642	46.358	25.828	18.543	7.285	-61.1	0	0	2	0	2	2	0	0.003	0
1	VP13C_HUMAN	5.596	0	1.092	5.569	6.901	3.997	4.823	2.105	7.088	7.914	10.765	2.318	4.37	4.183	4.663	3.864	8.5	5.222	7.434	1.013	0	2.585	0	25.233	46.789	30.882	9.699	50.893	49.107	26.352	13.882	12.47	-794.6	11	0	5	4	0	1	13	0	0
1	FFR_HUMAN	11.125	0	2.046	4.859	7.673	4.092	7.161	2.046	2.813	3.325	12.532	1.79	1.662	4.987	5.371	8.056	6.266	4.476	7.033	0.256	0	2.43	0	31.074	49.616	33.504	8.824	56.266	43.734	25.959	13.427	12.532	-131.4	6	1	3	0	2	0	0	0	0
1	FGFP2_HUMAN	8.52	0	4.484	2.242	6.278	3.587	8.969	2.242	0.448	6.278	8.52	2.242	1.794	9.417	8.52	6.278	5.83	7.175	3.587	2.242	0	1.345	0	34.978	52.018	21.076	9.417	53.363	46.637	23.318	14.798	8.52	-150.8	2	1	1	0	2	7	0	0.999	0
1	AATF_HUMAN	6.607	0	0.357	9.643	11.429	3.571	6.964	2.321	2.857	7.679	10.357	1.786	1.964	5	4.643	6.429	8.036	3.929	3.929	0.893	0	1.607	0	25.893	46.429	23.75	8.393	43.929	56.071	37.5	16.429	21.071	-510.4	7	1	12	0	0	1	1	0.003	0
1	GXLT2_HUMAN	8.578	0	1.58	3.837	4.74	5.192	4.966	3.386	4.289	5.418	11.964	2.483	3.16	9.029	4.289	8.352	4.515	3.16	5.192	2.032	0	3.837	0	22.799	44.018	30.023	14.447	59.142	40.858	25.734	17.156	8.578	-130.7	4	0	1	0	2	0	2	1	1
1	CASP4_HUMAN	5.836	0	2.653	5.836	9.549	4.775	4.244	2.653	4.775	7.427	9.284	3.183	5.04	4.509	3.714	5.57	6.897	5.305	5.305	1.061	0	2.387	0	24.934	45.623	25.199	10.875	48.011	51.989	31.034	15.65	15.385	-202.1	1	0	0	0	0	0	2	0	0
1	HMHB1_HUMAN	0	0	2.439	4.878	19.512	0	2.439	4.878	0	4.878	12.195	2.439	0	2.439	2.439	9.756	12.195	2.439	9.756	2.439	0	4.878	0	19.512	36.585	21.951	12.195	39.024	60.976	43.902	19.512	24.39	-40.7	0	0	0	1	0	0	0	0	0
1	FMR1N_HUMAN	7.451	0	3.922	3.137	7.451	4.706	5.098	3.137	2.353	5.49	10.98	3.922	3.922	4.706	3.922	9.02	10.196	2.745	3.529	1.176	0	3.137	0	29.412	44.706	24.314	12.157	50.98	49.02	28.235	17.647	10.588	-128.4	3	0	0	0	0	1	0	0	2
1	HMGA1_HUMAN	3.738	0	0	0.935	13.084	0	10.28	0	0.935	14.953	2.804	0.935	0.935	12.15	5.607	10.28	13.084	7.477	2.804	0	0	0	0	34.579	51.402	10.28	0	33.645	66.355	39.252	25.234	14.019	-193.3	5	1	4	0	11	8	0	0	0
1	S19A1_HUMAN	9.645	0	1.861	2.707	3.384	5.245	6.768	1.861	3.384	2.2	13.875	1.354	2.03	6.768	4.907	5.922	8.968	4.738	8.799	1.523	0	4.061	0	31.98	52.284	35.702	12.69	63.283	36.717	16.074	9.983	6.091	157.9	2	1	5	0	2	4	1	0	11
1	F125A_HUMAN	10.256	0	2.198	5.495	3.663	4.396	8.791	0.366	3.297	6.593	9.524	2.198	1.465	8.791	1.832	5.128	12.821	4.029	6.227	0.733	0	2.198	0	38.095	60.073	29.304	7.692	58.608	41.392	21.245	12.088	9.158	-27.6	1	0	1	1	6	2	1	0.11	0
1	BST1_HUMAN	8.491	0	3.459	5.975	5.031	3.774	5.66	2.201	4.717	5.031	12.893	1.887	4.088	4.717	4.088	6.604	8.805	3.145	4.403	1.887	0	3.145	0	29.56	48.742	30.503	11.006	55.031	44.969	24.843	13.836	11.006	-68.6	2	0	0	1	0	0	3	1	1
1	CT152_HUMAN	5.035	0	1.736	4.861	6.944	6.076	4.514	2.083	7.639	8.681	10.764	3.646	2.257	5.382	5.556	6.597	6.076	3.125	4.167	1.736	0	3.125	0	20.486	37.153	27.604	13.021	53.819	46.181	29.167	17.361	11.806	-183.4	0	0	0	0	0	0	0	0	0
1	TMIE_HUMAN	7.692	0	3.205	3.846	8.333	2.564	7.051	0.641	3.846	14.744	8.974	1.923	1.923	8.333	1.282	3.846	2.564	5.769	10.256	1.923	0	1.282	0	26.282	50.641	30.769	6.41	57.051	42.949	31.41	19.231	12.179	-45.5	4	0	0	0	1	3	0	0.993	2
1	PPM1D_HUMAN	6.942	0	2.149	4.628	6.281	2.645	6.942	2.314	3.802	6.116	7.603	2.975	4.298	8.264	3.967	7.107	8.76	5.124	7.438	1.322	0	1.322	0	29.917	54.545	25.785	7.603	51.405	48.595	26.446	15.537	10.909	-312.7	2	2	5	1	4	3	5	0	0
1	RT07_HUMAN	9.091	0	0.826	2.479	7.851	3.306	4.545	3.306	4.545	9.917	9.504	4.132	2.479	6.198	4.132	8.264	3.719	4.132	6.198	2.066	0	3.306	0	22.314	39.669	29.339	11.983	53.719	46.281	31.818	21.488	10.331	-124.3	0	0	0	1	0	0	0	0.297	0
1	FA8A1_HUMAN	13.317	0	1.695	3.39	5.569	4.358	8.232	2.179	5.811	2.179	6.78	1.937	1.211	10.896	3.632	6.538	7.506	4.843	6.053	0.969	0	2.906	0	35.593	57.143	31.961	10.412	62.954	37.046	19.855	10.896	8.959	-27	5	2	3	1	3	8	1	0	3
1	OC90_HUMAN	7.099	0	6.897	5.477	8.519	3.854	6.897	2.637	3.043	3.854	11.359	2.028	2.637	7.302	3.245	4.462	7.708	6.288	5.477	0.406	0	0.811	0	34.888	55.781	26.978	7.708	55.172	44.828	24.949	10.953	13.996	-74.1	2	0	5	0	0	5	2	0.86	0
1	CXXC5_HUMAN	15.528	0	2.484	2.795	5.59	2.795	11.18	1.863	2.174	6.522	8.075	3.727	2.795	5.59	3.416	4.969	13.043	3.106	3.106	0.311	0	0.932	0	45.342	59.627	28.882	5.901	55.901	44.099	21.739	13.354	8.385	-95.9	4	1	2	0	10	2	4	0.003	0
1	PAEP_HUMAN	6.111	0	3.333	5.556	6.667	3.333	2.778	2.222	4.444	5.556	16.111	5	5	6.111	3.889	3.889	2.778	7.778	5.556	1.667	0	2.222	0	22.778	45	32.222	9.444	56.667	43.333	23.889	11.667	12.222	-0.7	1	0	0	0	0	0	3	1	0
1	TIP_HUMAN	7.516	0	1.144	6.699	3.922	5.556	6.536	2.451	6.536	4.575	11.111	2.288	6.373	5.719	4.412	2.778	5.882	5.719	6.046	1.797	0	2.941	0	26.797	51.634	31.209	12.745	57.19	42.81	20.425	9.804	10.621	-34.9	2	0	0	0	0	1	9	0.995	2
1	GEMI2_HUMAN	7.143	0	2.857	5.357	7.857	2.5	4.286	1.071	2.857	4.643	11.786	1.786	2.857	8.214	6.786	6.786	7.5	3.571	7.857	2.143	0	2.143	0	25.357	49.643	29.643	7.857	53.571	46.429	25.714	12.5	13.214	-109.5	0	0	1	0	0	1	2	0.043	0
1	TM135_HUMAN	7.86	0	3.057	2.183	4.803	7.86	6.332	2.838	7.642	6.332	10.699	3.275	2.183	4.148	2.183	6.114	6.769	5.895	3.93	0.873	0	5.022	0	29.913	42.358	30.131	16.594	60.699	39.301	22.271	15.284	6.987	66.5	0	0	0	1	1	1	0	0	5
1	TTC17_HUMAN	7.274	0	1.84	5.521	7.099	2.542	4.908	4.119	5.521	6.047	11.218	1.928	4.557	4.996	5.872	4.645	6.661	4.382	5.697	1.665	0	3.506	0	25.066	45.837	29.711	11.832	51.096	48.904	27.432	14.812	12.621	-489.2	2	0	2	4	0	0	7	0.068	0
1	MLP3C_HUMAN	6.803	0	1.361	4.082	7.483	5.442	2.721	0	4.762	6.122	8.844	4.082	2.721	9.524	4.082	8.163	7.483	5.442	6.803	0	0	4.082	0	23.81	46.939	27.211	9.524	54.422	45.578	25.85	14.286	11.565	-50.1	0	0	0	0	0	0	1	0	0
1	RM16_HUMAN	7.968	0	0.398	3.187	6.773	4.781	7.968	2.39	3.984	7.57	9.163	3.984	3.187	7.968	1.594	8.765	4.781	4.382	6.773	2.39	0	1.992	0	25.498	46.614	27.888	11.554	57.371	42.629	28.685	18.725	9.96	-96.1	1	0	0	0	0	0	2	0.785	0
1	ERMIN_HUMAN	4.225	0	0.704	8.803	14.085	2.465	4.225	2.817	4.93	8.803	6.338	2.817	4.577	4.577	5.986	5.282	8.451	5.282	3.169	1.056	0	1.408	0	22.887	44.014	18.662	7.746	35.915	64.085	39.789	16.901	22.887	-355.7	2	2	3	2	2	5	1	0	0
1	RS15_HUMAN	3.448	0	0	2.759	6.897	3.448	6.897	3.448	4.828	11.034	9.655	5.517	2.069	5.517	4.828	10.345	4.828	4.138	6.207	0	0	4.138	0	19.31	35.862	24.138	11.034	49.655	50.345	34.483	24.828	9.655	-103.6	3	0	0	0	0	0	0	0	0
1	SLBP_HUMAN	6.296	0	1.852	8.148	9.63	2.963	4.074	2.593	2.593	6.296	4.444	2.593	1.852	8.148	3.704	11.481	11.111	4.074	3.704	2.222	0	2.222	0	27.407	49.259	17.037	10	41.111	58.889	38.148	20.37	17.778	-335.3	4	2	8	1	4	4	0	0	0
1	ATP5H_HUMAN	11.801	0	0.621	6.211	10.559	3.106	1.242	0.621	5.59	12.422	8.075	2.484	4.969	6.832	3.106	1.863	4.348	3.727	5.59	3.106	0	3.727	0	21.739	45.342	31.056	10.559	52.174	47.826	31.677	14.907	16.77	-89.2	0	0	0	1	0	0	1	0.007	0
1	SGPP1_HUMAN	6.803	0	2.494	4.082	3.175	5.442	9.07	1.361	8.844	2.494	11.565	2.721	2.721	8.163	2.948	7.029	5.215	4.308	5.896	1.814	0	3.855	0	27.891	48.753	33.107	12.472	66.667	33.333	18.141	10.884	7.256	114.3	1	0	2	1	0	0	0	0	7
1	TRM6_HUMAN	6.237	0	1.006	5.231	9.457	3.421	7.646	2.213	4.225	9.054	8.853	2.817	3.219	5.231	4.829	5.634	7.243	5.433	4.829	0.402	0	3.018	0	27.565	46.076	24.145	9.054	47.686	52.314	31.59	16.901	14.688	-353	4	0	0	0	2	2	2	0	0
1	TM110_HUMAN	7.143	0	1.361	4.082	7.143	5.442	7.483	1.701	5.442	5.782	12.585	3.401	3.061	4.762	3.061	6.122	6.122	2.381	8.503	2.381	0	2.041	0	24.49	44.898	33.673	11.565	60.544	39.456	24.83	13.605	11.224	22.8	1	1	4	0	1	1	1	0.027	5
1	LYRM7_HUMAN	5.769	0	0.962	4.808	7.692	2.885	2.885	2.885	5.769	11.538	11.538	1.923	5.769	2.885	5.769	6.731	4.808	6.731	7.692	0	0	0.962	0	21.154	42.308	30.769	6.731	43.269	56.731	33.654	21.154	12.5	-59.9	0	0	0	0	0	0	1	0.032	0
1	SYVM_HUMAN	8.843	0	1.881	3.951	7.056	3.293	7.056	3.481	2.54	3.293	12.606	1.787	1.411	8.373	5.268	6.961	7.056	3.669	6.867	2.916	0	1.693	0	28.504	49.106	30.856	11.383	57.855	42.145	24.741	13.735	11.007	-266.3	5	1	3	2	0	1	2	0	0
1	CF183_HUMAN	5.808	0	2.525	4.04	8.838	2.778	2.778	2.02	4.798	5.808	12.374	2.778	3.283	4.293	7.576	4.545	7.576	5.556	6.566	1.263	0	4.798	0	24.242	42.424	29.545	10.859	50.758	49.242	25.253	12.374	12.879	-126.5	0	0	1	2	0	2	2	0.006	0
1	ZNT1_HUMAN	7.101	0	3.55	3.55	6.903	3.55	7.495	4.142	4.734	4.142	10.848	2.564	4.734	5.523	3.156	4.142	6.706	4.931	10.059	0.986	0	1.183	0	29.783	53.649	32.742	9.862	57.594	42.406	22.88	12.426	10.454	30	4	0	1	0	0	0	1	0.96	6
1	TPM3_HUMAN	13.38	0	0.352	6.69	21.479	0.352	1.056	0.704	4.225	13.38	11.972	2.465	2.465	0	5.282	4.93	3.873	2.817	2.465	0	0	2.113	0	21.479	33.099	32.042	3.169	38.38	61.62	47.183	19.014	28.169	-298.4	4	0	2	2	0	0	1	0	0
1	CC50C_HUMAN	7.08	0	6.195	1.77	7.965	6.195	3.54	2.655	8.85	3.54	12.389	3.54	4.425	1.77	4.425	7.965	6.195	6.195	2.655	0	0	2.655	0	29.204	39.823	30.973	11.504	54.867	45.133	23.894	14.159	9.735	11.5	0	0	0	0	0	0	2	0	1
1	CH079_HUMAN	10.744	0	5.785	4.959	2.479	4.959	6.612	4.132	0.826	2.479	8.264	1.653	0.826	8.264	4.132	16.529	9.917	4.132	0.826	0.826	0	1.653	0	37.19	52.066	20.661	11.57	50.413	49.587	30.579	23.14	7.438	-97.8	1	1	2	0	3	0	0	0.002	0
1	PIF1_HUMAN	10.608	0	2.34	4.212	5.148	3.12	7.956	1.404	2.652	2.808	12.793	1.404	1.248	7.02	6.552	10.14	6.396	5.304	7.332	0.936	0	0.624	0	32.605	52.418	33.385	6.084	56.786	43.214	23.713	14.353	9.36	-117.6	4	1	5	1	0	0	1	0	0
1	PDPN_HUMAN	8.025	0	0	5.556	6.79	1.235	10.494	1.235	4.938	3.086	8.025	2.469	1.235	3.704	2.469	2.469	11.111	12.346	12.346	1.235	0	1.235	0	41.975	64.815	33.333	4.938	53.704	46.296	19.136	6.79	12.346	21.9	1	0	1	0	7	17	0	1	1
1	BROMI_HUMAN	4.614	0	2.784	4.296	7.399	4.216	3.66	3.103	6.683	6.523	12.57	2.387	4.216	3.739	5.091	4.057	8.274	5.489	5.41	1.273	0	4.216	0	24.821	42.482	29.276	12.808	51.551	48.449	25.378	13.683	11.695	-245.2	3	0	1	0	0	0	6	0	0
1	D39U1_HUMAN	10.972	0	0.627	3.135	4.702	3.762	10.345	2.821	4.389	3.135	10.345	1.254	3.762	7.837	4.702	7.524	4.702	4.702	6.897	2.508	0	1.881	0	31.348	52.978	32.602	10.972	60.815	39.185	21.317	13.48	7.837	-58.5	1	0	0	0	0	0	1	0	0
1	TPX2_HUMAN	6.024	0	1.473	3.748	11.647	3.748	2.945	2.276	4.016	13.253	7.363	1.205	3.079	7.898	6.426	5.622	6.426	5.087	6.158	0.268	0	1.339	0	21.954	42.838	23.561	7.631	42.436	57.564	36.546	21.151	15.395	-722.3	8	4	4	3	0	1	5	0	0
1	LOXE3_HUMAN	6.47	0	3.376	4.782	4.923	4.219	5.626	2.532	4.501	3.516	11.955	2.25	3.657	6.751	4.782	5.626	6.61	7.173	4.923	2.11	0	4.219	0	29.255	49.367	27.848	13.08	56.399	43.601	21.378	11.674	9.705	-134	0	0	0	0	0	3	4	0	0
1	UBQL3_HUMAN	7.023	0	1.069	5.344	4.885	3.206	7.786	2.137	3.969	1.985	11.45	2.901	4.122	11.603	8.244	4.733	8.244	5.038	4.427	0.458	0	1.374	0	29.16	54.656	26.87	7.176	55.267	44.733	19.084	8.855	10.229	-256.7	5	0	7	0	7	4	2	0	0
1	C99L2_HUMAN	9.542	0	1.145	10.305	4.58	3.053	11.069	1.145	3.053	5.344	6.489	1.145	3.435	7.252	3.435	6.107	6.107	7.634	5.725	1.145	0	2.29	0	35.496	62.214	24.809	7.634	51.908	48.092	27.481	12.595	14.885	-170.8	5	0	1	1	1	12	0	1	1
1	TRIT1_HUMAN	7.519	0	4.511	3.008	10.526	1.504	10.526	1.504	2.256	8.271	9.023	3.008	0	9.023	6.015	6.767	8.271	3.008	4.511	0	0	0.752	0	33.835	50.376	23.308	3.759	52.632	47.368	30.075	16.541	13.534	-88	1	0	0	0	0	1	0	0.067	0
1	K1648_HUMAN	12.083	0	2.5	2.5	5.833	2.083	11.667	6.667	1.25	1.667	9.583	1.667	1.25	8.75	6.25	6.25	7.083	2.917	6.25	3.333	0	0.417	0	36.25	55	29.167	12.5	59.583	40.417	22.917	14.583	8.333	-86.4	0	0	1	0	0	2	0	0.002	0
1	CT166_HUMAN	11.966	0	5.983	0.855	7.692	2.564	8.547	3.419	1.709	3.419	7.692	2.564	1.709	8.547	6.838	4.274	10.256	4.274	5.128	1.709	0	0.855	0	41.026	57.265	26.496	8.547	57.265	42.735	19.658	11.111	8.547	-31.9	1	0	1	0	2	3	0	0.796	0
1	RL17_HUMAN	6.522	0	2.174	2.174	7.065	1.63	4.891	3.261	4.891	13.587	7.065	3.804	4.348	4.891	5.978	8.152	5.435	4.348	5.435	1.63	0	2.717	0	23.37	40.217	23.913	9.239	45.652	54.348	34.239	25	9.239	-165.8	1	0	0	0	0	1	1	0	0
1	CE170_HUMAN	6.692	0	0.442	6.503	8.523	2.336	4.987	2.904	4.167	7.702	6.566	1.705	3.22	5.366	4.545	6.755	13.384	8.018	4.482	0.821	0	0.884	0	33.523	53.093	21.907	6.944	38.447	61.553	32.386	17.361	15.025	-1470.4	11	15	16	3	0	10	7	0	0
1	CX036_HUMAN	7.39	0	3.464	6.697	4.157	5.081	5.312	1.155	4.619	4.388	13.164	0.693	3.002	6.467	4.85	7.159	9.931	2.771	5.081	1.386	0	3.233	0	28.868	50.115	30.254	10.855	55.889	44.111	23.557	12.702	10.855	-72.1	1	0	1	1	0	0	1	0.997	0
1	CA100_HUMAN	5.442	0	2.041	4.082	6.122	4.082	2.041	3.401	6.803	5.442	10.204	0.68	2.721	10.204	5.442	10.884	5.442	4.762	2.041	1.361	0	6.803	0	19.728	38.776	24.49	15.646	51.701	48.299	29.932	19.728	10.204	-109.8	0	0	0	0	0	1	0	0.002	0
1	MPPD1_HUMAN	4.601	0	1.534	4.908	4.908	4.908	6.748	3.681	4.908	3.374	8.589	2.454	4.601	8.589	5.215	4.908	5.521	4.908	8.589	2.454	0	4.601	0	23.313	50	26.687	15.644	57.975	42.025	21.779	11.963	9.816	-87.7	0	0	0	0	1	2	2	0.975	0
1	RAGP1_HUMAN	11.584	0	1.363	4.94	12.436	3.918	6.644	1.193	3.407	6.814	12.606	2.044	4.259	4.089	3.578	3.407	6.303	4.6	6.133	0.17	0	0.511	0	30.494	49.915	33.731	5.792	52.47	47.53	28.79	11.414	17.376	-141.7	6	1	4	0	0	3	2	0	0
1	YG008_HUMAN	9.375	0	6.25	2.344	3.906	1.563	6.25	3.906	3.906	6.25	7.031	1.563	3.125	8.594	3.906	8.594	10.938	4.688	3.906	2.344	0	1.563	0	37.5	55.469	24.219	9.375	52.344	47.656	25	18.75	6.25	-69	1	0	2	0	2	2	0	0.002	0
1	MAGH1_HUMAN	9.589	0	0.913	4.566	8.676	3.196	5.479	1.37	3.653	6.393	5.023	2.74	4.11	7.763	2.74	8.676	10.959	3.653	6.393	1.826	0	2.283	0	30.594	53.425	24.658	8.676	48.858	51.142	29.68	16.438	13.242	-160.2	2	4	1	0	7	6	0	0	1
1	YC023_HUMAN	3.158	0	3.158	6.316	3.158	6.316	6.316	4.211	4.211	6.316	8.421	4.211	6.316	2.105	5.263	2.105	12.632	6.316	4.211	1.053	0	4.211	0	31.579	50.526	20	15.789	47.368	52.632	22.105	12.632	9.474	-38.2	0	0	0	0	0	0	0	0	0
1	CC051_HUMAN	5.882	0	10.294	2.941	2.941	3.676	8.088	4.412	2.941	4.412	17.647	3.676	2.206	4.412	2.206	5.147	8.088	2.941	5.147	2.206	0	0.735	0	35.294	50	31.618	11.029	64.706	35.294	19.853	13.971	5.882	58.8	1	0	0	0	0	0	1	0.044	0
1	RNH2C_HUMAN	10.366	0	1.22	6.707	9.756	4.268	9.146	2.439	3.049	2.439	8.537	1.829	0.61	9.146	1.829	8.537	4.268	5.488	8.537	1.22	0	0.61	0	30.488	55.488	30.488	8.537	57.927	42.073	29.878	13.415	16.463	-49.5	0	1	1	0	0	2	0	0	0
1	GR6_HUMAN	3.356	0	4.698	2.685	5.369	4.698	10.067	2.013	1.342	2.013	15.436	1.342	0.671	10.067	6.04	5.369	11.409	6.711	4.698	1.342	0	0.671	0	36.242	54.362	24.832	8.725	57.718	42.282	17.45	9.396	8.054	-12.3	0	0	0	0	1	1	0	0.004	0
1	XPR1_HUMAN	7.04	0	1.724	4.598	6.178	7.759	3.736	2.443	6.466	5.603	11.351	1.58	4.167	3.305	4.167	6.322	5.46	5.891	5.603	2.299	0	4.31	0	23.851	41.523	30.46	16.81	55.172	44.828	25.144	14.368	10.776	-72.9	2	1	1	0	0	1	5	0	6
1	CA129_HUMAN	4.887	0	2.618	5.585	5.061	4.712	2.792	1.92	5.759	6.981	14.834	3.665	3.49	4.363	5.41	2.443	9.424	4.712	6.981	0.698	0	3.665	0	24.433	44.852	32.461	10.995	54.974	45.026	21.99	11.344	10.646	57.3	1	0	0	1	0	0	2	0	0
1	TM232_HUMAN	5.327	0	2.283	4.262	8.067	4.718	3.349	3.501	6.088	9.437	11.72	1.826	4.566	3.805	4.262	3.653	7.61	3.653	5.632	1.826	0	4.414	0	22.222	40.487	28.767	14.46	50.989	49.011	28.919	16.591	12.329	-225.9	1	0	0	1	0	0	2	0	0
1	NOP16_HUMAN	8.427	0	0.562	6.18	8.427	1.685	2.809	2.247	3.371	11.798	6.742	3.371	5.618	5.056	3.371	11.798	3.933	1.685	6.742	1.124	0	5.056	0	17.416	41.011	25.281	10.112	44.944	55.056	40.449	25.843	14.607	-201.5	1	0	0	0	0	0	0	0	0
1	STA5A_HUMAN	7.179	0	1.259	5.038	6.927	3.904	4.66	2.519	4.66	5.29	11.335	1.637	4.534	4.912	9.446	5.164	6.045	4.66	6.423	2.015	0	2.393	0	23.804	44.71	29.597	10.831	50.378	49.622	24.937	12.972	11.965	-352.1	1	0	3	0	0	0	6	0	0
1	OPALI_HUMAN	7.092	0	1.418	3.546	9.929	2.128	5.674	2.837	5.674	2.837	10.638	2.837	3.546	7.801	0.709	8.511	9.22	7.801	4.965	1.418	0	1.418	0	31.206	51.064	28.369	7.801	51.064	48.936	27.66	14.184	13.475	-51.8	1	0	0	0	2	5	0	0.011	1
1	PL8L1_HUMAN	5.65	0	7.91	3.39	5.085	5.085	7.345	3.39	5.65	2.26	9.605	2.825	2.26	4.52	2.825	7.345	7.91	6.215	6.215	2.825	0	1.695	0	35.028	51.412	27.119	12.994	59.322	40.678	21.469	12.994	8.475	20.9	0	0	0	0	0	2	0	0.002	0
1	NKG7_HUMAN	9.697	0	3.03	1.818	2.424	6.667	9.697	4.242	4.848	0	13.333	3.03	0	6.667	2.424	1.818	10.909	6.667	6.667	3.636	0	2.424	0	40	55.152	34.545	16.97	69.697	30.303	10.303	6.061	4.242	116.3	2	0	0	0	0	4	0	0.862	4
1	CN132_HUMAN	10.405	0	1.156	2.89	4.624	5.202	6.358	3.468	3.468	4.624	17.341	2.312	1.734	9.249	6.358	5.78	5.202	2.89	5.202	1.156	0	0.578	0	26.012	45.087	36.416	10.405	62.428	37.572	21.387	13.873	7.514	15.3	0	0	0	0	0	2	0	0.027	1
1	RM17_HUMAN	7.429	0	0.571	5.143	5.143	1.714	6.857	3.429	4.571	4	14.286	4	3.429	5.714	5.143	11.429	5.143	4.571	3.429	1.143	0	2.857	0	24.571	42.286	29.714	9.143	52.571	47.429	29.143	18.857	10.286	-90.1	1	0	0	0	0	2	0	0.008	0
1	STP1_HUMAN	1.818	0	0	3.636	0	0	10.909	5.455	0	18.182	5.455	3.636	5.455	1.818	0	20	16.364	1.818	1.818	0	0	3.636	0	30.909	43.636	9.091	9.091	29.091	70.909	47.273	43.636	3.636	-108.9	1	0	1	0	0	1	0	0	0
1	TM86A_HUMAN	11.667	0	2.5	1.667	2.083	7.917	7.5	2.083	3.75	2.5	15	3.75	0.833	5	1.667	3.333	7.5	4.583	9.167	2.917	0	4.583	0	33.75	50.417	39.583	17.5	73.75	26.25	11.667	7.917	3.75	208.4	2	0	0	0	1	2	0	0.879	7
1	RT26_HUMAN	12.683	0	0.488	2.439	12.683	1.951	2.439	2.439	1.951	4.878	9.756	2.439	3.415	4.39	6.829	16.098	2.439	2.439	7.317	1.463	0	1.463	0	20.488	38.049	31.707	7.317	46.341	53.659	38.537	23.415	15.122	-189	1	0	1	0	0	0	0	0.009	0
1	CL060_HUMAN	5.714	0	0.816	5.306	7.347	4.49	1.224	2.041	6.531	11.02	9.388	5.714	4.082	2.449	5.306	2.041	12.653	6.531	6.531	0	0	0.816	0	26.939	45.306	28.163	7.347	43.673	56.327	27.755	15.102	12.653	-68	0	0	1	0	1	5	0	0	0
1	TM171_HUMAN	8.642	0	3.395	3.395	6.481	5.556	8.025	1.235	4.938	1.852	9.259	2.16	3.086	9.877	5.247	4.012	9.568	3.704	6.79	0.617	0	2.16	0	33.333	56.481	29.63	9.568	61.42	38.58	16.975	7.099	9.877	13.1	3	2	2	3	8	6	0	0.012	4
1	K1467_HUMAN	7.074	0	1.286	5.627	5.466	2.572	8.36	1.447	4.18	3.376	13.987	2.09	3.859	6.592	3.537	4.18	9.325	5.788	7.556	1.447	0	2.251	0	31.833	55.466	32.797	7.717	57.395	42.605	20.096	9.003	11.093	-0.8	1	1	6	1	0	0	0	0	1
1	TPPP_HUMAN	10.502	0	1.37	6.393	7.763	3.653	9.589	2.283	3.653	11.872	4.566	0.913	1.37	4.11	2.283	6.849	8.676	5.936	6.393	0.457	0	1.37	0	36.073	54.338	25.114	7.763	46.575	53.425	35.16	21.005	14.155	-165.4	1	1	2	2	0	7	0	0	0
1	ANC2_HUMAN	6.813	0	1.825	6.083	9.367	3.285	5.109	1.46	3.65	3.528	13.26	2.311	1.825	4.745	4.988	8.516	7.543	4.136	7.056	1.703	0	2.798	0	25.426	45.134	30.779	9.246	52.555	47.445	28.954	13.504	15.45	-259.3	4	1	3	2	0	0	0	0	0
1	SMG64_HUMAN	3.03	0	0	3.03	1.515	4.545	7.576	3.03	4.545	4.545	15.152	3.03	4.545	6.061	6.061	1.515	16.667	7.576	4.545	1.515	0	1.515	0	34.848	53.03	27.273	10.606	51.515	48.485	13.636	9.091	4.545	-0.6	0	0	0	0	0	2	0	0.046	0
1	HDBP1_HUMAN	5.435	0	5.978	5.435	9.783	0	10.87	2.174	1.087	2.174	11.413	1.63	3.261	5.435	5.435	6.522	6.522	10.326	4.348	1.087	0	1.087	0	39.13	57.609	22.283	4.348	48.37	51.63	26.087	10.87	15.217	-114.1	3	0	0	1	0	1	0	1	0
1	F174B_HUMAN	12.579	0	0.629	5.031	6.289	3.145	6.289	0	4.403	3.774	13.208	1.258	1.887	10.063	0	8.805	9.434	6.289	5.031	0.629	0	1.258	0	35.22	57.233	35.22	5.031	58.491	41.509	23.899	12.579	11.321	-10.8	3	0	0	2	4	2	0	0.999	1
1	AMPQ_HUMAN	6.061	0	1.01	5.051	6.667	4.242	3.838	2.121	6.263	4.848	12.626	1.919	5.96	5.354	3.232	4.343	7.172	6.364	6.465	2.727	0	3.737	0	24.444	47.273	31.414	12.828	54.242	45.758	23.03	11.313	11.717	-136.2	3	2	1	0	0	5	0	0.992	1
1	ZSWM3_HUMAN	5.029	0	2.874	5.172	6.753	5.029	4.454	3.017	3.305	6.609	11.207	2.73	3.305	4.885	6.466	5.316	8.621	4.885	6.753	1.149	0	2.443	0	25.862	45.977	26.293	11.638	49.856	50.144	26.868	14.943	11.925	-265.1	2	0	1	0	0	1	0	0	0
1	CCD61_HUMAN	7.384	0	0.844	4.641	8.228	2.321	8.861	2.11	2.321	4.219	10.338	2.11	2.532	5.063	5.485	12.658	10.338	3.376	4.219	1.055	0	1.899	0	30.802	47.257	24.262	7.384	46.414	53.586	31.857	18.987	12.869	-405.8	5	2	11	0	0	4	0	0	0
1	SELO_HUMAN	13.602	0	2.242	4.036	7.922	4.335	7.175	1.943	1.794	1.943	11.36	2.242	2.541	6.428	4.634	8.221	6.129	4.036	5.381	1.196	0	2.691	0	33.333	51.719	32.138	10.164	58.595	41.405	24.066	12.108	11.958	-153.1	5	2	4	0	1	2	0	0.403	0
1	CE022_HUMAN	5.43	0	2.262	7.692	8.597	3.62	3.846	3.394	4.525	5.204	10.633	2.036	3.846	5.656	5.204	2.941	8.145	6.109	6.561	1.131	0	3.167	0	25.792	49.548	27.149	11.312	48.869	51.131	27.828	11.538	16.29	-184.9	2	0	0	0	0	0	0	0	0
1	CF142_HUMAN	6.332	0	0.873	4.585	8.734	2.402	3.712	2.838	2.402	8.079	11.354	1.31	3.057	8.297	5.459	3.493	12.009	7.205	5.677	0	0	2.183	0	30.131	51.747	25.764	7.424	44.541	55.459	27.729	14.41	13.319	-294.9	1	1	5	3	0	6	0	0	0
1	EIF3H_HUMAN	5.966	0	0.852	4.83	7.67	3.125	5.966	2.841	4.545	7.386	9.659	3.693	4.261	3.693	8.807	3.693	7.67	4.545	6.25	0.568	0	3.977	0	25	44.034	26.42	10.511	48.295	51.705	26.42	13.92	12.5	-194.5	3	0	0	0	2	4	0	0.007	0
1	MYCB2_HUMAN	6.81	0	3.06	5.216	6.616	3.147	7.284	2.974	4.72	6.53	9.332	2.22	3.642	5.194	4.009	4.72	9.612	5.539	6.078	1.099	0	2.198	0	32.306	52.435	26.94	9.418	51.142	48.858	26.056	14.224	11.832	-1665.2	17	5	22	6	0	5	0	0	0
1	TMM43_HUMAN	7.5	0	0.25	4.5	6.25	5.75	6.75	3	4	4.5	12	2.75	3.25	4.25	1.5	6.5	9	5.75	7.75	1.75	0	3	0	29.25	49	31.25	13.5	55.75	44.25	24.75	14	10.75	-21	0	0	0	0	0	1	0	0.001	4
1	MTL14_HUMAN	5.044	0	2.193	6.579	10.307	3.728	8.991	1.974	6.36	5.921	7.895	1.316	4.167	5.482	2.851	9.43	5.044	5.921	2.193	1.316	0	3.289	0	27.193	45.614	21.491	10.307	47.807	52.193	34.211	17.325	16.886	-393	6	1	2	2	0	1	0	0	0
1	IL13_HUMAN	8.219	0	3.425	1.37	4.795	4.11	6.849	2.74	4.795	4.795	17.808	3.425	4.795	5.479	3.425	3.425	7.534	5.479	6.164	0.685	0	0.685	0	31.507	49.315	36.986	8.219	61.644	38.356	17.123	10.959	6.164	59	1	0	0	0	0	1	0	0.982	1
1	TMCO1_HUMAN	6.383	0	2.128	3.723	4.787	6.383	6.383	0.532	6.915	10.106	10.638	4.255	3.191	3.723	4.255	5.319	7.447	6.915	4.255	0.532	0	2.128	0	29.255	44.149	28.191	9.574	53.723	46.277	24.468	15.957	8.511	-21.2	2	0	0	0	2	0	0	0.983	2
1	IPIL1_HUMAN	6.486	0	3.063	4.865	7.027	5.225	4.505	4.324	2.703	3.964	14.414	3.063	3.063	5.225	5.405	5.586	6.306	4.324	7.027	1.982	0	1.441	0	24.685	44.865	30.631	12.973	55.135	44.865	25.766	13.874	11.892	-63	2	0	1	0	0	0	0	0.008	1
1	HIG2_HUMAN	1.587	0	0	1.587	6.349	1.587	6.349	3.175	1.587	3.175	19.048	4.762	3.175	7.937	1.587	4.762	12.698	9.524	7.937	1.587	0	1.587	0	30.159	50.794	30.159	7.937	53.968	46.032	19.048	11.111	7.937	3.3	1	0	0	0	4	5	0	0.394	1
1	FETA_HUMAN	8.21	0	5.255	3.777	9.688	5.255	4.269	2.627	5.583	6.897	9.852	1.478	3.284	3.448	6.568	3.612	6.24	5.911	4.926	0.328	0	2.791	0	29.885	45.32	28.571	11.002	51.396	48.604	26.601	13.136	13.465	-150.8	0	0	0	0	0	0	0	0.268	0
1	CD041_HUMAN	6.708	0	2.56	4.854	6.355	4.413	4.237	2.913	5.914	6.531	10.591	2.118	4.06	4.943	5.119	4.237	5.737	6.178	7.502	1.324	0	3.707	0	25.419	46.778	30.715	12.357	54.016	45.984	24.89	13.68	11.209	-187.2	1	0	0	0	0	0	0	0	0
1	H4_HUMAN	6.796	0	0	2.913	3.883	1.942	16.505	1.942	5.825	10.68	7.767	1.942	1.942	0.971	1.942	13.592	1.942	6.796	8.738	0	0	3.883	0	32.039	46.602	29.126	7.767	54.369	45.631	33.01	26.214	6.796	-53.7	1	0	0	0	0	0	0	0	0
1	APH1B_HUMAN	8.56	0	1.946	2.335	1.946	10.117	8.56	1.167	8.56	4.28	14.786	2.724	2.335	2.724	2.335	2.724	8.171	4.28	6.615	1.946	0	3.891	0	31.518	45.525	38.521	17.121	70.428	29.572	12.451	8.171	4.28	226.5	2	0	0	0	0	0	0	0.983	7
1	SYUB_HUMAN	13.433	0	0	2.239	18.657	2.239	9.701	0.746	1.493	8.209	5.224	2.985	0.746	5.97	4.478	1.493	4.478	5.224	9.701	0	0	2.985	0	32.836	51.493	29.851	5.97	53.731	46.269	31.343	10.448	20.896	-71.9	2	0	0	1	0	0	0	0.001	0
1	IDHP_HUMAN	7.522	0	1.77	7.08	4.646	4.425	7.743	2.876	6.416	7.965	6.858	2.655	3.319	4.204	3.982	5.531	4.867	6.858	6.195	1.991	0	3.097	0	28.761	49.558	26.991	12.389	52.876	47.124	28.097	16.372	11.726	-179.6	1	0	0	0	0	0	0	0.023	0
1	TPD52_HUMAN	8.929	0	0.446	4.464	12.054	3.125	6.25	0.446	2.679	9.375	9.375	0.893	3.571	4.911	4.911	2.232	10.714	7.589	5.357	0.446	0	2.232	0	33.929	52.232	26.339	6.25	44.643	55.357	28.571	12.054	16.518	-146.2	3	0	4	1	1	8	0	0	0
1	APOH_HUMAN	5.507	0	6.667	4.058	5.797	5.797	6.667	1.739	4.638	8.696	5.797	1.449	4.058	9.275	1.159	2.899	6.667	7.826	5.797	1.449	0	4.058	0	33.333	56.522	21.739	13.043	57.101	42.899	23.188	13.333	9.855	-94.4	1	0	0	0	0	0	0	0.991	0
1	NUD22_HUMAN	10.561	0	1.65	4.29	6.271	2.97	9.241	2.31	2.97	1.32	14.851	0.66	1.65	8.251	6.931	5.281	6.931	5.281	4.95	1.98	0	1.65	0	33.663	52.805	33.333	8.911	59.736	40.264	19.472	8.911	10.561	-30.5	3	0	2	0	0	0	0	0.005	0
1	CA147_HUMAN	8.148	0	5.185	0.37	4.444	1.852	8.148	6.296	3.333	1.111	6.667	0.741	2.593	9.63	5.556	10.741	10.37	6.667	4.074	3.333	0	0.741	0	38.519	55.185	22.222	12.222	51.852	48.148	22.963	18.148	4.815	-167.7	0	0	3	0	0	5	0	0	0
1	CEA16_HUMAN	7.231	0	1.446	2.686	5.165	2.479	8.058	2.066	3.512	2.479	11.983	1.446	3.306	5.992	3.926	5.579	8.471	9.298	9.504	1.86	0	3.512	0	34.504	55.992	32.231	9.917	57.025	42.975	17.975	10.124	7.851	5.2	1	0	0	0	0	4	0	0.002	2
1	CNDP1_HUMAN	6.706	0	0.394	6.509	7.298	4.536	7.101	2.761	6.706	4.734	10.256	3.156	2.761	5.72	3.55	4.931	6.312	4.339	8.284	1.381	0	2.564	0	24.852	48.126	31.953	11.243	56.805	43.195	26.233	12.426	13.807	-44.9	1	0	0	0	0	0	0	0.98	0
1	AAKG2_HUMAN	6.503	0	0.527	4.394	5.8	5.097	5.272	2.46	6.151	7.206	7.909	2.285	2.988	8.26	3.163	5.448	11.951	5.097	6.327	0.351	0	2.812	0	29.35	51.318	26.889	10.721	51.494	48.506	25.308	15.114	10.193	-194.5	4	2	14	1	9	9	0	0	0
1	RUVB1_HUMAN	7.237	0	1.316	4.605	9.649	1.754	7.895	2.193	8.772	8.991	9.211	2.851	2.851	3.728	3.947	3.947	5.263	6.36	6.798	0	0	2.632	0	28.07	46.053	32.018	6.579	52.193	47.807	29.386	15.132	14.254	-114.3	0	0	0	0	0	0	0	0	0
1	APC16_HUMAN	9.091	0	0.909	3.636	9.091	5.455	10	0.909	0.909	5.455	9.091	2.727	0	4.545	4.545	3.636	16.364	3.636	7.273	0.909	0	1.818	0	40	55.455	26.364	9.091	52.727	47.273	22.727	10	12.727	-25.1	1	0	0	0	10	1	0	0.294	0
1	VP33B_HUMAN	6.159	0	1.945	6.159	8.104	5.348	5.186	1.621	5.186	6.807	12.804	2.431	3.404	3.566	3.566	6.807	7.293	3.89	5.835	0.648	0	3.241	0	24.473	43.436	29.984	10.859	52.35	47.65	29.498	15.235	14.263	-159	0	0	0	0	0	0	0	0	0
1	PDE3B_HUMAN	6.475	0	2.878	4.946	7.374	4.137	6.565	2.698	3.867	3.777	11.96	1.439	5.306	6.655	3.777	6.025	9.712	3.597	4.496	2.068	0	2.248	0	29.227	50.629	26.799	11.151	52.788	47.212	24.82	12.5	12.32	-431.8	10	5	6	0	0	0	0	0	5
1	TRPM6_HUMAN	4.946	0	1.879	4.352	7.122	3.759	4.698	3.412	5.786	6.973	10.138	2.819	4.055	4.451	5.094	4.698	8.754	5.391	6.281	2.028	0	3.363	0	25.668	44.807	27.151	12.562	50.148	49.852	26.558	15.084	11.474	-747.9	5	0	2	1	0	3	0	0	6
1	AFTIN_HUMAN	5.443	0	1.494	8.645	9.072	4.803	6.297	2.028	3.842	5.443	7.898	1.601	4.909	5.55	3.949	2.775	11.953	7.471	5.443	0.747	0	0.64	0	32.657	57.204	22.625	8.218	43.757	56.243	27.962	10.245	17.716	-569	5	5	7	2	0	4	0	0	0
1	RM13_HUMAN	7.303	0	0.562	5.056	5.618	3.371	5.056	4.494	5.618	5.618	10.674	3.933	2.247	8.427	5.056	7.303	4.494	3.933	4.494	2.247	0	4.494	0	21.348	41.573	28.09	14.607	56.18	43.82	28.09	17.416	10.674	-81.2	0	0	0	0	0	0	0	0.005	0
1	PMVK_HUMAN	6.25	0	1.563	6.25	8.854	5.729	8.333	1.042	4.167	4.167	9.896	1.042	2.083	3.125	6.771	9.375	5.729	3.646	7.813	2.604	0	1.563	0	25.521	44.792	28.125	10.938	52.083	47.917	29.688	14.583	15.104	-82.8	0	0	0	0	0	0	0	0.012	0
1	TTY12_HUMAN	6.667	0	5.556	3.333	1.111	4.444	4.444	6.667	4.444	4.444	7.778	5.556	1.111	8.889	3.333	7.778	6.667	4.444	5.556	3.333	0	4.444	0	27.778	46.667	24.444	18.889	61.111	38.889	23.333	18.889	4.444	-14.6	0	0	0	0	0	0	0	0.004	0
1	SHQ1_HUMAN	7.279	0	1.906	6.586	10.225	4.159	4.679	1.386	4.679	6.239	10.745	1.04	3.12	4.506	4.853	4.333	9.012	4.679	5.719	1.386	0	3.466	0	27.556	47.487	28.423	10.399	49.567	50.433	28.769	11.958	16.811	-247.7	4	1	11	0	0	0	0	0	0
1	YI028_HUMAN	6.628	0	2.017	7.493	7.205	4.899	5.764	2.305	3.746	10.951	9.222	2.882	4.611	4.899	2.594	4.611	4.035	4.611	6.628	1.153	0	3.746	0	23.055	46.686	26.225	12.104	51.585	48.415	32.565	17.867	14.697	-187.7	1	0	0	0	0	0	0	0	0
1	GSLG1_HUMAN	6.022	0	5.768	6.022	8.567	2.46	5.089	2.799	5.174	7.294	10.517	3.223	3.053	3.308	6.701	6.616	5.937	3.647	4.919	0.594	0	2.29	0	26.463	43.766	26.633	8.142	49.364	50.636	31.298	16.709	14.589	-569.9	4	0	0	1	0	0	0	0.346	1
1	CNO_HUMAN	12.903	0	1.382	5.53	10.138	3.687	9.677	1.843	1.382	2.304	9.217	3.226	0.461	6.912	2.765	8.295	8.756	2.765	5.991	0.922	0	1.843	0	35.484	54.378	29.493	8.295	57.143	42.857	28.111	12.442	15.668	-77.9	1	0	0	0	5	1	0	0	0
1	IGFL3_HUMAN	2.4	0	12	2.4	3.2	4	5.6	1.6	4	4.8	11.2	1.6	2.4	8	4.8	8	8	6.4	4.8	2.4	0	2.4	0	34.4	52	22.4	10.4	58.4	41.6	20	14.4	5.6	-8.2	0	0	0	0	0	0	0	0.912	0
1	POP1_HUMAN	6.543	0	2.93	3.516	7.52	2.344	7.227	3.32	4.59	8.008	8.984	2.051	2.637	7.324	5.078	6.934	7.91	4.688	4.883	2.051	0	1.465	0	29.297	47.656	25	9.18	50.391	49.609	29.297	18.262	11.035	-632.7	4	1	2	1	0	3	0	0	0
1	CU049_HUMAN	7.595	0	3.797	0	10.127	2.532	3.797	2.532	5.063	5.063	10.127	6.329	3.797	2.532	2.532	6.329	8.861	10.127	6.329	2.532	0	0	0	34.177	46.835	29.114	7.595	50.633	49.367	24.051	13.924	10.127	-4.6	2	0	0	0	0	0	0	0.379	0
1	YV010_HUMAN	10.828	0	3.185	2.548	5.732	3.822	4.459	3.185	1.274	3.185	12.102	2.548	1.274	12.102	5.732	1.274	11.465	7.643	3.822	3.185	0	0.637	0	37.58	57.325	28.025	10.828	57.962	42.038	15.924	7.643	8.28	-16.4	1	0	0	0	3	5	0	0.941	0
1	CF072_HUMAN	3.333	0	1.212	5.152	7.576	3.333	5.455	0.606	7.273	5.455	11.212	1.818	4.545	6.667	4.545	3.636	7.576	6.061	10.606	1.212	0	2.727	0	23.636	50.606	32.424	7.879	54.848	45.152	22.424	9.697	12.727	-6.7	2	0	1	0	0	2	0	0.995	1
1	SUSD5_HUMAN	6.359	0	2.226	6.359	8.426	2.703	9.698	2.385	3.021	4.293	9.38	1.749	2.067	7.154	3.816	4.61	8.585	6.518	7.313	1.431	0	1.908	0	33.386	56.28	26.073	8.426	52.941	47.059	26.073	11.288	14.785	-252.4	4	3	3	1	0	8	0	0.949	1
1	YD018_HUMAN	16.296	0	0.741	2.963	2.222	0.741	11.111	0.741	1.481	2.222	9.63	2.963	1.481	9.63	2.963	16.296	6.667	4.444	0.741	4.444	0	2.222	0	39.259	54.074	28.148	8.148	60	40	24.444	19.259	5.185	-91.8	3	0	1	1	0	2	0	0.069	0
1	ZC3HA_HUMAN	10.138	0	2.765	4.378	5.991	2.995	10.138	2.765	2.765	3.917	6.912	2.304	3.226	10.599	4.147	6.682	7.143	5.76	5.53	0	0	1.843	0	35.945	59.677	25.346	7.604	55.991	44.009	23.733	13.364	10.369	-215.2	4	2	1	4	1	10	0	0	0
1	M4A4E_HUMAN	3.03	0	2.273	1.515	6.061	3.788	7.576	1.515	6.818	6.061	10.606	6.818	2.273	5.303	6.818	3.03	6.818	3.788	7.576	2.273	0	6.061	0	23.485	40.152	28.03	13.636	62.121	37.879	18.182	10.606	7.576	9.9	1	0	0	0	0	4	0	0	2
1	PGK1_HUMAN	9.832	0	1.679	5.516	6.475	3.837	9.592	1.199	4.556	10.072	9.113	3.357	5.516	4.077	1.439	2.638	5.755	4.077	9.353	0.959	0	0.959	0	30.935	55.396	32.854	6.954	57.314	42.686	25.899	13.909	11.99	-32.5	0	0	0	0	0	0	0	0	0
1	P2R3A_HUMAN	4.783	0	2.174	6.435	8.87	4.87	4.261	2.522	5.478	6.957	8.957	2.348	4.957	5.043	4.522	3.913	10	5.652	4.87	0.609	0	2.783	0	26.87	48.174	24.087	10.783	46.174	53.826	28.696	13.391	15.304	-622.9	3	4	8	3	3	3	0	0	0
1	F195A_HUMAN	6.25	0	1.25	1.875	6.25	3.75	8.125	0.625	1.875	1.875	6.25	0.625	3.125	13.75	11.25	8.75	6.25	6.875	6.875	2.5	0	1.875	0	28.75	54.375	21.25	8.75	53.125	46.875	19.375	11.25	8.125	-128.1	1	0	2	1	1	7	0	0	0
1	CP054_HUMAN	11.161	0	0.893	1.786	8.036	2.679	7.589	0.446	2.232	0.446	8.929	1.339	0.893	16.964	4.018	8.929	6.696	6.696	5.357	4.464	0	0.446	0	33.036	58.036	27.679	8.036	62.054	37.946	19.643	9.821	9.821	-91.6	3	1	2	0	5	8	0	0.371	1
1	AIMP1_HUMAN	7.372	0	1.603	4.487	9.615	1.282	6.41	1.282	7.372	11.859	7.692	2.564	4.167	5.449	6.09	3.526	6.09	4.167	7.692	0.321	0	0.962	0	25.641	47.436	30.128	3.846	48.718	51.282	30.769	16.667	14.103	-161.1	2	0	0	0	0	0	0	0	0
1	PEX16_HUMAN	6.25	0	0.298	2.976	5.952	2.679	6.25	2.976	2.679	3.571	18.75	1.488	1.488	5.357	5.655	8.929	6.845	4.762	6.548	2.976	0	3.571	0	24.405	40.774	34.226	12.202	56.845	43.155	24.405	15.476	8.929	-46.9	4	0	1	0	0	2	0	0	0
1	TM88B_HUMAN	12.883	0	2.454	3.067	4.908	2.454	10.429	2.454	0.613	0	19.018	1.227	0	14.724	1.84	9.202	5.521	2.454	4.908	1.227	0	0.613	0	33.742	56.442	37.423	6.748	70.552	29.448	19.632	11.656	7.975	24.1	5	0	2	0	3	4	0	0	2
1	GHITM_HUMAN	10.145	0	0.87	1.739	2.609	3.478	10.435	1.159	6.087	4.638	11.304	5.797	2.319	5.217	2.029	4.928	6.957	6.377	8.116	1.739	0	4.058	0	34.783	52.174	35.652	10.435	67.246	32.754	15.072	10.725	4.348	144.3	2	0	0	0	0	0	0	0.074	6
1	GDEP_HUMAN	0	0	5.882	2.941	14.706	0	8.824	2.941	2.941	11.765	14.706	8.824	5.882	0	0	5.882	2.941	0	5.882	0	0	5.882	0	17.647	32.353	23.529	8.824	52.941	47.059	38.235	20.588	17.647	-17.8	0	0	0	0	0	0	0	0	0
1	FSIP2_HUMAN	4.387	0	1.462	5.342	7.934	3.677	2.823	2.36	7.717	9.063	9.353	1.969	5.82	3.837	4.763	3.272	11.409	5.893	6.052	0.304	0	2.563	0	25.974	47.025	27.508	8.904	44.144	55.856	27.972	14.695	13.276	-3037.9	25	8	14	13	0	7	0	0	0
1	CU084_HUMAN	9.091	0	7.792	5.195	7.792	2.597	5.195	1.299	1.299	7.792	6.494	1.299	1.299	10.39	2.597	6.494	9.091	7.792	2.597	3.896	0	0	0	38.961	58.442	19.481	7.792	50.649	49.351	28.571	15.584	12.987	-54.5	0	0	0	0	2	4	0	0	0
1	CG031_HUMAN	3.051	0	2.034	5.085	7.797	3.898	4.746	3.729	4.746	7.119	8.136	1.695	4.576	10.339	4.407	5.424	6.102	6.78	3.729	1.356	0	5.254	0	22.712	46.441	19.661	14.237	48.983	51.017	29.153	16.271	12.881	-496.2	1	0	0	4	0	1	0	0	0
1	POMT2_HUMAN	7.333	0	1.2	3.733	2.933	5.733	8.8	4	4.667	3.333	14.267	2.667	3.467	5.467	2.267	5.333	7.067	4.667	6	3.2	0	3.867	0	29.067	47.733	32.267	16.8	63.2	36.8	19.333	12.667	6.667	115.8	4	0	0	0	0	0	0	0.081	10
1	PRM3_HUMAN	4.854	0	1.942	1.942	21.359	0.971	10.68	3.883	0	6.796	7.767	2.913	2.913	6.796	7.767	2.913	11.65	2.913	1.942	0	0	0	0	32.039	45.631	14.563	4.854	37.864	62.136	36.893	13.592	23.301	-142.1	2	1	2	0	3	3	0	0	0
1	TBC29_HUMAN	4.667	0	2.667	2.667	5.333	1.333	10.667	1.333	4.667	3.333	15.333	2.667	1.333	6.667	4.667	8	12.667	6	2.667	2	0	1.333	0	36.667	50	27.333	6	54.667	45.333	20.667	12.667	8	-31.1	1	0	1	0	3	3	0	0.003	0
1	SEN15_HUMAN	4.678	0	1.754	6.433	8.187	2.339	11.111	1.754	5.263	2.924	11.111	4.094	1.754	7.602	2.924	4.094	7.018	5.848	6.433	1.754	0	2.924	0	30.409	52.632	27.485	8.772	59.064	40.936	23.392	8.772	14.62	-25	1	0	1	0	1	2	0	0	0
1	NOBOX_HUMAN	7.525	0	2.605	4.342	6.223	3.184	8.683	1.592	2.315	4.631	9.407	1.737	1.737	15.195	5.933	4.631	9.407	5.065	3.184	1.158	0	1.447	0	33.285	57.742	22.431	7.381	56.44	43.56	21.418	10.854	10.564	-399.3	0	4	5	1	0	12	0	0	0
1	COMD1_HUMAN	6.842	0	0.526	3.158	9.474	4.211	7.368	2.105	6.316	6.842	11.579	2.105	3.158	4.211	6.316	4.211	10	4.737	3.684	1.579	0	1.579	0	29.474	43.684	28.421	9.474	50	50	25.789	13.158	12.632	-70.1	0	0	0	0	0	0	0	0.002	0
1	RN216_HUMAN	5.543	0	3.695	5.889	11.778	4.503	4.619	2.771	4.85	5.543	8.661	1.848	4.273	8.776	6.351	5.196	5.658	3.002	3.349	0.808	0	2.887	0	22.517	44.804	22.402	10.97	49.538	50.462	31.178	13.51	17.667	-656	4	2	4	4	0	2	0	0	0
1	FARP1_HUMAN	6.411	0	1.244	4.689	7.751	5.167	5.072	3.828	4.306	6.986	10.239	1.722	3.636	6.029	5.359	5.933	8.708	4.498	5.359	1.148	0	1.914	0	25.933	45.646	26.316	12.057	48.612	51.388	29.187	16.746	12.44	-557.4	5	4	12	1	0	4	0	0	0
1	TM116_HUMAN	6.122	0	4.082	2.041	2.041	6.939	4.49	2.857	5.306	4.49	12.653	3.265	2.041	4.898	6.531	3.265	9.796	8.571	6.122	1.224	0	3.265	0	33.061	48.163	30.204	14.286	58.367	41.633	14.694	10.612	4.082	73.7	0	0	0	0	0	3	0	0.063	4
1	BAP1_HUMAN	6.996	0	1.097	5.487	7.956	2.606	6.584	2.606	4.39	6.173	9.053	1.372	4.115	7.545	4.115	6.447	9.602	4.252	6.859	0.549	0	2.195	0	28.532	52.538	27.298	7.956	49.246	50.754	28.669	15.226	13.443	-421.3	3	2	8	2	4	5	0	0	0
1	C1QT4_HUMAN	13.678	0	0.912	6.383	3.04	5.775	10.334	1.824	1.216	2.432	10.334	2.432	1.52	7.903	3.04	7.599	7.295	4.255	5.471	0.912	0	3.647	0	36.474	57.751	30.699	12.158	62.614	37.386	21.277	11.854	9.422	-46.7	3	0	0	0	5	3	0	0.991	0
1	TF3B_HUMAN	8.863	0	2.511	6.056	10.044	1.773	8.419	2.511	3.84	5.465	10.635	2.068	2.216	4.727	3.25	6.942	8.863	4.431	5.022	0.443	0	1.92	0	33.087	51.108	28.36	6.647	50.222	49.778	31.019	14.919	16.1	-339.7	6	2	4	1	0	3	0	0	0
1	AP2M1_HUMAN	5.057	0	1.379	3.908	6.437	4.828	5.977	1.609	8.506	8.736	6.667	2.989	4.598	3.908	4.598	6.207	7.356	4.368	8.506	1.149	0	3.218	0	24.138	45.057	28.736	10.805	52.184	47.816	26.897	16.552	10.345	-118.6	0	0	0	0	0	0	0	0	0
1	RB3GP_HUMAN	6.524	0	2.039	5.403	9.99	4.281	5.912	2.956	4.689	6.83	10.194	1.835	3.568	6.218	3.364	4.893	7.238	4.485	6.014	1.631	0	1.937	0	26.198	47.401	27.421	10.805	51.274	48.726	30.071	14.679	15.392	-432.3	4	1	6	2	0	3	0	0	0
1	CCD53_HUMAN	5.67	0	0.515	7.732	8.763	2.577	4.639	1.031	4.639	4.124	9.794	2.577	4.124	6.186	6.186	3.608	10.309	6.701	9.794	0	0	1.031	0	27.835	55.67	29.897	4.639	47.423	52.577	25.258	8.763	16.495	-63.3	1	1	6	0	7	5	0	0	0
1	PKHG1_HUMAN	5.56	0	1.516	6.787	7.22	2.888	4.404	2.96	3.827	6.065	10.181	1.661	4.116	5.848	5.487	5.848	12.852	4.693	4.549	0.794	0	2.744	0	29.025	50.325	24.116	9.386	43.971	56.029	28.881	14.874	14.007	-983.3	4	8	13	10	0	0	0	0	0
1	CN105_HUMAN	4.73	0	0.338	5.405	8.784	2.365	3.716	3.716	3.716	8.784	10.473	3.378	4.392	5.743	7.77	7.77	6.757	5.405	3.041	1.351	0	2.365	0	20.946	39.527	21.959	9.797	41.216	58.784	34.459	20.27	14.189	-313.2	1	1	4	0	0	0	0	0	0
1	EVG1_HUMAN	8.295	0	1.382	3.687	9.217	2.304	4.608	1.382	5.991	8.756	8.756	4.608	1.843	6.912	7.834	10.138	4.608	5.53	2.304	0	0	1.843	0	24.424	39.171	25.346	5.53	47.005	52.995	33.18	20.276	12.903	-179.2	1	0	2	0	0	1	0	0	0
1	CF164_HUMAN	7.895	0	2.632	3.947	5.263	2.632	3.947	6.579	0	3.947	13.158	2.632	2.632	17.105	3.947	7.895	6.579	2.632	6.579	0	0	0	0	23.684	53.947	27.632	9.211	56.579	43.421	27.632	18.421	9.211	-39.9	0	0	1	0	2	1	0	0.064	0
1	GDIR3_HUMAN	6.667	0	2.222	8	6.667	1.778	7.111	2.222	1.778	4.889	15.556	1.333	0.444	7.111	3.111	7.111	4.444	3.556	11.111	1.333	0	3.556	0	24	50.667	35.111	8.889	59.556	40.444	28.889	14.222	14.667	-20.7	1	0	0	0	0	3	0	0.276	0
1	FNDC9_HUMAN	8.036	0	4.018	4.464	7.589	3.571	6.25	4.018	5.357	2.232	10.268	2.679	3.125	8.036	2.679	5.357	8.036	2.679	4.464	2.679	0	4.464	0	29.018	49.107	28.125	14.732	59.821	40.179	23.661	11.607	12.054	-41.6	0	0	0	0	0	0	0	0.001	1
1	MZT1_HUMAN	19.512	0	2.439	2.439	9.756	0	4.878	0	6.098	3.659	12.195	4.878	6.098	1.22	1.22	4.878	9.756	6.098	4.878	0	0	0	0	42.683	57.317	42.683	0	56.098	43.902	20.732	8.537	12.195	19.9	1	0	0	0	3	1	0	0.858	0
1	CA031_HUMAN	6.4	0	4.8	4.8	7.2	5.6	8	1.6	1.6	8.8	8.8	2.4	1.6	6.4	4	5.6	10.4	4	2.4	3.2	0	2.4	0	33.6	48.8	19.2	12.8	52	48	28	16	12	-77.9	1	0	1	0	1	2	0	0.123	0
1	IF5A1_HUMAN	7.792	0	2.597	8.442	7.792	3.247	9.091	2.597	7.143	8.442	8.442	3.896	2.597	3.247	3.247	3.247	5.195	5.195	5.844	0	0	1.948	0	29.87	50	29.221	7.792	53.247	46.753	30.519	14.286	16.234	-40.8	0	0	0	0	0	0	0	0	0
1	TM139_HUMAN	8.333	0	1.852	4.167	8.333	4.63	6.944	1.389	1.852	1.389	13.426	2.315	1.852	12.5	4.63	6.019	6.944	3.704	6.019	0.926	0	2.778	0	27.778	52.315	29.63	9.722	61.574	38.426	21.296	8.796	12.5	-37	2	0	1	2	3	5	0	0.942	2
1	APLF_HUMAN	3.718	0	2.348	6.458	9.98	1.957	6.654	2.544	4.697	6.458	7.632	1.761	6.458	6.262	5.675	4.697	10.176	5.675	4.11	0.587	0	2.153	0	28.571	51.859	20.157	7.241	41.879	58.121	30.137	13.699	16.438	-479.3	3	1	4	3	0	1	3	0	0
1	TDIF1_HUMAN	9.119	0	1.52	4.863	8.511	2.432	8.207	3.04	4.255	6.687	9.119	3.647	2.736	6.079	4.559	8.815	4.863	4.255	3.951	1.52	0	1.824	0	27.964	45.593	26.444	8.815	51.672	48.328	31.915	18.541	13.374	-220.7	2	0	1	0	0	2	1	0	0
1	GIP_HUMAN	9.804	0	1.307	5.229	7.19	3.268	4.575	2.614	3.268	7.19	15.033	1.307	3.922	5.229	5.882	5.882	8.497	3.268	3.922	1.307	0	1.307	0	27.451	45.752	32.026	8.497	50.327	49.673	28.105	15.686	12.418	-64.2	2	0	3	0	2	0	1	1	0
1	MSRB3_HUMAN	7.813	0	5.729	5.208	5.208	4.688	8.854	3.646	2.604	5.729	8.333	1.042	1.563	5.729	3.646	4.688	11.458	6.771	4.167	0.521	0	2.604	0	40.625	57.292	22.917	11.458	52.083	47.917	24.479	14.063	10.417	-68.9	1	1	2	0	2	2	0	1	0
1	MOT10_HUMAN	7.379	0	2.524	2.913	4.466	7.767	10.097	0.971	6.408	5.437	10.485	4.078	1.553	6.602	1.942	2.33	8.738	3.689	8.932	1.165	0	2.524	0	32.427	52.427	33.204	12.427	67.961	32.039	16.117	8.738	7.379	277.7	5	1	2	0	4	4	1	0	12
1	CDCA3_HUMAN	4.851	0	0	4.478	8.209	1.493	6.716	1.866	1.866	5.597	9.701	1.493	2.985	14.179	5.97	5.97	12.687	5.97	4.851	1.119	0	0	0	30.224	56.716	21.269	4.478	46.269	53.731	26.119	13.433	12.687	-240.5	2	6	9	0	8	10	3	0	0
1	EPMIP_HUMAN	6.096	0	1.812	5.107	9.555	5.107	4.778	2.636	4.448	4.283	12.521	1.977	4.119	3.295	3.954	8.237	5.437	4.613	7.578	1.483	0	2.965	0	22.735	42.834	30.643	12.191	52.059	47.941	29.819	15.157	14.662	-174.5	2	0	0	0	0	0	2	0	0
1	TM192_HUMAN	4.428	0	2.583	3.69	5.535	2.952	4.428	4.059	9.594	4.428	17.343	1.476	4.059	5.535	3.321	5.535	6.642	5.166	4.428	0.738	0	4.059	0	23.247	40.959	35.793	11.808	57.565	42.435	23.247	14.022	9.225	39	1	0	0	1	0	1	2	0	4
1	OST48_HUMAN	6.579	0	0.658	6.14	4.605	7.237	7.675	2.193	5.263	4.605	10.307	1.316	3.728	5.044	3.07	5.044	8.991	4.825	7.675	0.877	0	4.167	0	28.728	51.316	29.825	14.474	56.798	43.202	22.588	11.842	10.746	-25.8	2	0	0	0	0	1	0	1	2
1	PMF1_HUMAN	9.268	0	1.463	4.39	10.732	2.439	4.39	1.951	3.902	5.366	9.756	1.951	1.951	3.902	11.22	6.829	6.341	3.902	6.829	0.976	0	2.439	0	25.366	42.439	29.756	7.805	47.317	52.683	29.268	14.146	15.122	-128.3	1	0	0	0	0	1	0	0	0
1	G137C_HUMAN	9.091	0	3.497	3.263	2.797	4.895	6.294	3.03	3.03	1.632	15.851	2.098	4.196	5.128	2.564	4.429	10.256	4.429	7.459	1.865	0	4.196	0	33.566	53.613	35.431	13.986	63.403	36.597	15.152	9.091	6.061	162.9	5	1	3	1	3	1	3	0.948	7
1	LCORL_HUMAN	6.811	0	2.492	5.482	7.807	1.993	5.648	1.661	3.821	8.472	9.801	2.492	4.319	4.485	5.814	5.482	10.963	5.15	4.153	0.498	0	2.658	0	31.063	49.502	24.585	6.811	44.85	55.15	28.904	15.615	13.289	-421.6	3	2	1	3	0	0	4	0.804	0
1	CL040_HUMAN	1.994	0	3.221	6.442	6.748	3.221	3.067	2.147	5.368	9.202	7.209	2.607	8.436	3.988	5.521	4.755	12.73	5.675	4.601	0.46	0	2.607	0	26.687	50.153	19.172	8.436	38.344	61.656	29.294	16.104	13.19	-575.4	1	2	3	2	0	2	7	0	0
1	UBP49_HUMAN	6.395	0	3.924	3.198	7.267	3.488	4.797	3.343	2.616	5.669	12.064	1.89	3.634	4.506	5.523	9.302	7.267	5.523	5.378	1.599	0	2.616	0	27.907	44.622	26.453	11.047	49.273	50.727	28.779	18.314	10.465	-358.5	3	0	3	0	0	2	2	0	0
1	GALC_HUMAN	7.299	0	0.73	5.255	4.38	5.255	9.051	2.336	5.985	4.964	9.927	1.606	4.526	4.38	2.92	3.65	6.861	7.007	4.964	3.65	0	5.255	0	30.949	50.073	28.175	16.496	58.102	41.898	20.584	10.949	9.635	-109.2	4	0	0	0	0	0	5	0.992	0
1	CX7B2_HUMAN	9.877	0	1.235	2.469	2.469	4.938	4.938	6.173	4.938	6.173	7.407	3.704	3.704	4.938	4.938	3.704	9.877	6.173	7.407	3.704	0	1.235	0	32.099	50.617	29.63	16.049	54.321	45.679	20.988	16.049	4.938	-9.6	1	0	0	0	0	0	0	0.019	0
1	RL37L_HUMAN	7.527	0	5.376	1.075	3.226	1.075	5.376	4.301	5.376	16.129	3.226	5.376	2.151	0	2.151	6.452	8.602	9.677	7.527	2.151	0	3.226	0	36.559	47.312	23.656	10.753	46.237	53.763	31.183	26.882	4.301	-46	0	0	0	0	0	0	1	0	0
1	CS077_HUMAN	8.462	0	0.769	3.846	16.923	3.077	4.615	1.538	0.769	11.538	14.615	2.308	2.308	2.308	3.077	5.385	4.615	4.615	6.154	1.538	0	1.538	0	23.077	37.692	30	7.692	46.154	53.846	39.231	18.462	20.769	-86.5	2	0	0	0	0	1	0	0.681	1
1	RES18_HUMAN	5.202	0	2.89	5.202	5.202	4.624	7.514	3.468	2.312	5.78	12.139	1.734	2.312	8.671	10.405	1.734	6.358	5.202	7.514	1.734	0	0	0	27.168	50.867	27.168	9.827	54.335	45.665	21.387	10.983	10.405	-49.5	0	0	0	0	0	1	0	0.991	0
1	TM125_HUMAN	13.242	0	2.74	1.37	2.74	0.913	12.329	3.196	3.196	0.457	17.808	2.74	0.457	4.11	4.566	4.566	10.959	4.566	8.219	1.37	0	0.457	0	43.836	57.991	42.466	5.936	67.123	32.877	12.329	8.219	4.11	142.8	6	0	0	0	1	2	0	0.061	4
1	WFD13_HUMAN	3.226	0	9.677	1.075	6.452	5.376	4.301	2.151	5.376	7.527	9.677	3.226	3.226	9.677	6.452	3.226	7.527	3.226	7.527	0	0	1.075	0	27.957	49.462	25.806	8.602	59.14	40.86	20.43	12.903	7.527	5.5	0	0	0	0	0	0	0	0.997	0
1	NFE4_HUMAN	10.056	0	2.235	2.793	2.235	0.559	6.704	5.587	1.117	3.911	13.408	1.117	2.793	10.615	6.145	4.469	11.173	8.38	3.911	1.676	0	1.117	0	38.547	58.659	28.492	8.939	52.514	47.486	18.994	13.966	5.028	-71.2	1	1	2	1	2	8	1	0.031	0
1	COBL_HUMAN	8.01	0	1.269	5.313	6.899	1.665	6.899	3.331	2.934	6.344	7.772	1.507	3.569	9.754	3.807	5.948	11.737	5.472	6.186	0.634	0	0.952	0	33.386	58.208	24.901	6.582	47.581	52.419	27.835	15.623	12.213	-886.3	10	5	11	1	3	9	5	0	0
1	YO003_HUMAN	6.536	0	2.288	1.634	3.922	2.288	13.072	1.634	2.288	4.575	10.458	0.98	2.614	9.804	4.902	10.458	8.497	5.229	6.209	1.307	0	1.307	0	35.621	55.882	25.49	6.536	56.536	43.464	22.222	16.667	5.556	-147.7	1	1	1	0	1	3	0	0.002	0
1	DEXI_HUMAN	8.421	0	0	9.474	4.211	6.316	7.368	1.053	2.105	0	20	4.211	2.105	8.421	1.053	1.053	4.211	0	12.632	0	0	7.368	0	20	52.632	43.158	14.737	76.842	23.158	15.789	2.105	13.684	78.8	1	0	0	0	0	0	0	0.023	1
1	JAGN1_HUMAN	7.65	0	0	2.186	2.732	4.372	4.918	4.372	4.918	5.464	15.301	5.464	1.093	3.825	4.918	4.372	9.836	2.186	7.104	2.186	0	7.104	0	24.59	38.798	34.973	18.033	62.842	37.158	19.126	14.208	4.918	45	1	0	0	0	1	0	1	0.001	3
1	CC074_HUMAN	6.748	0	4.294	4.294	7.362	2.454	18.405	1.227	1.227	3.067	9.816	2.454	1.227	4.908	3.067	4.908	11.043	4.908	4.294	3.681	0	0.613	0	45.399	60.123	22.086	7.975	58.896	41.104	20.859	9.202	11.656	-49.1	2	0	1	0	0	0	0	0.126	0
1	BCE1_HUMAN	3.571	0	4.762	1.19	0	5.952	4.762	1.19	1.19	5.952	16.667	5.952	5.952	4.762	5.952	8.333	5.952	7.143	5.952	2.381	0	2.381	0	26.19	44.048	27.381	11.905	58.333	41.667	16.667	15.476	1.19	4.3	1	0	1	0	0	2	0	0	1
1	CLCF1_HUMAN	9.333	0	1.778	4.889	3.556	3.111	7.556	3.111	0.889	3.556	16.889	2.222	3.556	8.889	4	6.222	4.444	6.667	2.667	3.111	0	3.556	0	29.778	49.778	29.778	12.889	60	40	21.333	12.889	8.444	-61.1	0	0	0	0	0	3	1	0.969	0
1	LAS1L_HUMAN	5.586	0	2.316	6.403	11.444	2.861	7.084	1.362	2.861	5.313	11.308	1.499	3.27	4.496	5.45	5.45	7.902	4.36	5.995	2.861	0	2.18	0	27.248	47.411	25.749	9.264	49.046	50.954	29.973	12.125	17.847	-438	4	1	4	1	0	0	3	0	0
1	TCTA_HUMAN	8.738	0	0	1.942	6.796	3.883	11.65	2.913	0.971	1.942	17.476	2.913	2.913	4.854	4.854	3.883	6.796	6.796	3.883	4.854	0	1.942	0	33.981	47.573	31.068	13.592	61.165	38.835	17.476	8.738	8.738	-2.5	1	0	0	0	0	3	1	0.703	1
1	MOB2_HUMAN	6.751	0	2.532	4.641	8.017	5.907	7.173	5.063	3.376	7.173	8.861	2.11	3.376	3.797	2.954	3.797	5.485	7.173	6.329	1.688	0	3.797	0	29.114	47.257	25.316	16.456	52.321	47.679	28.692	16.034	12.658	-90.2	1	0	0	1	0	0	1	0	0
1	GPR61_HUMAN	8.647	0	2.439	1.552	5.543	6.208	5.987	1.552	2.882	1.552	12.639	2.882	1.33	7.539	3.991	4.878	11.086	4.435	10.421	1.552	0	2.882	0	32.594	53.437	34.59	12.195	64.08	35.92	15.078	7.982	7.095	186.2	4	1	3	1	10	9	0	0.001	7
1	YI019_HUMAN	4.587	0	2.752	2.752	3.67	4.587	9.174	4.587	6.422	5.505	10.092	0.917	5.505	3.67	0.917	6.422	9.174	6.422	11.009	0	0	1.835	0	32.11	55.046	32.11	11.009	55.046	44.954	22.936	16.514	6.422	10.3	0	0	1	0	1	1	1	0.064	0
1	DNM3L_HUMAN	4.91	0	4.393	5.943	6.46	4.651	5.685	2.067	3.359	4.651	11.37	1.55	2.842	6.977	3.359	5.685	9.561	3.876	7.235	2.326	0	3.101	0	28.424	51.421	26.873	12.145	55.556	44.444	24.806	12.403	12.403	-80.8	3	0	0	0	0	0	0	0	0
1	RRP15_HUMAN	7.447	0	1.064	9.929	10.993	1.418	5.319	0.709	2.482	13.83	4.61	4.255	3.546	3.546	2.837	4.965	9.574	5.319	6.383	1.418	0	0.355	0	28.723	52.128	20.922	3.901	38.298	61.702	40.426	19.504	20.922	-314.2	2	4	7	1	3	1	1	0	0
1	YD286_HUMAN	2.609	0	2.609	2.609	6.957	6.957	4.348	1.739	2.609	6.957	14.783	3.478	6.087	5.217	6.087	4.348	6.957	6.087	5.217	1.739	0	2.609	0	22.609	41.739	25.217	13.043	52.174	47.826	22.609	13.043	9.565	-30	1	0	0	0	0	0	3	0.301	0
1	LCE1E_HUMAN	0	0	19.492	0.847	0	0	16.949	5.932	0	5.085	0.847	0.847	0	13.559	7.627	3.39	22.034	1.695	1.695	0	0	0	0	60.169	76.271	2.542	5.932	53.39	46.61	15.254	14.407	0.847	-83	5	0	0	0	5	2	0	0	0
1	CQ087_HUMAN	5.517	0	1.379	5.517	7.586	2.069	2.069	0.69	6.207	8.276	7.586	2.069	5.517	9.655	4.138	2.759	8.276	4.138	8.966	4.138	0	3.448	0	21.379	51.034	28.276	10.345	53.103	46.897	24.828	11.724	13.103	-62.4	2	0	3	4	4	2	0	0.018	1
1	AUP1_HUMAN	7.143	0	1.891	3.151	6.092	6.303	5.042	1.891	2.101	2.311	14.076	1.471	1.891	8.824	5.252	7.563	8.613	6.092	7.983	1.261	0	1.05	0	28.782	50.63	31.303	10.504	57.143	42.857	21.008	11.765	9.244	-8.3	5	1	2	1	3	7	0	0.214	2
1	TET2_HUMAN	5.594	0	2.248	3.047	7.143	2.647	5.145	4.196	2.847	6.793	7.992	2.098	6.144	7.742	8.841	3.896	10.09	6.044	4.246	0.45	0	2.797	0	29.121	50.3	20.679	10.09	43.806	56.194	25.075	14.885	10.19	-1766.8	10	2	12	4	0	4	13	0	0
1	YA014_HUMAN	10.458	0	1.307	1.961	3.922	3.268	10.458	1.961	2.614	3.922	13.725	1.961	1.307	8.497	2.614	7.843	13.072	3.922	2.614	3.268	0	1.307	0	39.216	53.595	29.412	9.804	59.477	40.523	19.608	13.725	5.882	-25.9	1	0	0	0	0	1	0	0.002	0
1	ANM6_HUMAN	8	0	1.6	4.533	10.4	3.2	9.6	2.4	2.933	3.467	10.667	2.4	1.067	4.267	4.8	8	6.4	3.733	7.733	2.133	0	2.667	0	29.333	46.933	29.333	10.4	55.2	44.8	28.8	13.867	14.933	-133.7	1	0	1	1	0	0	0	0	0
1	ELF4_HUMAN	7.994	0	0.302	4.827	5.882	2.413	6.486	1.508	3.922	4.977	10.558	2.112	2.715	9.502	4.676	3.771	11.765	8.597	5.732	0.603	0	1.659	0	35.143	57.919	28.205	6.184	51.282	48.718	20.965	10.256	10.709	-217	5	3	4	0	9	26	4	0	0
1	CTSL2_HUMAN	4.936	0	0.644	5.794	8.369	4.077	4.077	1.717	5.365	6.438	9.657	1.288	6.009	6.867	4.721	6.652	8.369	6.223	5.579	0.429	0	2.79	0	24.249	48.498	25.536	9.013	45.708	54.292	28.97	14.807	14.163	-310.9	2	3	4	4	0	2	3	0	0
1	SPLC2_HUMAN	4.418	0	1.205	6.024	4.418	1.606	4.819	2.008	8.434	7.631	17.269	0.402	6.426	4.016	6.024	0.402	8.032	6.827	9.237	0.803	0	0	0	25.301	51.004	39.357	4.418	52.209	47.791	20.482	10.04	10.442	50.3	1	0	0	0	0	0	2	0.981	0
1	FSIP1_HUMAN	3.787	0	1.549	6.885	13.081	2.065	3.614	1.549	5.68	11.015	9.639	2.41	4.475	3.442	4.647	4.475	11.36	4.475	4.131	0.516	0	1.205	0	24.785	43.718	23.236	5.336	38.038	61.962	37.005	17.04	19.966	-525.7	2	2	5	0	0	1	3	0	0
1	YJ006_HUMAN	12.883	0	0.613	2.454	7.975	1.84	11.043	3.067	3.067	1.84	13.497	2.454	1.227	3.067	8.589	4.908	7.362	3.067	11.043	0	0	0	0	34.969	52.761	40.491	4.908	59.509	40.491	20.245	9.816	10.429	30.5	1	0	1	0	1	1	1	0.003	0
1	ATG7_HUMAN	8.393	0	2.845	5.974	5.121	5.121	6.543	1.991	3.414	5.263	12.376	2.418	3.983	5.832	3.841	4.41	6.97	4.41	6.686	1.422	0	2.987	0	29.161	51.636	30.868	11.522	58.037	41.963	22.76	11.664	11.095	-50	1	0	0	0	0	0	2	0	0
1	H6ST2_HUMAN	5.95	0	2.81	3.802	5.455	4.793	6.116	2.645	2.314	5.124	10.579	2.149	5.289	5.62	6.116	9.587	7.934	4.959	5.124	1.322	0	2.314	0	27.769	47.603	23.967	11.074	49.091	50.909	26.612	17.355	9.256	-375	6	0	1	1	0	1	7	0	1
1	CASC2_HUMAN	2.632	0	1.316	2.632	3.947	3.947	11.842	2.632	6.579	10.526	9.211	3.947	1.316	7.895	7.895	7.895	1.316	7.895	3.947	0	0	2.632	0	25	40.789	22.368	9.211	53.947	46.053	27.632	21.053	6.579	-45.5	0	0	0	0	0	1	0	0.407	0
1	RL32_HUMAN	6.667	0	1.481	1.481	5.185	2.963	3.704	2.963	6.667	13.333	7.407	2.963	8.148	4.444	2.222	12.593	5.185	2.222	7.407	0.741	0	2.222	0	19.259	40.741	28.148	8.889	46.667	53.333	35.556	28.889	6.667	-103.6	1	0	0	1	0	0	2	0	0
1	SNF5_HUMAN	5.974	0	1.299	6.753	7.792	3.377	4.156	2.078	5.714	6.753	9.091	3.636	4.675	5.455	3.896	6.234	7.013	7.013	4.675	1.818	0	2.597	0	25.455	47.013	25.455	9.87	47.792	52.208	29.61	15.065	14.545	-221.8	1	0	0	2	0	0	3	0	0
[truncated: 4,121 more rows]
